# Supplementary material for: Uterine microbial communities and their potential role in the regulation of epithelium cell cycle and apoptosis in aged hens
Source: Microbiome. 2023 Nov 11;11:251. doi: 10.1186/s40168-023-01707-7 (PMC10638742; doi:10.1186/s40168-023-01707-7)
Supplement: Supplementary file 14 — Additional file 13: Table S2. Primer sequences of target and reference genes used for RT-PCR in this study. [file 40168_2023_1707_MOESM13_ESM.xlsx]

## Sheet: Sheet1
Primers used for the qPCR analyses.
Gene Name	Forward Primer	Reverse Primer
CCNB1	CCAGTAAAGGCTACGAAAGG	CGATGTCTTCTATGTTGTGGAG
FOS	CGGGAGAGGAACAAGATGG	TCATTAGCGGCAGGGCGAAG
BDNF	TGAGACCAAATGCAACCCCA	ATAAACCGCCAGCCAACTCT
OVAL	CATCCTCAACCAAATCACC	TTGCTTGTGTGTCTTCATCC
ESR1	CACCTAATGGCAAAGTCAGG	GCGGTTGTCAGTTGGTTTC
FGFR3	GGTGGAAGACCTGGACAGAG	TGCGGATGACGCCATTAC
NCAPG	TCTCTGAAACGGCACAGG	GGCACTGGGACTGATTCTG
STAT1	TGAAGGACCAGAGACCAGGA	AGTGGAACTGGGGCTCATTTT
FGF1	AGCGACCAGCACATTCAG	CCTTCTGCCCATAGTGAGTC
SGK3	CCTGGTCTATTCTGGAGGAAC	CCATTTCTTCTGTAAACACCG
WNT11	TACCATTGCCAGAGCCTG	GTCTCCCTACTTCACTGTTGTG
HES5	CGCTCTCTCCCTGGAAATC	GCTTGTGACCTCTGGAAATG
ANGPT1	GGCGTACGGATGGCTCTGT	CACCATGAAGGTCTCCAAAGC
β-actin	GAGAAATTGTGCGTGACATCA	CCTGAACCTCTCATTGCCA
