# Supplementary material for: Uterine microbial communities and their potential role in the regulation of epithelium cell cycle and apoptosis in aged hens
Source: Microbiome. 2023 Nov 11;11:251. doi: 10.1186/s40168-023-01707-7 (PMC10638742; doi:10.1186/s40168-023-01707-7)
Supplement: Supplementary file 15 — Additional file 14: Table S3. The individual analysis of each two groups using PERMANOVA. [file 40168_2023_1707_MOESM14_ESM.xlsx]

## Sheet: Sheet1
Young group	YCL	YVA	YUT	YMA	YES	YLE	GAGE	ND	FEED
YCE	R2=0.455, P=0.001	R2=0.270, P=0.001	R2=0.375, P=0.001	R2=0.319, P=0.001	R2=0.293, P=0.001	R2=0.464, P=0.001	R2=0.319, P=0.001	R2=0.429, P=0.001	R2=0.753, P=0.001
YCL		R2=0.176, P=0.004	R2=0.313, P=0.001	R2=0.314, P=0.001	R2=0.325, P=0.001	R2=0.358, P=0.001	R2=0.438, P=0.001	R2=0.332, P=0.001	R2=0.622, P=0.001
YVA			R2=0.160, P=0.002	R2=0.133, P=0.014	R2=0.186, P=0.001	R2=0.313, P=0.001	R2=0.251, P=0.001	R2=0.307, P=0.001	R2=0.084, P=0.168
YUT				R2=0.084, P=0.168	R2=0.288, P=0.001	R2=0.298, P=0.001	R2=0.388, P=0.001	R2=0.317, P=0.001	R2=0.627, P=0.001
YMA					R2=0.230, P=0.001	R2=0.272, P=0.001	R2=0.288, P=0.001	R2=0.320, P=0.001	R2=0.616, P=0.001
YES						R2=0.361, P=0.001	R2=0.135, P=0.001	R2=0.305, P=0.001	R2=0.631, P=0.001
YLE							R2=0.135, P=0.001	R2=0.292, P=0.001	R2=0.565, P=0.001
GAGE								R2=0.437, P=0.001	R2=0.788, P=0.001
ND									R2=0.503, P=0.001
FEED
Aged group	ACL	AVA	AUT	AMA	AES	ALE	GAGE	ND	FEED
ACE	R2=0.355, P=0.001	R2=0.276, P=0.001	R2=0.780, P=0.001	R2=0.727, P=0.001	R2=0.291, P=0.001	R2=0.569, P=0.001	R2=0.277, P=0.001	R2=0.438, P=0.001	R2=0.766, P=0.001
ACL		R2=0.096, P=0.117	R2=0.604, P=0.001	R2=0.546, P=0.001	R2=0.173, P=0.008	R2=0.415, P=0.001	R2=0.264, P=0.002	R2=0.309, P=0.001	R2=0.604, P=0.001
AVA				R2=0.526, P=0.001	R2=0.148, P=0.001	R2=0.407, P=0.001	R2=0.165, P=0.001	R2=0.336, P=0.001	R2=0.630, P=0.001
AUT				R2=0.156, P=0.028	R2=0.636, P=0.001	R2=0.639, P=0.001	R2=0.804, P=0.001	R2=0.515, P=0.001	R2=0.926, P=0.001
AMA					R2=0.577, P=0.001	R2=0.610, P=0.001	R2=0.742, P=0.001	R2=0.491, P=0.001	R2=0.892, P=0.001
AES						R2=0.431, P=0.001	R2=0.261, P=0.001	R2=0.252, P=0.001	R2=0.602, P=0.001
ALE							R2=0.578, P=0.001	R2=0.357, P=0.001	R2=0.670, P=0.001
GAGE								R2=0.437, P=0.001	R2=0.788, P=0.001
ND									R2=0.503, P=0.001
FEED
