# Supplementary material for: Uterine microbial communities and their potential role in the regulation of epithelium cell cycle and apoptosis in aged hens
Source: Microbiome. 2023 Nov 11;11:251. doi: 10.1186/s40168-023-01707-7 (PMC10638742; doi:10.1186/s40168-023-01707-7)
Supplement: Supplementary file 16 — Additional file 15: Table S4. Genes differentially expressed in the transcriptome of young and aged hens. [file 40168_2023_1707_MOESM15_ESM.csv]

Gene_id	Gene name	Gene description	FC(AU/YU)	Log2FC(AU/YU)	Pvalue	Padjust	Significant	Regulate	L1	L10	L2	L3	L4	L5	L6	L7	L8	L9	Q1	Q10	Q2	Q3	Q4	Q5	Q6	Q7	Q8	Q9	AU	YU
gene-AREG	AREG	amphiregulin, transcript variant X1	0.019	-5.690408192	5.58E-112	1.01E-107	yes	down	0.92	0.57	0.85	0.78	0.24	0.96	0.75	0.35	0.91	0.62	31.24	44.63	20.71	34.81	23.53	25.72	58.02	20.81	54.97	19.53	0.695	33.397
gene-GATA2	GATA2	GATA binding protein 2, transcript variant X2	3.575	1.838014172	1.54E-98	1.39E-94	yes	up	80.9	79.51	100.1	87.7	70.76	89.88	89.26	108.61	86.28	85.52	24.79	19.53	25.34	21.86	27.22	27.29	19.46	21.57	19.37	24.38	87.852	23.081
gene-TSKU	TSKU	tsukushi, small leucine rich proteoglycan	0.053	-4.236645126	2.06E-82	1.24E-78	yes	down	3.66	1.64	2.31	1.87	1.99	4.01	2.25	0.99	1.84	2.49	45.93	72.46	37.88	30.32	50.06	51.38	27	26.46	36.42	28.56	2.305	40.647
gene-PHLDA2	PHLDA2	pleckstrin homology like domain family A member 2	0.134	-2.898838331	1.84E-73	8.29E-70	yes	down	39.97	32.29	29.66	23.59	31.43	25.85	39.43	24.41	19.55	29.57	223.36	299.14	109.13	194.7	234.24	172.56	236.94	162.98	242.77	160.79	29.575	203.661
gene-SGK3	SGK3	serum/glucocorticoid regulated kinase family, member 3, transcript variant X3	0.175	-2.513722375	4.98E-61	1.80E-57	yes	down	12.66	7.71	7.49	7.89	5.74	9.79	7.83	8.94	5.99	6.13	44.41	61.58	48.19	36.06	50.57	45.24	44.62	31.68	49.71	21.2	8.017	43.326
gene-NELFA	NELFA	negative elongation factor complex member A, transcript variant X1	4.525	2.177928937	2.50E-60	7.54E-57	yes	up	53.82	58.6	47.65	49.87	40.5	23.83	46.89	56.12	48.87	49.16	9.63	10.74	9.32	8.51	10.93	11.44	6.79	8.05	8.71	11.46	47.531	9.558
gene-SOX7	SOX7	SRY-box 7	5.492	2.457243561	6.88E-51	1.78E-47	yes	up	120.72	121.86	137.97	153.47	90.04	68.7	154.88	182.93	149.78	108.26	18.97	26.97	33.24	18.79	16.84	27.89	18.16	18.16	24.07	13.82	128.861	21.691
gene-ADORA2A	ADORA2A	adenosine A2a receptor, transcript variant X1	3.747	1.905627181	3.27E-47	7.38E-44	yes	up	27.01	26	28.19	30.4	18.13	14.62	28.29	32.32	25.24	25.7	7.3	7.54	4.56	5.43	8.18	5.78	7.28	4.56	5.43	6.62	25.59	6.268
gene-HEY2	HEY2	hes related family bHLH transcription factor with YRPW motif 2	4.974	2.314331506	6.94E-47	1.39E-43	yes	up	17.14	16.23	19.32	19.88	10.69	12.61	21.49	28.72	13.76	13.65	4.62	2.62	3.76	2.44	4.97	3.91	2.46	2.47	3.26	2.51	17.349	3.302
gene-FGF1	FGF1	fibroblast growth factor 1, transcript variant X2	0.053	-4.23666339	1.20E-45	2.17E-42	yes	down	6.95	3.35	3.28	5.67	3.75	6.14	3.96	3.75	6.23	5.09	141.94	77.17	31.86	56.34	237.23	93.32	46.6	28.75	50.12	114.47	4.817	87.78
gene-C2CD4A	C2CD4A	C2 calcium dependent domain containing 4A	0.145	-2.790163717	5.68E-45	9.33E-42	yes	down	1.59	1.14	0.98	0.75	1.12	1.09	1.41	0.57	0.77	1.22	6.01	10.86	4.99	6.52	4.18	6	9.45	5.72	8.12	5.61	1.064	6.746
gene-MCOLN2	MCOLN2	mucolipin 2, transcript variant X1	0.135	-2.893947084	4.45E-44	6.69E-41	yes	down	2.15	1.1	0.77	0.81	1.51	1.72	0.58	0.88	1.98	1.45	13.22	7.81	11.37	11.03	7.48	20.46	16.88	13.26	12.16	5.35	1.295	11.902
gene-FOS	FOS	Fos proto-oncogene, AP-1 transcription factor subunit	0.062	-4.008374947	2.50E-43	3.47E-40	yes	down	2.45	5.72	6.53	4.86	8.22	12	8.12	4.14	6.21	3.19	108.97	100.26	89.93	76.19	180.29	98.97	60.24	20.42	136.56	92.83	6.144	96.466
gene-PLK2	PLK2	polo like kinase 2	0.159	-2.652181326	7.90E-43	1.02E-39	yes	down	8.05	10.12	6.09	6.58	8.64	4.95	9.41	7.95	5.86	7.48	48.66	82.28	55.07	31.15	63.19	26.93	43.09	28.15	35.14	26.4	7.513	44.006
gene-POMC	POMC	proopiomelanocortin	0.002	-9.256329413	4.57E-42	5.51E-39	yes	down	0.06	0.45	0	0.55	0.05	1.11	0	0.92	0.11	0.14	211.17	514.4	127.97	189.18	43.29	411.45	203.83	228.56	243.79	16.7	0.339	219.034
gene-SOSTDC1	SOSTDC1	sclerostin domain containing 1	26.105	4.706231813	4.06E-39	4.59E-36	yes	up	28.2	20.14	34.87	60.35	20.56	33.33	26.06	65.53	32.19	26.88	2.57	0.46	0.77	0.47	4.23	0.72	0.57	1.32	0.4	1.25	34.811	1.276
gene-RHOU	RHOU	ras homolog family member U	0.253	-1.983587539	2.08E-37	2.21E-34	yes	down	14.26	11.51	10.31	8.51	12.49	11.34	7.54	8.13	7.83	8.82	42.37	28.35	38.17	29.19	31.77	51.22	64.1	30.62	32.34	25.97	10.074	37.41
gene-BMF	BMF	Bcl2 modifying factor, transcript variant 1	3.23	1.691718066	2.36E-37	2.37E-34	yes	up	9.32	8.52	6.99	7.93	6.15	4.63	9.29	5.66	8.68	6.36	2.27	1.88	3.31	1.43	2.59	1.73	2.05	1.64	1.84	2.24	7.353	2.098
gene-ARTN	ARTN	artemin, transcript variant X1	0.103	-3.282532867	1.91E-36	1.81E-33	yes	down	0.49	0.84	0.54	0.88	1.5	0.4	0.7	2.16	0.97	0.46	10.2	6.99	4.96	7.08	9.3	10.11	12.13	6.5	9.24	5.32	0.894	8.183
gene-CD55	CD55	CD55 molecule (Cromer blood group), transcript variant X1	0.14	-2.840332351	4.17E-35	3.77E-32	yes	down	5.35	5.97	5.19	7.45	2.65	4.85	4.75	7.5	6.46	4.86	39.74	50.84	31.72	34.1	26.39	65.24	40.13	27.04	55.22	11.59	5.503	38.201
gene-TNFSF10	TNFSF10	tumor necrosis factor superfamily member 10, transcript variant X1	5.664	2.501907353	5.16E-34	4.44E-31	yes	up	78.18	88.53	72.62	93.07	68.09	18.95	66.33	54.59	76.84	79.18	13.73	6.65	13.22	12.88	17.5	13.14	9.62	10.82	10.42	17.24	69.638	12.522
gene-LOC378902	LOC378902	death domain-containing tumor necrosis factor receptor superfamily member 23, transcript variant 2	0.209	-2.258015449	7.52E-34	6.17E-31	yes	down	24.78	26.27	26.55	19.99	18.14	16.71	21.22	21.1	15.82	19.52	114.8	63.41	62.93	81.36	68.01	130.01	189.48	76.79	93.74	50.83	21.01	93.136
gene-MAST4	MAST4	microtubule associated serine/threonine kinase family member 4, transcript variant X1	2.894	1.533037897	1.40E-33	1.10E-30	yes	up	11.18	7.7	9.68	7.35	6.18	5.83	8.06	8.63	8.14	6.34	2.4	1.61	3.5	2.49	3	2.53	1.8	2.54	2.27	2.97	7.909	2.511
gene-RNF128	RNF128	ring finger protein 128, E3 ubiquitin protein ligase, transcript variant X1	9.02	3.173205585	2.70E-33	2.03E-30	yes	up	138.58	189.91	153.12	406.2	51.95	215.89	227.87	493.77	292.48	184.46	22.02	35.9	27.73	23.14	27.45	19.02	21.36	23.32	26.34	16.33	235.423	24.261
gene-SOX13	SOX13	SRY-box 13, transcript variant X4	5.112	2.353805049	5.01E-33	3.62E-30	yes	up	39.14	47.92	47.81	68.28	32.25	12.8	46.17	56.99	53.18	47.84	9.41	8.09	6.57	7.82	11.65	5.65	6.91	6.49	8.11	9.77	45.238	8.047
gene-EREG	EREG	epiregulin	0.033	-4.93104315	1.55E-31	1.08E-28	yes	down	1.62	0.8	0.58	2.6	0.62	0.64	1.27	0.31	0.42	0.25	21.25	80.96	8.87	21.55	8.96	13.88	30.86	21.75	24.88	17.31	0.911	25.027
gene-MCMDC2	MCMDC2	minichromosome maintenance domain containing 2, transcript variant X2	0.169	-2.566264308	3.79E-31	2.53E-28	yes	down	1.96	2.59	1.46	1.42	2.65	0.82	1.47	1.5	4.5	1.49	10.4	5.88	15.27	5.7	8.77	12.71	11.56	6.7	3.33	9.18	1.986	8.95
gene-ID2	ID2	inhibitor of DNA binding 2, HLH protein	3.968	1.988574862	1.66E-30	1.07E-27	yes	up	700.81	681.67	485.87	578.31	399.86	295.13	602.1	546.62	596.78	498.04	137.11	133.21	101.6	96.61	168.62	168.1	69.83	95.36	77.65	159.86	538.519	120.795
gene-LOC430697	LOC430697	Kruppel-like factor 5-like, transcript variant X1	2.655	1.408553173	1.83E-30	1.14E-27	yes	up	85.82	99.41	95.13	102.59	62.48	41.59	101.55	94.73	101.94	94.24	30.52	31.56	31.99	29.72	33.12	30.35	25.47	27.56	29.56	30.99	87.948	30.084
gene-PLA2G4F	PLA2G4F	phospholipase A2 group IVF, transcript variant X1	27.919	4.803151364	1.96E-30	1.18E-27	yes	up	1.87	2.17	2.04	3.13	0.6	1.12	1.47	2.92	2.57	1.39	0.08	0.07	0	0.03	0.17	0.16	0	0.03	0.03	0.11	1.928	0.068
gene-VLDLR	VLDLR	very low density lipoprotein receptor, transcript variant X1	0.387	-1.368309122	4.31E-30	2.51E-27	yes	down	5.25	5.28	4.35	5.91	5.38	6.52	5.16	3.43	4.6	5.21	12.85	9.84	12.34	9.86	11.25	14.38	16.14	11.23	12.09	13.1	5.109	12.308
gene-NR4A3	NR4A3	nuclear receptor subfamily 4 group A member 3, transcript variant X1	0.056	-4.163330193	4.69E-30	2.65E-27	yes	down	0.1	0.35	0.32	0.19	0.81	0.91	0.32	0.69	0.32	0.09	6.64	4.7	4.06	6.96	7.58	4.21	12.89	3.53	7	12.52	0.41	7.009
gene-PDE8A	PDE8A	phosphodiesterase 8A, transcript variant X6	0.421	-1.247711045	3.10E-29	1.70E-26	yes	down	10.98	7.68	5.69	6.92	8.48	5.77	6.69	5.98	6.15	6.45	14.02	9.98	17.5	10.93	13.74	16.3	17.85	10.7	14.02	13.12	7.079	13.816
gene-SRM	SRM	spermidine synthase, transcript variant X1	0.18	-2.475660166	4.50E-29	2.39E-26	yes	down	12.87	13.26	12.39	12.31	6.89	10.83	13.18	12.65	12.81	14.39	59.4	127.74	32.99	41.8	58.4	50.27	69.68	50.05	57.21	23.1	12.158	57.064
gene-NBEAL1	NBEAL1	neurobeachin like 1, transcript variant X1	2.506	1.325559729	1.96E-28	9.82E-26	yes	up	8.98	9.79	8.17	7.96	5.62	4.88	7.83	8.21	7.54	6.51	2.86	2.25	3.91	2.35	3.61	2.27	2.39	2.22	2.8	3.25	7.549	2.791
gene-ELL	ELL	elongation factor for RNA polymerase II	0.39	-1.359016415	3.20E-28	1.56E-25	yes	down	11.35	11.61	11.18	11.14	11.88	10.03	12.22	11.76	9.61	11.46	34.9	39.76	22.3	29.57	23.66	39.18	60.1	29	37	21.06	11.224	33.653
gene-WNT11	WNT11	Wnt family member 11	0.068	-3.875536643	1.67E-27	7.94E-25	yes	down	0.13	0.19	0.28	0.36	0.21	0.53	0.33	0.08	0.03	0.31	3.81	2.54	2.96	1.87	0.94	5.39	5.03	1.46	2.26	1.81	0.245	2.807
gene-NR4A1	NR4A1	nuclear receptor subfamily 4 group A member 1	0.113	-3.142001617	6.48E-27	3.00E-24	yes	down	1	1.01	0.92	0.6	1.97	2.41	1.53	0.85	1.06	0.26	12.99	9.64	3.81	7.16	16.04	6.78	13.51	5.83	7.6	10.5	1.161	9.386
gene-TRIM35	TRIM35	tripartite motif containing 35, transcript variant X1	0.231	-2.111967909	7.15E-27	3.23E-24	yes	down	9.05	12.81	16.25	10.02	9.17	7.29	16.5	9.73	10.06	10.84	68.29	44.02	17.87	36.03	78.54	51.91	56.73	30.82	42.92	30.19	11.172	45.732
gene-MEF2D	MEF2D	myocyte enhancer factor 2D, transcript variant X6	0.434	-1.202597733	5.77E-26	2.54E-23	yes	down	15.2	15.25	11.1	10.25	15.13	14.62	14.88	8.42	12.31	15.03	29.33	32.04	27.39	25.17	36.03	30.98	27.59	23.5	31.85	22.92	13.219	28.68
gene-LOC112531945	LOC112531945	uncharacterized LOC112531945, transcript variant X1	0.083	-3.584422822	6.98E-26	3.00E-23	yes	down	0.4	0.29	0.24	0.34	0.17	0.25	0.38	0.42	0.23	0.69	6.37	2.1	0.94	6.1	4.86	1.01	5.61	2.79	5.66	9.87	0.341	4.531
gene-LOC121108232	LOC121108232	uncharacterized LOC121108232, transcript variant X3	14.54	3.861993634	7.63E-26	3.20E-23	yes	up	6.8	3.91	3.15	2.91	5.47	4.77	4.8	1.57	6.42	2.57	0.34	0.23	0.24	0.51	0.04	0.8	0	0.33	0.18	0.55	4.237	0.322
gene-PCBP4	PCBP4	poly(rC) binding protein 4, transcript variant X2	3.146	1.65368176	2.08E-25	8.41E-23	yes	up	9.61	10.97	7.64	11.66	4.58	7.35	11.52	10.24	16.53	10.58	2.09	1.64	2.19	1.95	3.35	1.62	1.32	1.64	1.96	2.73	10.068	2.049
gene-SALL4	SALL4	spalt like transcription factor 4	5.228	2.386128094	2.10E-25	8.41E-23	yes	up	19.28	14.86	15.89	17.54	9.63	15.29	16.07	16.3	19.09	13.75	4.2	3.87	2.15	2.37	5.6	2.87	2.05	1.97	2.32	4.22	15.77	3.162
gene-LOC121110197	LOC121110197	uncharacterized LOC121110197, transcript variant X1	0.102	-3.29397128	3.21E-25	1.26E-22	yes	down	0.61	0.76	0.5	1.36	0.32	2.21	0.55	0.66	0.58	0.67	10.36	6.12	9.58	5.28	3.93	18.14	9.53	5.61	5.94	4.14	0.822	7.863
gene-ETV4	ETV4	ETS variant 4, transcript variant X2	0.088	-3.512769511	4.44E-25	1.71E-22	yes	down	0.92	1.5	3.64	1.26	0.69	3.11	2.98	1.28	2.2	1.1	22.24	9.25	21.56	19.25	7.06	30.24	37.84	23.88	24.98	4.25	1.868	20.055
gene-IPMK	IPMK	inositol polyphosphate multikinase	2.416	1.272497464	5.02E-25	1.89E-22	yes	up	23.33	17.11	18.62	18.08	13.4	9.44	22.42	15.86	19.09	15.06	7.52	7.23	6.22	5.47	9.34	6.96	5.5	5.82	5.16	6.43	17.241	6.565
gene-CNKSR3	CNKSR3	CNKSR family member 3, transcript variant X1	0.41	-1.287210357	6.57E-25	2.42E-22	yes	down	5.23	4.37	3.77	3.54	3.84	6.12	3.75	4.3	3.64	3.4	9.35	7.15	11.5	9.99	9.26	10.37	9.39	10.01	11.78	6.65	4.196	9.545
gene-FRMD4A	FRMD4A	FERM domain containing 4A, transcript variant X1	2.921	1.546457954	1.10E-24	3.97E-22	yes	up	5.2	5.34	5.62	4.74	3.68	2.59	5.11	3.43	5.89	4.05	1.31	1.15	1.36	1.31	2.27	1.37	1.07	1.25	1.15	1.99	4.565	1.423
gene-LOC107052602	LOC107052602	uncharacterized LOC107052602, transcript variant X2	0.241	-2.05435675	1.58E-24	5.61E-22	yes	down	2.42	1.31	1.69	0.98	2.04	1.48	1.1	0.92	0.65	1.09	7.15	4.2	8.28	4.67	3.1	11.07	9.43	2.94	4.63	5.36	1.368	6.083
gene-PKD2	PKD2	polycystin 2, transient receptor potential cation channel	0.35	-1.515080323	2.94E-24	1.00E-21	yes	down	11.38	10.75	8.36	9.39	7.94	13.12	9.91	8.62	9.83	6.44	24.63	22.11	35.78	16.34	30.93	31.08	15.07	18.21	17.07	16.81	9.574	22.803
gene-DMP1	DMP1	dentin matrix acidic phosphoprotein 1	0.089	-3.495194775	1.21E-23	3.98E-21	yes	down	1.94	2.32	1.56	0.98	0.43	2.54	3.46	0.36	2.15	1.14	26.05	11.31	6.66	14.4	9.49	30.5	31.35	16.45	16.01	11	1.688	17.322
gene-DSE	DSE	dermatan sulfate epimerase, transcript variant X1	3.079	1.622444705	1.91E-23	6.15E-21	yes	up	12.82	12.36	9.9	15.76	7.82	4.96	10.13	10.31	13.37	10.98	3.9	3.53	3.28	2.06	4.18	4.48	2.61	1.93	3.25	3.19	10.841	3.241
gene-INSYN1	INSYN1	inhibitory synaptic factor 1	0.094	-3.406808172	1.34E-22	4.25E-20	yes	down	0.83	0.57	0.82	0.35	1.42	1.37	0.91	0.27	0.87	0.61	8.33	6.68	6.46	7.9	2.12	9.28	17.76	6.53	12.61	2.04	0.802	7.971
gene-GNG4	GNG4	G protein subunit gamma 4, transcript variant X1	0.075	-3.74183492	2.05E-22	6.29E-20	yes	down	0.55	0.66	1.09	1.34	0.82	0.98	0.52	0.67	1.17	0.36	13.04	5.74	19.73	8.67	2.56	8.5	30.26	10.35	7.38	2.67	0.816	10.89
gene-SGO1	SGO1	shugoshin 1, transcript variant X1	0.103	-3.284368347	4.34E-22	1.31E-19	yes	down	0.97	2.26	0.42	0.9	0.75	0.86	0.69	0.99	1.27	1.91	12.57	4.09	6.96	8.7	2.82	21.28	17.85	4.3	12.54	8.6	1.102	9.971
gene-MAFF	MAFF	MAF bZIP transcription factor F, transcript variant X1	0.267	-1.905043429	6.13E-22	1.82E-19	yes	down	2.89	4.03	3.74	3.27	5.06	8.39	5.01	5.25	3.05	2.4	16.62	10.73	15.78	14.68	15.4	17.6	22.46	12.82	15.98	11.12	4.309	15.319
gene-NOCT	NOCT	nocturnin, transcript variant X1	0.315	-1.666385808	6.99E-22	2.04E-19	yes	down	7.4	4.71	6.25	5.04	5.04	7.93	5.56	5.09	3.64	4.41	15.64	18.89	10.25	17.4	14.21	12.33	21.62	12.44	25.05	12.66	5.507	16.049
gene-TRIB2	TRIB2	tribbles pseudokinase 2	0.35	-1.515985507	9.17E-22	2.63E-19	yes	down	6.81	5.12	5.38	4.1	6.73	5.4	4.83	5.61	4.33	4.46	16.76	7.7	17.27	12.74	10.79	20.63	19.91	10.2	16.25	9.36	5.277	14.161
gene-LOC100859648	LOC100859648	uncharacterized LOC100859648, transcript variant X2	0.063	-3.995029029	9.70E-22	2.74E-19	yes	down	0.41	0.13	0.21	0.36	0	0.93	0.49	0.01	0.05	0.12	5.94	8.03	5.63	3.85	1.78	7.65	8.99	6.68	3.07	4.24	0.271	5.586
gene-LPAR1	LPAR1	lysophosphatidic acid receptor 1, transcript variant X1	0.344	-1.539414623	1.67E-21	4.65E-19	yes	down	9.79	9.45	7.58	7.8	8.98	10.59	5.19	7.45	9.59	7.69	20.53	17.56	28.82	18.56	14.66	34.37	27.82	18.01	22.72	14.98	8.411	21.803
gene-SLC2A14	SLC2A14	solute carrier family 2 member 14	6.329	2.661908887	1.77E-21	4.85E-19	yes	up	147.91	114.5	123.47	110.03	77.05	17.27	132.24	62.97	77.12	117.59	27.12	13.32	13.32	15.35	51.29	22.82	7.05	10.12	11.48	31.9	98.015	20.377
gene-TRIB1	TRIB1	tribbles pseudokinase 1	0.416	-1.264466981	2.21E-21	5.97E-19	yes	down	2.68	3.36	3.12	3.08	2.61	4.15	4.94	3.25	3.09	3	8.45	7.47	8.16	7.22	9.71	8.53	6.94	4.54	9.12	4.85	3.328	7.499
gene-KCNV1	KCNV1	potassium voltage-gated channel modifier subfamily V member 1	6.9	2.786597639	5.35E-21	1.42E-18	yes	up	3.44	2.3	4.06	7.45	1.59	2.14	2.32	4.74	3.58	3.76	0.23	0.25	0.25	0.74	0.65	0.41	0.38	0.27	0.42	0.35	3.538	0.395
gene-AXL	AXL	AXL receptor tyrosine kinase	2.925	1.548502867	9.09E-21	2.38E-18	yes	up	10.93	15.84	15.93	26.53	11.5	12.77	15.34	13.41	25.17	17.03	5.9	3.55	5.35	4.9	6.65	5.11	4.13	5.66	4.41	6.01	16.445	5.167
gene-LOC422353	LOC422353	synaptotagmin-like protein 2-like, transcript variant X4	2.069	1.048648527	9.39E-21	2.42E-18	yes	up	17.78	19.56	18.69	21.98	13.92	11.53	16.51	16.86	18.4	17.1	7.18	6.61	8.61	7.61	7.94	6.31	6.41	7.2	8.45	9.95	17.233	7.627
gene-TGIF1	TGIF1	TGFB induced factor homeobox 1, transcript variant X1	2.098	1.069205671	1.17E-20	2.98E-18	yes	up	81.65	73.66	75.95	59.91	49.91	53.71	87.4	55.84	77.19	62.88	35.4	29.36	26.99	27.41	46.75	22.26	27.74	20.98	32.17	27.15	67.81	29.621
gene-SNX16	SNX16	sorting nexin 16, transcript variant X3	2.847	1.509329603	3.46E-20	8.56E-18	yes	up	26.75	18.14	29.33	25.52	17.94	13.95	12.9	18.76	39.24	21.21	7.46	7.08	10.22	6.47	7.44	7.83	6.5	5.49	7.21	7.26	22.374	7.296
gene-PCYOX1L	PCYOX1L	prenylcysteine oxidase 1 like	0.497	-1.009144819	4.14E-20	9.98E-18	yes	down	13.86	14.77	14.93	16.51	11.64	13.72	17.29	12.89	17.85	15.85	35.52	30.33	21.02	26.71	28.46	33.44	34.69	28.22	27.47	19.53	14.931	28.539
gene-PDIA2	PDIA2	protein disulfide isomerase family A member 2	2.806	1.488288685	4.27E-20	1.02E-17	yes	up	9.83	20.68	10.46	11.84	19.47	10.72	10.24	10.4	11.11	11.94	3.86	3.04	6.12	4.42	2.86	4.74	4.16	3.67	3.02	4.9	12.669	4.079
gene-CACHD1	CACHD1	cache domain containing 1, transcript variant X1	2.399	1.262162185	8.41E-20	1.95E-17	yes	up	15.88	14.7	14	15.86	11.35	7.34	14.04	19.02	14.18	12.29	6.12	4.23	5.67	4.59	8.84	4.84	4.03	5.42	4.43	5.15	13.866	5.332
gene-OVOL3	OVOL3	ovo like zinc finger 3	2.836	1.503742062	1.02E-19	2.34E-17	yes	up	9.67	13.66	13.26	16.77	6.3	4.93	12.18	11.96	12.94	12.92	3.06	3.9	4.93	3.39	3.79	4.52	2.97	2.94	3.75	2.98	11.459	3.623
gene-ADRA2A	ADRA2A	adrenoceptor alpha 2A	7.463	2.899818743	1.05E-19	2.37E-17	yes	up	36.38	38.59	32.02	40.35	20.05	11.92	32.51	13.77	44.33	26.82	3.97	5.98	7.54	1.83	5.52	4.67	0.63	2.44	1.58	2.85	29.674	3.701
gene-LZTS1	LZTS1	leucine zipper tumor suppressor 1	7.525	2.911605806	1.30E-19	2.90E-17	yes	up	14.7	17.81	18.26	15.64	10.08	1.79	21.72	2.68	16.71	15.03	1.89	1.81	1.21	1.44	2.79	1.24	1.01	1.9	1.05	1.94	13.442	1.628
gene-GMNN	GMNN	geminin DNA replication inhibitor	5.158	2.36687514	1.70E-19	3.74E-17	yes	up	86.27	80.12	101.87	153.27	108.22	53.8	59.3	127.6	56.29	72.5	20.29	9.98	13.18	15.47	41.12	11.59	6.75	10.91	13.12	22.57	89.924	16.498
gene-NETO2	NETO2	neuropilin and tolloid like 2, transcript variant X1	2.423	1.276837875	1.74E-19	3.80E-17	yes	up	4.16	4.24	3.99	5.67	2.47	4.62	3.51	4.23	4.91	3.14	1.74	1.36	2.05	1.56	2.42	1.5	1.41	1.67	1.9	1.8	4.094	1.741
gene-SAPCD2	SAPCD2	suppressor APC domain containing 2, transcript variant X1	3.217	1.685868659	1.90E-19	4.09E-17	yes	up	4.61	4.12	4.54	6.6	2.47	2.42	3.65	5.47	5.99	4.7	1.28	1.18	1.04	1.28	2.02	1.47	1.15	1.38	0.74	1.19	4.457	1.273
gene-MECOM	MECOM	MDS1 and EVI1 complex locus, transcript variant X1	2.297	1.199437817	3.97E-19	8.15E-17	yes	up	259.99	189.33	196.19	242.11	169.17	98.45	193.41	257.19	194.74	189.9	74.85	57.96	108.66	87.38	85.8	83.58	67.44	84.79	86.88	85.54	199.048	82.288
gene-FRMD4B	FRMD4B	FERM domain containing 4B, transcript variant X1	2.175	1.12106247	5.08E-19	1.03E-16	yes	up	14.61	13.33	13.46	12.51	8.93	5.59	13.66	10.5	11.46	11.5	6.2	4.73	5.55	3.84	6.81	5.69	4.13	3.89	4.56	3.72	11.555	4.912
gene-NANOS1	NANOS1	nanos C2HC-type zinc finger 1, transcript variant X1	3.2	1.678143346	5.26E-19	1.06E-16	yes	up	30.82	46.08	22.16	48.63	25.05	43.58	19.87	33.64	40.6	29.72	7.1	6.87	15.95	9.61	9.95	9.19	8.85	10.51	9.47	13.1	34.015	10.06
gene-BTC	BTC	betacellulin, transcript variant X1	0.256	-1.968535828	6.07E-19	1.21E-16	yes	down	6.32	4.72	3.34	4.92	5.4	3.11	4.58	1.65	3.6	3.08	18.78	19.64	13.22	11.13	11	23.3	23.24	13.37	13.38	6.74	4.072	15.38
gene-DBNDD2	DBNDD2	dysbindin domain containing 2, transcript variant X1	0.274	-1.866377698	7.95E-19	1.53E-16	yes	down	92.1	77.02	58.56	39.05	89.29	106.68	79.95	53.69	105.39	41.38	230.4	209.56	354.76	253.39	150.81	288.19	301.18	335.01	282.17	129.1	74.311	253.457
gene-SLC5A9	SLC5A9	solute carrier family 5 member 9, transcript variant X1	0.084	-3.577591258	1.18E-18	2.21E-16	yes	down	2.08	2.95	1.39	2.19	2.5	0.65	5.12	0.2	1.07	3.01	23.34	42.64	20.56	18.31	8.15	37.83	40.13	22.09	18.62	4.37	2.116	23.604
gene-GRHL2	GRHL2	grainyhead like transcription factor 2, transcript variant X1	2.505	1.324600331	1.19E-18	2.21E-16	yes	up	10.16	9.44	10.78	12.56	7.58	6.69	11.15	12.19	11.51	10.43	3.33	5.37	4.51	3.6	2.26	4.27	3.29	2.79	4.57	3.12	10.249	3.711
gene-CTPS2	CTPS2	CTP synthase 2, transcript variant X3	6.131	2.616221459	1.45E-18	2.68E-16	yes	up	77.84	230.92	288.07	218.52	441.96	19.56	273.72	560.88	655.17	593.71	21.24	7.78	8.09	8.36	32.73	19.97	10.61	6.32	8.2	16.31	336.035	13.961
gene-LAMP3	LAMP3	lysosomal associated membrane protein 3	3.84	1.941243193	1.52E-18	2.78E-16	yes	up	15.3	22.44	26.78	42.07	17.18	11.75	30.48	55.96	30.69	31.01	7.26	9.87	5.37	6.26	8.89	7.19	5.71	5.93	6.1	5.7	28.366	6.828
gene-FAM83F	FAM83F	family with sequence similarity 83 member F	2.679	1.421621735	1.70E-18	3.08E-16	yes	up	9.47	10.23	10.5	11.92	6.6	3.62	10.83	11.8	8.92	10.23	3.07	4.49	2.74	3.04	3.22	3.86	3.22	2.53	3.55	2.42	9.412	3.214
gene-HLCS	HLCS	holocarboxylase synthetase, transcript variant X1	2.344	1.228900744	2.35E-18	4.21E-16	yes	up	5.47	5.94	7.18	7.37	4.27	3.91	5.08	8.43	7.3	6.64	2.78	1.89	2.42	1.99	3.91	2.79	2.34	1.73	2.17	2.49	6.159	2.451
gene-OTOP2	OTOP2	otopetrin 2, transcript variant X1	0.108	-3.209212618	2.42E-18	4.29E-16	yes	down	15.07	10.83	9.13	15.81	11.2	110.6	12.45	8.15	11.39	9	169.43	300.57	111.32	139.01	190.56	127.72	182.48	132.8	178.19	97	21.363	162.908
gene-ARHGAP25	ARHGAP25	Rho GTPase activating protein 25	9.103	3.186372106	3.85E-18	6.75E-16	yes	up	27	22.17	23.87	18.02	14.27	1.22	26.61	5.77	22.01	18.05	1.86	1.03	1.48	1.81	3.44	0.79	1.06	1.6	1.13	3.6	17.899	1.78
gene-KCNK5	KCNK5	potassium two pore domain channel subfamily K member 5, transcript variant X1	2.143	1.099707808	4.92E-18	8.54E-16	yes	up	11.01	12.65	11.12	11.2	7.44	13.78	9.63	13.91	12.27	9.2	4.28	5.32	7.04	4.71	5.26	4.81	3.44	4.68	4.66	4.39	11.221	4.859
gene-DUSP16	DUSP16	dual specificity phosphatase 16, transcript variant X6	0.407	-1.297808517	5.11E-18	8.80E-16	yes	down	4.65	4.31	3.52	2.88	4.02	5	3.89	5.37	3.45	4.16	10.26	14.08	7.5	8.11	13.37	6.9	11.08	6.55	8.62	8.25	4.125	9.472
gene-LOC419409	LOC419409	Golgi integral membrane protein 4-like, transcript variant X1	3.531	1.820218388	5.18E-18	8.83E-16	yes	up	121.66	159.45	161.26	314.11	90.34	119.58	165.82	272.53	246.45	137.81	54.14	50.79	49.98	44.97	80.28	40.42	28.56	44.76	38.45	52.55	178.901	48.49
gene-SLC7A5	SLC7A5	solute carrier family 7 member 5	0.295	-1.762040673	5.33E-18	8.92E-16	yes	down	7.83	7.98	6.26	6.59	6.5	8.59	8.1	4.35	7.32	12.03	24.53	30.46	19.07	19.52	13.44	33.28	34.74	23.26	24.07	10.53	7.555	23.29
gene-HSPB9	HSPB9	heat shock protein family B (small) member 9	0.049	-4.340523036	6.10E-18	1.00E-15	yes	down	7.05	14.39	9.03	8.43	16.54	7.45	12.43	5.48	14.67	12.85	203.23	24.23	496.25	139.18	111.46	429.05	51.62	13.72	105.88	463.53	10.832	203.815
gene-RAB32	RAB32	RAB32, member RAS oncogene family	2.665	1.414086005	6.54E-18	1.06E-15	yes	up	8.94	9.26	8.34	9.58	6.45	12.88	7.42	15.73	7.67	7.4	3.67	3.56	3.86	2.96	4.26	2.93	2.13	3.2	3.39	2.88	9.367	3.284
gene-SLC35C1	SLC35C1	solute carrier family 35 member C1, transcript variant X1	2.5	1.321658379	6.77E-18	1.09E-15	yes	up	201.87	227.64	137.05	235.9	145.82	106.15	156.91	154.25	213.64	189.87	68.76	59.85	71.05	64.88	80.73	69.11	50.52	67.44	55.94	75.23	176.91	66.351
gene-LOC121107741	LOC121107741	cilia- and flagella-associated protein 251-like, transcript variant X7	0.299	-1.743233555	7.68E-18	1.22E-15	yes	down	1.79	0.94	1.61	0.71	0.76	1.27	1.11	0.51	1.17	1.39	5.45	4.28	3.03	7.58	3	4.13	4.82	3.54	4.7	3.37	1.126	4.39
gene-NCAPG	NCAPG	non-SMC condensin I complex subunit G, transcript variant X1	2.443	1.288753866	9.73E-18	1.52E-15	yes	up	6.47	4.83	4.99	7.41	4.35	5.97	4.22	6.94	5.78	5.01	1.86	1.55	1.9	2.03	2.02	1.15	2.04	2.8	2.67	2.35	5.597	2.037
gene-DRCC1	DRCC1	down-regulated in colon cancer 1	3.704	1.889246124	9.77E-18	1.52E-15	yes	up	1.28	1.15	0.84	0.94	0.93	0.29	0.67	0.98	1.16	0.83	0.29	0.21	0.23	0.14	0.29	0.23	0.15	0.16	0.23	0.32	0.907	0.225
gene-GAL3ST2	GAL3ST2	galactose-3-O-sulfotransferase 2, transcript variant X1	0.013	-6.321789717	1.03E-17	1.60E-15	yes	down	3	1.21	0.63	0.48	0.12	27.54	1.41	0.24	0.14	0.7	224.5	481.16	178.61	303.57	152.23	317.06	257.35	244.68	401.53	214.78	3.547	277.547
gene-TC2N	TC2N	tandem C2 domains, nuclear, transcript variant X6	0.131	-2.936908991	1.23E-17	1.88E-15	yes	down	8.36	7.52	3.4	3.5	8.13	27.19	4.86	3.56	3.56	4.86	64.49	60.62	56.14	50.56	65.96	73.23	63.84	47.21	59.28	42.9	7.494	58.423
gene-CSRP2	CSRP2	cysteine and glycine rich protein 2	5.194	2.376967878	1.34E-17	2.03E-15	yes	up	206.51	311.91	322.01	771.93	186.97	109.64	233.66	551.33	677.45	211.01	62.83	58.55	65.78	68.39	84.8	46.7	42.98	53.51	69.48	79.32	358.242	63.234
gene-BPIL3	BPIL3	bactericidal/permeability-increasing protein-like 3	0.035	-4.848498675	1.35E-17	2.04E-15	yes	down	0.09	0.19	0.23	0.1	0.17	1	0.18	0.26	0.09	0.2	7.76	8.2	12	3.1	0.43	24.96	4.21	2.61	3.66	1.62	0.251	6.855
gene-UNC13C	UNC13C	unc-13 homolog C, transcript variant X1	0.144	-2.792469633	1.37E-17	2.05E-15	yes	down	1.85	1.07	1.33	1.16	1.54	5.76	1.24	1.75	1.14	0.87	12.15	11.33	14.26	9.76	6.64	12.79	25.06	10.6	11.71	3.49	1.771	11.779
gene-NEU4	NEU4	sialidase 4, transcript variant X1	0.007	-7.263365026	1.53E-17	2.27E-15	yes	down	0.04	0.1	0.14	0	0.02	2.14	0.03	0.17	0	0.07	48.17	82.18	41.95	26.85	20.71	66.97	51.59	23.12	34.93	15.04	0.271	41.151
gene-VAMP2	VAMP2	vesicle-associated membrane protein 2 (synaptobrevin 2)	0.26	-1.941520612	1.92E-17	2.79E-15	yes	down	1.01	0.72	0.66	0.94	0.64	1.61	1.21	2.37	0.82	0.94	4.66	2.55	4.9	3.1	6.08	6.14	3.4	2.55	3.75	2.75	1.092	3.988
gene-WLS	WLS	wntless Wnt ligand secretion mediator	2.983	1.576967424	2.05E-17	2.94E-15	yes	up	158.99	221.47	235.27	240.49	125.5	146.12	229.94	190.01	194.73	169.32	82.52	72.6	60.88	42.08	127.66	46.07	34.94	40.3	53.69	41.84	191.184	60.258
gene-RORBL	RORBL	RAR related orphan receptor B like	5.928	2.567590301	2.05E-17	2.94E-15	yes	up	2.06	4.64	6.34	5.38	1.56	0.6	6.62	3.66	5.29	3.97	0.73	0.67	0.67	0.61	0.81	0.68	0.29	0.46	0.42	0.74	4.012	0.608
gene-LOC100858332	LOC100858332	G-protein coupled receptor 12-like, transcript variant X1	0.123	-3.023247952	2.14E-17	3.04E-15	yes	down	0.01	0.12	0.11	0.02	0.12	0.16	0.06	0.04	0.08	0.05	0.83	0.41	0.46	0.59	0.21	1.13	0.87	0.52	0.42	0.55	0.077	0.599
gene-SLC6A4	SLC6A4	solute carrier family 6 member 4, transcript variant X1	2.346	1.230292222	2.49E-17	3.52E-15	yes	up	1.73	3.31	2.2	2.42	2.04	1.27	2.03	2.34	1.69	2.09	0.95	0.72	0.81	0.69	0.71	1	1	0.93	0.91	0.67	2.112	0.839
gene-SAMD11	SAMD11	sterile alpha motif domain containing 11, transcript variant X1	2.777	1.473694934	2.62E-17	3.67E-15	yes	up	13.69	17.97	17.5	23.2	12.74	9.24	25.9	14.56	21.77	20.32	7.05	3.59	5.47	5.43	9.03	5.12	5.42	8.26	4.1	5.56	17.689	5.903
gene-SLC35F3	SLC35F3	solute carrier family 35 member F3, transcript variant X1	3.553	1.829042524	2.86E-17	3.97E-15	yes	up	62.07	54	52.57	56.83	36.19	40.25	51.66	49.57	54.63	44.19	15.94	19.83	13.43	9.88	29.11	8.28	4.65	8.47	10.36	11.72	50.196	13.167
gene-SLC41A3	SLC41A3	solute carrier family 41 member 3, transcript variant X2	0.277	-1.851891304	2.98E-17	4.10E-15	yes	down	8.09	5.33	6.05	3.94	7.88	4.71	4.13	3.2	4.39	4.42	22.79	10.48	10.57	14.93	16.98	23.47	34.98	19.79	14.03	9.04	5.214	17.706
gene-PLCH1	PLCH1	phospholipase C eta 1, transcript variant X2	4.64	2.214220873	3.87E-17	5.25E-15	yes	up	4.04	2.7	5.33	4.28	2.1	0.49	3.8	1.71	3.3	2.79	0.67	0.59	0.55	0.46	0.93	0.64	0.29	0.71	0.4	0.72	3.054	0.596
gene-GADD45B	GADD45B	growth arrest and DNA damage inducible beta	0.403	-1.31029619	4.62E-17	6.19E-15	yes	down	28.24	40.33	26.42	25.06	42.19	34.88	35.01	16.48	35.75	30.97	74.06	63.5	67.51	59.67	100.15	63.07	72.14	57.82	82.13	93.51	31.533	73.356
gene-VANGL2	VANGL2	VANGL planar cell polarity protein 2, transcript variant X1	5.718	2.515619746	6.63E-17	8.81E-15	yes	up	5.46	6.05	8.95	11.01	2.75	1.39	9.19	3.8	8.74	5.87	1.27	1.11	0.83	0.44	2.48	0.81	0.74	0.68	0.8	1.08	6.321	1.024
gene-FABP3	FABP3	fatty acid binding protein 3	0.248	-2.013921277	6.99E-17	9.21E-15	yes	down	80.57	51.5	42.21	50.64	48.15	34.29	73.53	36.38	34.11	57.82	199.97	262.47	144.68	193.55	78.8	172.8	357.87	178.24	232.91	65.9	50.92	188.719
gene-TCERG1L	TCERG1L	transcription elongation regulator 1 like, transcript variant X1	11.883	3.570814212	2.81E-16	3.57E-14	yes	up	67.72	54.91	62.7	121.21	43.33	38.75	81.61	101.7	82.11	53.53	8.59	1.66	2.64	4.27	19.05	2.71	0.81	5.27	1.57	9.56	70.757	5.613
gene-CA2	CA2	carbonic anhydrase 2	0.284	-1.818480737	2.89E-16	3.66E-14	yes	down	31.24	24.99	28.1	45.15	23.81	28.77	35.11	36.89	44.35	33.19	121.56	94.38	70.71	117.03	91.26	181.7	115.28	54.48	204.66	44.42	33.16	109.548
gene-EVPL	EVPL	envoplakin, transcript variant X2	5.367	2.424214166	2.99E-16	3.76E-14	yes	up	16.65	28.93	33.26	41.15	19.26	20.03	36.38	31.99	44.31	28.15	6.38	1.33	3.84	5.31	13.05	3.76	1.43	5.53	4.83	6.77	30.011	5.223
gene-C4BPG	C4BPG	complement component 4 binding protein, GPI-anchored	0.319	-1.649550673	3.40E-16	4.21E-14	yes	down	18.96	17.74	14.56	21.31	10.63	8.35	22.06	13	18.53	21.67	59.54	33.6	22.8	41.04	47.47	70.08	64.99	44.45	46.01	26.98	16.681	45.696
gene-LOC100859850	LOC100859850	lisH domain-containing protein C1711.05-like	0.006	-7.327101543	4.07E-16	5.00E-14	yes	down	0	0	0	0	0	0	0	0	0	0	1.39	1.79	3.58	1.94	0	4.57	2.38	1.64	2.13	0.16	0	1.958
gene-NABP1	NABP1	nucleic acid binding protein 1	0.371	-1.431327392	6.39E-16	7.64E-14	yes	down	2.79	3.15	3.48	5.03	2.85	6.12	2.98	4.56	3.44	4.58	10.58	10.99	9.89	8.06	11.06	16.52	7.65	6.59	8.44	8.96	3.898	9.874
gene-LOC101752065	LOC101752065	angiopoietin-related protein 7-like	0.029	-5.106249396	6.43E-16	7.64E-14	yes	down	0	0.01	0	0	0	0	0.01	0	0	0.01	0.21	0.17	0.06	0.08	0.19	0.34	0.17	0.05	0.08	0.03	0.003	0.138
gene-SNX8	SNX8	sorting nexin 8, transcript variant X1	0.405	-1.304206743	6.77E-16	8.00E-14	yes	down	1.91	1.7	1.37	1.4	1.17	1.53	1.82	1.28	1.37	1.31	3.52	2.86	2.89	3.17	2.5	4.36	6.31	3.21	3.41	1.81	1.486	3.404
gene-FAM162BL	FAM162BL	family with sequence similarity 162 member B like, transcript variant X1	0.446	-1.165201814	7.04E-16	8.26E-14	yes	down	11.43	11.8	7.61	6.68	5.17	5.57	8.14	8.41	7.15	12.67	16.19	16.74	20.15	16.67	8.41	22.64	16.17	13.34	16.69	15.15	8.463	16.215
gene-IHH	IHH	indian hedgehog	3.794	1.923718187	7.24E-16	8.44E-14	yes	up	25.55	37.51	26.13	49.78	26.75	9	34.78	15.04	35.28	33.51	8.78	4.96	6.38	6.68	10.36	8.67	5.91	5.46	4.1	10.95	29.333	7.225
gene-SNAP91	SNAP91	synaptosome associated protein 91, transcript variant X6	4.74	2.244847735	7.55E-16	8.74E-14	yes	up	12.39	11.67	14.01	17.14	9.28	17.16	13.94	20.18	15.57	9.64	3.76	1.72	1.38	2.68	6.54	1.51	1.35	1.94	1.46	5.26	14.098	2.76
gene-LRRC32	LRRC32	leucine rich repeat containing 32, transcript variant X2	0.423	-1.242323934	8.61E-16	9.91E-14	yes	down	2.26	2.54	2.09	1.92	2.04	2.17	2.82	2.01	2.37	1.7	5.07	2.63	4.33	4.04	3.97	7.1	7.16	3.83	4.18	5.75	2.192	4.806
gene-SLC4A7	SLC4A7	solute carrier family 4 member 7, transcript variant X1	3.05	1.608593785	1.15E-15	1.32E-13	yes	up	34.9	51.68	25.27	41.7	40.65	28.52	27.41	63.12	39.93	31.35	9.78	6.77	13.39	10.97	12.4	12.13	7.01	9.66	8.8	19.9	38.453	11.081
gene-KLF4	KLF4	Kruppel like factor 4	0.3	-1.73899974	1.20E-15	1.36E-13	yes	down	8.95	10.02	11.21	10.3	6.43	20.09	9.25	20.16	12.43	5.01	38.54	36.66	42.74	38.89	32.83	45.07	45.91	29.48	49.63	30.78	11.385	39.053
gene-TOP1	TOP1	DNA topoisomerase I	0.407	-1.296570666	1.22E-15	1.38E-13	yes	down	15.98	14.76	19.66	14.22	16.15	18.86	24.27	23.72	19.06	18.62	49.02	30.4	28.59	41.49	35.32	44.63	72.38	34.62	61.48	27.42	18.53	42.535
gene-KLF2	KLF2	Kruppel like factor 2	0.315	-1.666399778	1.52E-15	1.70E-13	yes	down	12.65	13	17.56	13.24	21.86	38.59	17.97	19.86	14.49	8.76	54.25	48.58	55.14	43.33	44.8	54.4	69.3	36.32	64.88	23.75	17.798	49.475
gene-SLC34A2	SLC34A2	solute carrier family 34 member 2, transcript variant X1	12.307	3.621387876	1.61E-15	1.79E-13	yes	up	17.16	13.92	18.35	56.91	10.44	86.46	24.83	153.73	59.54	21.87	4.13	4.47	3.81	3.76	7.72	4.45	2.41	4.9	2.44	6.98	46.321	4.507
gene-SOX17	SOX17	SRY-box 17	2.877	1.524598744	1.74E-15	1.93E-13	yes	up	129.06	180.53	137.34	155.75	129.74	301.68	121.2	243.95	138.99	158.92	43.23	70.56	86.78	44.95	50.07	53.41	51.66	53.78	53.62	44.38	169.716	55.244
gene-LOC427778	LOC427778	ectonucleoside triphosphate diphosphohydrolase 1, transcript variant X1	0.052	-4.256812356	1.95E-15	2.13E-13	yes	down	0.04	0.17	0.22	0.12	0	0	0	0.04	0.12	0.16	1.85	1.42	1.76	0.87	0.52	3.42	1.99	1.08	1.93	0.16	0.087	1.5
gene-LOC107049095	LOC107049095	zinc finger protein 239-like, transcript variant X1	0.364	-1.456767109	2.09E-15	2.27E-13	yes	down	1.26	0.91	1.63	1.35	0.69	1.57	1.2	1.2	0.8	1.69	3.77	3.17	2.68	2.06	2.49	4.36	4.94	2.37	2.94	1.67	1.23	3.045
gene-ST7	ST7	suppression of tumorigenicity 7, transcript variant X1	0.498	-1.005161065	2.12E-15	2.29E-13	yes	down	14.84	9.56	12.31	10.25	10.25	18.32	12.87	12.25	9.99	11.7	24.92	22.64	22.51	23.06	28.21	25.35	21.39	21.81	27.85	14.09	12.234	23.183
gene-CREM	CREM	cAMP responsive element modulator, transcript variant X1	0.402	-1.313139761	2.17E-15	2.34E-13	yes	down	70.17	55.35	39.79	30.94	58.03	47.69	51.04	36.91	25.26	44.81	132.56	109.27	71.07	109.9	158.88	87.02	147.8	85.71	129.46	119.94	45.999	115.161
gene-C8orf4	C8orf4	C8orf4 homolog	0.313	-1.67671487	2.21E-15	2.36E-13	yes	down	22.86	37.31	25.65	26.44	28.61	57.11	34.39	33.09	36.84	17.5	116.71	71.84	48.39	94.51	116.63	115.53	121.97	55.45	140.46	83.64	31.98	96.513
gene-SSR1	SSR1	signal sequence receptor subunit 1, transcript variant X1	2.188	1.129672801	2.23E-15	2.37E-13	yes	up	295.97	352.3	364.62	393.45	201.64	211.43	326.08	373.75	460.61	248.65	166.01	109.12	115.08	116.41	228.9	164.21	117.13	107.9	109.54	127.24	322.85	136.154
gene-MSX2	MSX2	msh homeobox 2	2.016	1.011341692	3.07E-15	3.22E-13	yes	up	77.7	96.13	125.78	92.94	76.38	73.38	118.93	142.46	86.42	113.6	39.37	56.59	37.97	42.32	46.05	50.78	44.9	45.9	52.82	42.32	100.372	45.902
gene-TLL2	TLL2	tolloid-like 2, transcript variant X1	3.179	1.668713331	3.60E-15	3.74E-13	yes	up	3.53	3.14	3.22	4.42	2.47	1.48	3.7	3.42	3.94	3.02	1.03	0.78	0.59	0.91	1.85	0.65	0.65	0.53	0.83	1.36	3.234	0.918
gene-ESYT3	ESYT3	extended synaptotagmin 3, transcript variant X1	0.345	-1.534430358	3.84E-15	3.97E-13	yes	down	1.51	1.21	2.45	0.86	0.87	1.39	1.52	1.03	1.73	1.69	4.01	4.76	5.05	2.79	2.61	5.81	4.76	2.79	3.72	2.1	1.426	3.84
gene-GRIN2A	GRIN2A	glutamate ionotropic receptor NMDA type subunit 2A, transcript variant X1	7.809	2.965221987	4.36E-15	4.47E-13	yes	up	0.18	0.29	0.44	0.73	0.44	0.93	0.45	2.19	0.52	0.22	0.04	0.06	0.07	0.07	0.12	0.1	0.07	0.11	0.06	0.06	0.639	0.076
gene-KRT24	KRT24	keratin 24	3.986	1.994905787	5.06E-15	5.14E-13	yes	up	509.01	457.49	534.8	917.75	279.41	116.23	643.84	669.63	770.15	614.26	138.84	217.37	110.4	105.45	200.84	99.94	79.21	99	114.37	102.57	551.257	126.799
gene-HES5	HES5	hes family bHLH transcription factor 5	14.052	3.812731463	5.13E-15	5.17E-13	yes	up	3.29	6.73	13.78	1.64	0.78	2.29	1.46	1.18	2.1	3.35	0.18	0.23	0.35	0.18	0.4	0.06	0.3	0.37	0.06	0.24	3.66	0.237
gene-LSP1P1	LSP1P1	lymphocyte-specific protein 1 pseudogene 1	0.376	-1.410932418	5.50E-15	5.52E-13	yes	down	6.99	8.65	9.32	7.07	7.52	18.81	12.26	7.85	11.31	10.24	25.62	18.38	33.44	25.52	20.34	18.71	31.97	24.64	30.16	21.43	10.002	25.021
gene-KCNJ8	KCNJ8	Potassium inwardly rectifying channel subfamily J member 8, transcript variant X1	0.323	-1.629526977	9.16E-15	9.09E-13	yes	down	3.11	3.17	2.11	1.49	4.13	2.59	3.55	2.03	2.89	1.21	8.97	5.18	6.48	6.21	9.47	5.1	12.21	4.89	7.44	8.78	2.628	7.473
gene-SLCO4C1	SLCO4C1	solute carrier organic anion transporter family member 4C1, transcript variant X1	6.043	2.595284264	1.00E-14	9.90E-13	yes	up	1.25	1.58	1.82	2	0.82	1.06	1.51	4.22	1.04	1.03	0.2	0.21	0.28	0.1	0.74	0.21	0.11	0.09	0.24	0.31	1.633	0.249
gene-DIS3L	DIS3L	DIS3 like exosome 3'-5' exoribonuclease, transcript variant X1	2.164	1.113873116	1.08E-14	1.05E-12	yes	up	8.99	8.76	9.8	12.93	6.91	7.9	9.95	17.78	10.64	7.2	5.12	4.29	4.22	3.83	5.38	4.62	3.59	3.74	4.23	3.96	10.086	4.298
gene-SLC46A1	SLC46A1	solute carrier family 46 member 1	2.027	1.019354018	1.08E-14	1.05E-12	yes	up	11.86	11.6	15.05	8.95	8.46	5.49	13.3	10.75	6.97	10.06	4.93	5.68	4.78	3.99	5.83	4.02	5	3.66	4.49	3.22	10.249	4.56
gene-FAM167B	FAM167B	family with sequence similarity 167, member B, transcript variant X1	0.361	-1.470922427	1.26E-14	1.22E-12	yes	down	4.85	3.9	4.89	3.96	4	4.48	3.91	3.4	2.22	3.66	11.35	9.32	11.56	10.61	5.67	15.53	17.07	8.69	12.73	4.83	3.927	10.736
gene-ODC	ODC	ornithine decarboxylase, transcript variant X2	0.276	-1.857560864	1.30E-14	1.25E-12	yes	down	14.79	11.52	14.3	16.31	12.08	25.66	23.21	11.24	15.36	18.86	51.04	113.24	28.61	52.38	43.91	52.19	67.99	46.3	71.61	21.74	16.333	54.901
gene-SLC25A10	SLC25A10	solute carrier family 25 member 10, transcript variant X1	2.236	1.161136587	1.57E-14	1.49E-12	yes	up	11.42	14.06	16.95	12.45	9.26	8.54	16.36	12.03	13.6	17.24	6.44	7.92	4.49	4.73	7.28	5.09	3.97	3.93	6.23	4.56	13.191	5.464
gene-LOC395991	LOC395991	crescent, transcript variant X1	8.041	3.007417761	1.80E-14	1.68E-12	yes	up	7.4	16.91	8.99	16.51	5.16	2.29	7.39	3.53	18.19	5.38	1.56	0.89	0.3	0.71	2.02	2.8	0.37	0.45	0.49	0.79	9.175	1.038
gene-TLE1	TLE1	transducin like enhancer of split 1, transcript variant X1	2.792	1.481180726	2.04E-14	1.89E-12	yes	up	4.46	4.9	5.56	4.55	3.48	3.58	4.75	8.86	3.36	4.09	1.8	1.22	1.33	1.15	3.14	1.58	1.23	1.06	1.54	1.78	4.759	1.583
gene-GFPT2	GFPT2	glutamine-fructose-6-phosphate transaminase 2, transcript variant X1	0.333	-1.584876343	2.04E-14	1.89E-12	yes	down	1.06	1.02	0.65	1.22	0.8	2.47	1.39	0.91	1.36	0.99	3.32	2.96	4.83	3.11	3.16	2.42	4.62	2.29	3.57	3.24	1.187	3.352
gene-PRELID3A	PRELID3A	PRELI domain containing 3A	0.43	-1.218245118	2.23E-14	2.06E-12	yes	down	4.1	3.89	3.17	2.54	4.48	5.03	2.69	5.48	3.01	2.66	10.52	5.85	6.83	8.45	8.65	8.07	11.47	7.26	7.5	6.21	3.705	8.081
gene-P4HA3	P4HA3	prolyl 4-hydroxylase subunit alpha 3, transcript variant X1	0.403	-1.311453273	2.74E-14	2.51E-12	yes	down	1.04	1.02	0.62	0.64	1	0.84	1	0.78	0.85	0.99	2.33	1.87	2.3	1.44	1.93	2.52	2.36	1.92	0.95	2.13	0.878	1.975
gene-LOC424998	LOC424998	multiple EGF-like-domains 6-like	0.203	-2.302708187	3.07E-14	2.80E-12	yes	down	1.67	1.36	0.81	1.75	0.77	3.23	1.43	1.04	1.3	1.24	7.94	6.01	12.59	4.75	3.39	14.4	8.8	6.18	4.17	2.02	1.46	7.025
gene-TESC	TESC	tescalcin, transcript variant X1	5.865	2.552233814	3.24E-14	2.94E-12	yes	up	53.18	142.17	83.77	202.7	40.33	19.73	96.03	157.82	242.14	104.21	20.19	16.75	13.01	17.09	26.15	19.94	7.79	12.37	15.46	31.13	114.208	17.988
gene-KLF6	KLF6	Kruppel like factor 6	0.437	-1.195899527	3.60E-14	3.23E-12	yes	down	3.18	3.03	4.01	2.01	5.12	4.56	4.39	3.54	3.53	2.48	9.18	6.14	9.36	5.67	10.69	8.27	7.88	5.19	8.87	5.94	3.585	7.719
gene-OTOP3	OTOP3	otopetrin 3, transcript variant X3	0.041	-4.6194593	3.69E-14	3.29E-12	yes	down	0.08	0	0.02	0	0.02	0.15	0	0	0	0	0.66	1.26	0.4	0.21	0.68	0.97	0.32	0.26	0.44	0.69	0.027	0.589
gene-LOC107049468	LOC107049468	protein phosphatase 1 regulatory subunit 15A-like	0.169	-2.566308291	3.70E-14	3.29E-12	yes	down	0.74	3.7	2.11	0.82	3.72	4.58	3.56	3.27	2.53	2.37	15.76	11.51	24.77	9.57	11.01	34.8	7.97	6.19	9.17	18.12	2.74	14.887
gene-LOC421965	LOC421965	B(0,+)-type amino acid transporter 1-like, transcript variant X1	23.542	4.557148878	4.65E-14	4.10E-12	yes	up	0.09	0.97	2.51	3.29	0.24	0.38	2.44	10.36	3.13	1.59	0.05	0.29	0.18	0.02	0.07	0.07	0.05	0.07	0.07	0.09	2.5	0.096
gene-SIK2	SIK2	salt inducible kinase 2, transcript variant X1	0.496	-1.011233097	4.88E-14	4.24E-12	yes	down	5.58	4.29	4.06	3	4.92	5.99	4.87	3.36	4.61	2.85	8.37	8.29	9.39	7.59	10.73	6.85	9.91	7.6	7.83	5.73	4.353	8.229
gene-SESN4	SESN4	sestrin 4	2.194	1.1335013	6.16E-14	5.30E-12	yes	up	8.24	9.13	7.63	7.37	9.25	5.09	7.6	4.42	9	5.62	3.83	2.75	3.25	3.15	3.99	3.04	2.12	2.33	2.65	3.85	7.335	3.096
gene-RPIA	RPIA	ribose 5-phosphate isomerase A	2.389	1.256465418	6.63E-14	5.65E-12	yes	up	47.37	56.83	55.6	88.07	38.89	65.66	47.89	108.21	62.31	38.95	24.91	23.64	27.84	23.34	22.95	25.71	20.81	23.13	26.15	21.18	60.978	23.966
gene-GABRG1	GABRG1	gamma-aminobutyric acid type A receptor gamma1 subunit, transcript variant X1	5.835	2.544852315	7.90E-14	6.67E-12	yes	up	0.89	0.54	0.47	0.73	0.31	0.18	0.16	0.39	0.49	0.34	0.12	0.03	0.09	0.04	0.14	0.09	0.04	0.04	0.07	0.1	0.45	0.076
gene-NKAIN3	NKAIN3	Na+/K+ transporting ATPase interacting 3, transcript variant X1	15.477	3.952016829	8.36E-14	7.02E-12	yes	up	1.06	2.18	1.14	5.09	0.74	0.32	1.75	4.68	3.07	1.75	0.2	0.02	0.11	0.04	0.63	0.16	0.1	0	0.02	0.2	2.178	0.148
gene-LOC121110791	LOC121110791	uncharacterized LOC121110791	0.178	-2.488602749	1.12E-13	9.18E-12	yes	down	0.38	0.22	0.15	0.09	0.31	0.31	0.23	0.07	0.09	0.2	1.24	0.98	1.5	0.96	0.42	2.65	1.55	0.47	1.08	0.7	0.205	1.155
gene-LOC423752	LOC423752	uncharacterized LOC423752, transcript variant X2	2.575	1.364837965	1.27E-13	1.04E-11	yes	up	10.17	7.58	10.32	7.86	6.6	2.59	8.9	6	4.54	4.71	2.61	2.05	3.19	2.03	3.05	2.9	2.96	1.62	1.82	2.54	6.927	2.477
gene-MED13L	MED13L	mediator complex subunit 13L	0.489	-1.030820671	1.51E-13	1.22E-11	yes	down	3.09	2.14	3	2.37	2.35	2.84	2.95	3.89	2.67	2.38	4.5	7.2	6.52	4.3	4.88	5.12	6.56	4.36	6.3	2.83	2.768	5.257
gene-GADL1	GADL1	glutamate decarboxylase like 1, transcript variant X1	0.192	-2.380765597	1.74E-13	1.40E-11	yes	down	19.88	10.03	10.37	12.33	13.43	58.84	8.59	16.87	7.23	16.73	82.42	108.96	127.14	75.04	61.32	109.06	106.1	76.87	91.57	33.93	17.43	87.241
gene-FAM198B	FAM198B	family with sequence similarity 198 member B	0.328	-1.60767812	1.82E-13	1.45E-11	yes	down	2.02	2.05	1.32	0.91	2.29	3.25	2.14	1.45	2.81	0.84	5.48	2.83	6.3	5.34	4.04	6.76	7.48	5.3	5.94	4.79	1.908	5.426
gene-OSBPL3	OSBPL3	oxysterol binding protein like 3, transcript variant X8	0.466	-1.101275116	1.84E-13	1.47E-11	yes	down	1.16	1.54	1.5	1.43	1.31	1.72	1.06	0.95	0.98	1.16	2.74	2.29	2.43	2.49	1.79	3.43	3.84	2.18	2.34	2.13	1.281	2.566
gene-FGL1A	FGL1A	fibrinogen like 1A, transcript variant X2	0.489	-1.032073351	2.12E-13	1.67E-11	yes	down	2.96	3.15	3.4	3.3	2.77	5.06	3.75	2.63	3.3	2.52	5.4	4.74	7.96	5.63	5.13	4.09	9.65	4.63	7.88	5.47	3.284	6.058
gene-BPIFB2	BPIFB2	BPI fold containing family B member 2, transcript variant X1	0.032	-4.977182159	2.27E-13	1.79E-11	yes	down	0.21	0.13	0	0.08	0.43	0.32	0.04	0	0.04	0.21	2.37	1.14	2.14	9.14	0.34	5.62	1.79	2.81	17.34	1.06	0.146	4.375
gene-OVAL	OVAL	ovalbumin (SERPINB14)	0.006	-7.35154676	2.34E-13	1.83E-11	yes	down	0.6	1.35	1.86	0.13	2.51	3.87	0.66	1.09	1.21	2.13	16.8	0.88	5.57	1940.86	2.31	29.1	31.17	214.31	4968.62	10.71	1.541	722.033
gene-ORM1	ORM1	orosomucoid 1 (ovoglycoprotein)	0.002	-8.871891851	2.57E-13	1.99E-11	yes	down	0	0.33	0.09	0	0.28	0.29	0	0.29	0	0.1	2.78	0.3	1.08	159.6	0.1	3.54	6.47	48.64	383.81	1.43	0.138	60.775
gene-ELAVL4	ELAVL4	ELAV like RNA binding protein 4, transcript variant X1	4.032	2.011365307	2.62E-13	2.02E-11	yes	up	1.91	2.23	1.24	2.3	0.96	0.63	1.4	3.79	2.25	1.3	0.31	0.24	0.35	0.4	0.6	0.7	0.34	0.26	0.38	0.55	1.801	0.413
gene-SLC13A2	SLC13A2	solute carrier family 13 member 2	4.018	2.006438769	2.67E-13	2.05E-11	yes	up	3.63	5.93	5.65	2.85	5.16	0.97	5.87	3.32	2.45	3.28	0.66	0.89	0.3	1.01	1.25	0.62	1.11	0.9	0.87	1.24	3.911	0.885
gene-DUSP1	DUSP1	dual specificity phosphatase 1	0.424	-1.239475026	2.97E-13	2.27E-11	yes	down	96.68	73.14	81.17	46.63	91.33	80.53	63.77	73.66	43.88	56.78	175.58	139.73	206.18	130.45	200.75	204.12	119.46	74.63	161.56	176.58	70.757	158.904
gene-LOC101750361	LOC101750361	uncharacterized LOC101750361, transcript variant X35	3.186	1.671560417	4.03E-13	3.05E-11	yes	up	4.64	6.37	9.3	7.19	5.73	6.5	4.74	9.43	10.11	7.27	2.89	0.97	2.08	1.23	3.5	1.93	1.36	1.39	1.1	3.94	7.128	2.039
gene-PHLDA1	PHLDA1	pleckstrin homology like domain family A member 1	0.342	-1.546464312	4.08E-13	3.08E-11	yes	down	5.49	10.9	7.39	8.79	8.9	5.48	7.74	5.36	6.79	9.24	21.58	12.13	14.78	22.23	8.84	25.96	33.46	15.46	29.08	22.2	7.608	20.572
gene-LY6CLEL	LY6CLEL	lymphocyte antigen 6 complex, locus E-like	0.177	-2.501880242	4.16E-13	3.10E-11	yes	down	21.56	40.57	45.68	6.19	23.25	52.77	19.01	8.52	8.71	28.97	124.43	197.43	82.39	159.54	106.09	92.26	179.06	126.49	230.87	52.62	25.523	135.118
gene-NR1D1	NR1D1	nuclear receptor subfamily 1 group D member 1, transcript variant X1	0.161	-2.63068095	4.16E-13	3.10E-11	yes	down	1.69	2.19	1.35	1.9	3.01	1.46	3.7	0.51	2.62	1.22	11.27	8.03	4.93	12.91	5.95	2.56	26.28	21.44	13.24	5.5	1.965	11.211
gene-TMCC3	TMCC3	transmembrane and coiled-coil domain family 3, transcript variant X1	0.347	-1.527631602	4.49E-13	3.34E-11	yes	down	0.67	1.42	0.62	0.69	1.07	1.29	1.41	0.96	1	0.64	3.04	4.04	3.14	1.68	3	3.51	2.92	1.6	2.34	1.34	0.977	2.661
gene-ST8SIA1	ST8SIA1	ST8 alpha-N-acetyl-neuraminide alpha-2,8-sialyltransferase 1	7.291	2.86614565	4.78E-13	3.54E-11	yes	up	3.07	3.35	6.57	6.58	1.28	10.92	8.02	11.17	6.12	3.7	1.5	1.38	0.38	0.51	1.85	0.3	0.4	0.18	0.51	0.85	6.078	0.786
gene-LOC101749705	LOC101749705	uncharacterized LOC101749705, transcript variant X1	0.179	-2.48438082	4.93E-13	3.62E-11	yes	down	1.02	1.08	1.12	1.18	1.59	3.72	0.75	4.01	0.96	1.19	7.95	5.22	9.14	8.54	3.32	11.39	16.52	7.6	10.46	3.93	1.662	8.407
gene-HEY1	HEY1	hes related family bHLH transcription factor with YRPW motif 1, transcript variant X1	2.261	1.177242858	5.13E-13	3.74E-11	yes	up	234.88	202.61	199.74	193.11	146.98	68.67	173.14	190.21	200.85	156.89	82.28	77.15	83.24	59.8	96.69	98.03	46.73	59.12	52.75	70.05	176.708	72.584
gene-NT5DC3	NT5DC3	5'-nucleotidase domain containing 3	0.168	-2.569686929	5.38E-13	3.90E-11	yes	down	2.06	1.91	2.37	1.49	3.19	3.7	1.55	3.57	1.46	1.74	14.48	5.07	5.09	15.04	5.34	6.79	38.12	18.78	16.36	3.42	2.304	12.849
gene-DUSP8	DUSP8	dual specificity phosphatase 8, transcript variant X3	0.365	-1.453002232	5.65E-13	4.07E-11	yes	down	3.69	2.13	2.96	1.59	2.62	4.71	2.13	2.85	2.66	2.6	8.31	10.79	5	5.09	11.31	6.69	6.11	3.65	4.63	5.89	2.794	6.747
gene-CSGALNACT2	CSGALNACT2	chondroitin sulfate N-acetylgalactosaminyltransferase 2, transcript variant X3	3.292	1.7188225	6.11E-13	4.38E-11	yes	up	12.4	14.59	19.14	40.79	10.69	9.21	12.87	41.14	25.94	18.66	7.37	5.69	5.87	5.18	7.2	6.08	5.36	4.72	6.02	4.52	20.543	5.801
gene-SPRY1	SPRY1	sprouty RTK signaling antagonist 1	0.403	-1.309527299	6.33E-13	4.52E-11	yes	down	3.7	3.5	3.6	1.58	3.8	6.26	4.4	3.31	2.66	3.1	8.5	8.85	9.68	7.01	8.03	7.44	9.64	9.77	8.98	4.75	3.591	8.265
gene-OR52B2	OR52B2	olfactory receptor family 52 subfamily B member 2	0.04	-4.659649503	7.10E-13	5.05E-11	yes	down	0.04	0.01	0	0	0	0	0.09	0	0.03	0	0.56	0.56	0.29	0.33	0.06	0.38	0.9	0.27	0.41	0.08	0.017	0.384
gene-WSCD1	WSCD1	WSC domain containing 1, transcript variant X1	2.477	1.308419905	8.34E-13	5.91E-11	yes	up	21.67	26.34	15.33	20.59	18.1	6.16	20.89	16.77	15.77	18.46	6.65	7.93	9.97	6.06	7.89	6.18	4.15	5.16	6.25	7.73	18.008	6.797
gene-LOC107054904	LOC107054904	uncharacterized LOC107054904	0.079	-3.666876912	8.51E-13	5.99E-11	yes	down	6.9	0.88	0.35	0.13	0	6.51	0.14	1.24	0.14	2.46	4	16.77	37.02	19.34	4.58	8.26	7.05	6.27	15.6	1.65	1.875	12.054
gene-TP53TG5	TP53TG5	TP53 target 5, transcript variant X5	0.218	-2.200681223	8.78E-13	6.15E-11	yes	down	0.39	0.63	0.38	0.19	0.35	0.89	0.25	0.18	0.73	0.09	1.65	1.99	3.29	3.56	0.89	2.19	3.52	2.89	3.53	0.87	0.408	2.438
gene-PDE9A	PDE9A	phosphodiesterase 9A, transcript variant X1	2.578	1.366298495	8.97E-13	6.25E-11	yes	up	19.82	16.88	22.74	18.72	16.87	12.62	10.55	39.15	13	20	7.53	4.21	7.43	7.25	9.61	4.67	6.32	7.18	8.36	5.18	19.035	6.774
gene-MANSC1	MANSC1	MANSC domain containing 1	0.479	-1.06287431	9.29E-13	6.46E-11	yes	down	13.93	12.84	12.66	11.87	8.79	10.03	13.04	8.5	9.6	9.69	21.98	34.67	15.83	17.58	20.84	22.37	27.95	17.69	24.61	8.68	11.095	21.22
gene-LOC112529939	LOC112529939	maestro heat-like repeat-containing protein family member 6	0.096	-3.382900418	9.65E-13	6.68E-11	yes	down	0.46	1.46	0.87	0.88	0.57	1.5	0.34	0.72	0.66	0.63	10.33	6.53	6.99	3.16	0.87	10.14	23.23	4.19	3.75	0.68	0.809	6.987
gene-TMEM9	TMEM9	transmembrane protein 9, transcript variant X1	4.951	2.307579277	9.78E-13	6.74E-11	yes	up	34.57	34.49	23.87	36.12	15.35	3.04	33.73	9.01	35.84	30.57	5.4	4.03	2.84	3.66	7.99	4.31	4.01	3.03	3.48	9.01	25.659	4.776
gene-KCNN2	KCNN2	potassium calcium-activated channel subfamily N member 2, transcript variant X3	2.123	1.085993273	1.09E-12	7.52E-11	yes	up	17.05	19.46	19.16	21.02	12.35	11.52	17.88	28.83	18.53	25.76	6	7.22	9.36	8.25	6.2	9.62	7.76	7.25	9.46	7.32	19.156	7.844
gene-GPC4	GPC4	glypican 4	0.374	-1.419176666	1.14E-12	7.83E-11	yes	down	12.11	12.67	9.65	15.6	14	11.83	9.99	5.17	10.34	14.2	31.92	32.93	28.49	24.08	17.25	50.13	45.99	23.7	26.39	19.14	11.556	30.002
gene-ZDHHC21	ZDHHC21	zinc finger DHHC-type containing 21, transcript variant X1	2.083	1.058783225	1.19E-12	8.06E-11	yes	up	4.49	4.79	4.72	6.23	3.28	2.78	4.08	8.02	5.23	4.97	2.26	1.99	2.18	1.91	3.25	2.37	2.12	2	2.38	1.94	4.859	2.24
gene-PRR15	PRR15	proline rich 15, transcript variant X1	2.033	1.023745094	1.20E-12	8.13E-11	yes	up	31.11	31.93	27.82	33.13	19.26	32.31	27.28	30.07	29.63	22.65	12.59	21.45	16.01	11.07	11.53	14.13	11.03	12.17	11.59	8.29	28.519	12.986
gene-CHST12	CHST12	carbohydrate sulfotransferase 12, transcript variant X5	3.59	1.843950819	1.28E-12	8.64E-11	yes	up	26.64	54.59	23.76	35.73	45.14	9.39	15.68	28.62	29.53	64.86	8.54	6.89	8.23	7.73	7.71	14.21	10.07	7.07	8.36	9.62	33.394	8.843
gene-HLF	HLF	HLF, PAR bZIP transcription factor	2.05	1.035540625	1.30E-12	8.73E-11	yes	up	36.76	39.65	30.11	47.64	39.19	23.64	35.15	39.91	39.65	32.25	16.28	9.14	18.42	16.53	17.64	13.88	18.88	20.55	12.41	20.51	36.395	16.424
gene-TCAP	TCAP	titin-cap	0.01	-6.616599092	1.37E-12	9.13E-11	yes	down	0	0.33	0	0	0	0.4	0.1	0.19	0.31	0.52	21.84	21.37	0.3	6.61	10.97	73.44	9.39	9.3	19	0	0.185	17.222
gene-TBXT	TBXT	T-box transcription factor T	0.296	-1.755833716	1.54E-12	1.03E-10	yes	down	1.22	0.45	1.29	0.36	0.63	1.03	0.59	0.75	0.46	0.67	2.63	1.17	3.2	2.2	1.15	3.1	3.47	1.88	3.07	1.52	0.745	2.339
gene-LOC100858739	LOC100858739	uncharacterized LOC100858739	2.002	1.001665816	1.56E-12	1.03E-10	yes	up	3.5	4.17	3.16	4.54	2.76	2.41	3.91	3.66	4.86	3.64	1.88	1.63	2.68	1.45	2.08	1.31	1.72	0.96	1.72	1.62	3.661	1.705
gene-IBSP	IBSP	integrin binding sialoprotein	0.321	-1.63779759	1.66E-12	1.10E-10	yes	down	2.67	3.2	1.53	1.76	3.12	3.14	0.66	1.66	2.16	1.4	6.79	6.85	5.59	8.61	5.01	5.4	4.9	4.7	6.33	7.46	2.13	6.164
gene-FIBIN	FIBIN	fin bud initiation factor homolog (zebrafish)	5.959	2.575166924	1.96E-12	1.29E-10	yes	up	105.99	285.92	104.32	188.35	189.67	25.69	73.87	57.21	146.91	145.88	21.25	5.85	19.34	22.18	32.42	11.79	12.6	17.85	10.31	50.54	132.381	20.413
gene-SST7	SST7	somatostatin 7	0.117	-3.100124111	2.01E-12	1.32E-10	yes	down	2.16	0.18	0.82	1.81	0.14	2.38	0.51	2.72	0	1.25	13.3	8.8	12.98	6.24	1.82	13.34	13.35	6.28	3.37	5.02	1.197	8.45
gene-DSC1	DSC1	desmocollin 1, transcript variant X1	4.992	2.319635493	2.09E-12	1.36E-10	yes	up	0.58	0.76	0.71	1.42	0.63	0.45	1.17	0.7	1.39	0.73	0.35	0.09	0.09	0.12	0.39	0.11	0.05	0.1	0.08	0.23	0.854	0.161
gene-KCNE4	KCNE4	potassium voltage-gated channel subfamily E regulatory subunit 4, transcript variant X3	0.383	-1.386037024	2.10E-12	1.36E-10	yes	down	2.19	1.95	1.87	1.57	3.5	3.18	2.57	2.18	2.36	1.07	6.05	3	5.46	5.16	9.65	4.6	5.79	4.6	5.36	6.44	2.244	5.611
gene-HTR2B	HTR2B	5-hydroxytryptamine receptor 2B	0.266	-1.910930966	2.16E-12	1.39E-10	yes	down	0.12	0.52	0.28	0.4	0.45	0.56	0.61	0.37	0.69	0.48	0.87	1.45	2.56	2.51	1.01	1.18	1.65	1.87	2.64	1.59	0.448	1.733
gene-EFHD1	EFHD1	EF-hand domain family member D1	0.371	-1.429804506	2.26E-12	1.45E-10	yes	down	14.23	8.34	11.29	9.25	10.98	14.15	16.25	8.14	12.2	7.99	30.06	9.75	22.34	37.99	23.47	29.74	60.02	26.15	65.65	32.17	11.282	33.734
gene-RBBP8NL	RBBP8NL	RBBP8 N-terminal like, transcript variant X3	2.859	1.515579001	2.68E-12	1.72E-10	yes	up	6	6.5	7.91	6.97	4.35	2.85	7.84	3.42	7.16	8.12	1.72	3.45	2.99	1.38	1.25	2.57	1.47	1.66	1.53	1.61	6.112	1.963
gene-SGK1	SGK1	serum/glucocorticoid regulated kinase 1, transcript variant X1	0.355	-1.49330917	2.71E-12	1.73E-10	yes	down	34.86	35.32	33.95	25.35	20.8	50.92	38.13	74.7	21.47	23.64	93.72	105.11	88.64	76.53	67.92	128.29	119.68	68.14	91.21	60.96	35.914	90.02
gene-VAMP1	VAMP1	vesicle-associated membrane protein 1 (synaptobrevin 1), transcript variant X1	4.653	2.218061738	2.88E-12	1.82E-10	yes	up	5.11	10.7	8.4	12.63	2.76	18.33	7	14.13	12.9	8.61	2.06	2.12	2.58	1.93	3.72	3.02	1.3	0.84	1.2	1.92	10.057	2.069
gene-BDNF	BDNF	brain derived neurotrophic factor, transcript variant X1	0.178	-2.491437081	2.88E-12	1.82E-10	yes	down	0.11	0.6	0.43	0.38	0.35	0.53	0.08	0.23	0.11	0.11	1.4	0.7	0.44	1.43	1.18	3.14	2.48	2.5	1.4	0.1	0.293	1.477
gene-CARHSP1	CARHSP1	calcium regulated heat stable protein 1, transcript variant X1	0.467	-1.099846293	2.90E-12	1.83E-10	yes	down	27.11	29.82	22.19	17.35	17.27	23.17	17.3	9.96	21.37	19.84	41.52	58.44	41.29	36.44	45.17	45.87	33.02	30.52	40.14	33	20.538	40.541
gene-PIK3CD	PIK3CD	phosphatidylinositol-4,5-bisphosphate 3-kinase catalytic subunit delta, transcript variant X3	2.231	1.157921062	3.18E-12	1.97E-10	yes	up	1.75	1.39	1.69	1.8	1.25	0.69	1.1	2.18	1.76	1.32	0.56	0.52	0.65	0.55	0.87	0.57	0.6	0.53	0.5	0.8	1.493	0.615
gene-HAS2	HAS2	hyaluronan synthase 2, transcript variant X1	3.616	1.854374207	3.26E-12	2.01E-10	yes	up	42.22	41.92	38.76	64.28	24.31	49.68	63.71	52.24	73.42	48.6	22.4	8.29	7.24	8.63	37.93	14.38	6.49	7.17	9.05	10.88	49.914	13.246
gene-CXCR4	CXCR4	C-X-C motif chemokine receptor 4	4.073	2.026196716	3.88E-12	2.35E-10	yes	up	6.56	5.45	2.95	4.61	3.02	1.54	5.69	4.17	3.49	3.89	1.28	0.22	0.44	1.07	1.43	0.89	0.91	1.03	0.34	1.67	4.137	0.928
gene-LOC101748035	LOC101748035	uncharacterized LOC101748035	7.806	2.964563398	3.98E-12	2.40E-10	yes	up	14.85	16.14	14.06	17.79	8.29	1.87	12.04	16.53	14.23	10.35	2.51	0.59	1.05	0.85	4.74	0.32	0.19	1.18	0.47	2.37	12.615	1.427
gene-VGLL3	VGLL3	vestigial like family member 3, transcript variant X1	0.346	-1.532457198	4.50E-12	2.69E-10	yes	down	0.25	0.43	0.48	0.34	0.61	0.77	0.77	0.18	0.5	0.43	0.8	0.94	1.9	1.04	0.83	1.15	1.69	1.32	1.15	0.63	0.476	1.145
gene-PPP1R17	PPP1R17	protein phosphatase 1 regulatory subunit 17, transcript variant X3	0.333	-1.585418355	5.58E-12	3.31E-10	yes	down	1.91	2.55	1.2	0.93	1.61	1.28	1.07	0.74	1.56	1.38	4.36	2.56	3.01	3.57	3.12	4.24	7.29	2.14	3.84	5.28	1.423	3.941
gene-ANGPTL2	ANGPTL2	angiopoietin-like 2	0.222	-2.170107188	6.05E-12	3.55E-10	yes	down	8.07	5.3	4.46	3.85	11.55	14.82	6.36	7.41	7.47	2.67	24.17	6.88	62.66	34.88	24.02	18.68	29.43	46.71	34.98	24.35	7.196	30.676
gene-METRNL	METRNL	meteorin, glial cell differentiation regulator-like	2.067	1.047440128	7.18E-12	4.16E-10	yes	up	69.43	40.96	53.18	44.09	44.45	21.28	52.73	25.43	45.01	38.41	19.44	17.65	25.53	18.08	28.9	16.6	15.68	17.53	18.11	16.57	43.497	19.409
gene-WHSC1	WHSC1	Wolf-Hirschhorn syndrome candidate 1, transcript variant X1	2.383	1.252845753	7.59E-12	4.38E-10	yes	up	6	4.76	5.79	5.61	3.77	2.81	4.4	7.36	5.27	3.8	1.91	1.2	2.12	2	2.85	1.73	1.48	1.41	1.84	3.42	4.957	1.996
gene-ASIC2	ASIC2	acid sensing ion channel subunit 2, transcript variant X1	0.241	-2.053026939	8.94E-12	5.13E-10	yes	down	5.24	5.71	5.68	2.72	3.61	6.48	6.15	3.74	6.6	6.49	17.18	11.8	11.61	12.32	7.29	9.5	37.38	24.09	15.26	3.87	5.242	15.03
gene-PDE3B	PDE3B	phosphodiesterase 3B	0.419	-1.255039642	9.57E-12	5.45E-10	yes	down	2.48	2.19	1.96	2.78	1.35	3.21	2.28	4.36	1.58	2.13	5.55	3.89	4.35	3.89	7.75	5.32	5.68	3.21	4.33	3.91	2.432	4.788
gene-YPEL1	YPEL1	yippee like 1, transcript variant X2	2.403	1.264901133	9.65E-12	5.48E-10	yes	up	18.26	26.21	17.74	21.9	18.08	11.14	21.55	23.63	24.12	17.54	9	5.55	7.45	6.97	15.12	5.89	6.09	4.69	5.58	11.08	20.017	7.742
gene-SLC25A25	SLC25A25	solute carrier family 25 member 25, transcript variant X1	0.406	-1.299788825	9.93E-12	5.62E-10	yes	down	2.64	4.07	2.42	2.33	1.89	4.84	3.78	1.82	2.97	3.12	5.25	6.28	4.47	5.31	5.59	2.82	5.92	4.48	4.24	3.03	2.988	4.739
gene-LOC121111678	LOC121111678	uncharacterized LOC121111678	0.246	-2.022074808	1.10E-11	6.21E-10	yes	down	0.66	0.46	0.86	0.48	0.59	0.41	0.22	0.6	0.65	0.65	1.9	1.86	2.05	2.79	1.23	3.39	3.31	1.46	3.18	1.79	0.558	2.296
gene-LOC121111036	LOC121111036	uncharacterized LOC121111036, transcript variant X2	0.226	-2.143506582	1.15E-11	6.47E-10	yes	down	0.12	0.08	0.17	0.05	0.06	0.06	0.18	0.12	0.04	0.03	0.58	0.42	0.23	0.28	0.56	0.49	0.35	0.12	0.29	0.24	0.091	0.356
gene-ANGPT4	ANGPT4	angiopoietin 4	0.368	-1.442947053	1.38E-11	7.69E-10	yes	down	4.22	5.52	3.86	2.78	4.59	3.85	4.13	2.71	2.5	2.47	12.02	6.75	5.45	6.74	12.62	10.66	11.72	4.06	7.25	14.37	3.663	9.164
gene-LOC424111	LOC424111	uncharacterized LOC424111, transcript variant X4	3.001	1.58557496	1.48E-11	8.18E-10	yes	up	2.2	2.39	2.75	2.4	2.6	0.85	2.16	1.64	2.28	3.33	0.97	0.6	0.48	0.62	1.32	0.66	0.33	0.56	0.52	1.11	2.26	0.717
gene-SPDEF	SPDEF	SAM pointed domain containing ETS transcription factor	2.588	1.371946833	1.65E-11	9.06E-10	yes	up	29.52	41.61	37.07	51.53	26.32	8.13	34.28	29.84	36.58	34.79	13.68	10.49	9.98	10.83	14.85	14.46	7.14	8.64	10.85	13.95	32.967	11.487
gene-DRD4	DRD4	dopamine receptor D4	0.235	-2.088395055	1.65E-11	9.06E-10	yes	down	1.11	0.94	0.57	0.41	1.07	0.84	0.61	0.21	0.82	1.09	5.09	2.22	2.22	1.53	2.77	5.71	5.37	1.71	3.05	1.25	0.767	3.092
gene-PDE4C	PDE4C	phosphodiesterase 4C, transcript variant X1	0.308	-1.699004212	1.66E-11	9.07E-10	yes	down	0.68	0.72	0.74	0.32	0.85	0.67	0.9	0.36	0.69	0.31	3.08	1.5	2.3	1.22	2.76	4.19	1.26	1.08	1.77	1.48	0.624	2.064
gene-OGN	OGN	osteoglycin	0.425	-1.236031702	1.69E-11	9.25E-10	yes	down	9.99	5.96	5.14	5.35	11.05	8.99	6.89	4.05	6.85	4.27	15.11	8.63	21.34	13.23	20.76	12.15	17.05	12.63	13.47	15.98	6.854	15.035
gene-ATRNL1	ATRNL1	attractin like 1, transcript variant X1	2.307	1.206091361	1.70E-11	9.27E-10	yes	up	5.95	4.48	4.4	4.85	2.23	2.52	5.21	2.14	5.34	3.77	1.88	1.21	1.63	1.22	2.29	2.19	2.01	1	1.32	1.62	4.089	1.637
gene-FOXI3	FOXI3	forkhead box I3	13.576	3.763029295	1.91E-11	1.03E-09	yes	up	0.56	0.67	0.72	0.8	0.74	3.36	0.53	8.09	0.89	0.26	0.11	0.05	0	0.08	0.13	0.17	0.03	0	0	0.08	1.662	0.065
gene-CRACD	CRACD	capping protein inhibiting regulator of actin dynamics	0.405	-1.303976361	2.04E-11	1.09E-09	yes	down	0.31	0.39	0.37	0.39	0.37	0.78	0.59	0.26	0.41	0.32	0.94	0.82	1.14	1.12	0.75	1.11	1.06	0.76	1.32	0.63	0.419	0.965
gene-ABCC9	ABCC9	ATP binding cassette subfamily C member 9, transcript variant X1	0.354	-1.497869989	2.20E-11	1.17E-09	yes	down	1.9	1.72	1.35	0.89	2.9	2.18	2.64	1.22	1.33	1.01	5.19	2.24	4.18	4.39	5.72	2.71	7.38	4.27	4.25	4.91	1.714	4.524
gene-ADAMTSL1	ADAMTSL1	ADAMTS like 1, transcript variant X1	3.535	1.821685803	2.38E-11	1.26E-09	yes	up	4.76	4.13	6.22	6.66	5.04	2.16	5.36	7.53	5.01	4.84	2.22	0.65	3.52	2.53	3.22	1.58	2.65	1.39	2.83	2.24	5.171	2.283
gene-AvBD12	AvBD12	avian beta-defensin 12	5.806	2.53743494	2.45E-11	1.29E-09	yes	up	88.33	204.88	95.91	252.6	154.88	15.71	73	49.62	135.4	235.53	19.74	11.66	7.36	21.61	16.62	17.63	21.2	10.74	14.45	51.32	130.586	19.233
gene-NFKBIZ	NFKBIZ	NFKB inhibitor zeta, transcript variant X1	0.37	-1.433960802	2.59E-11	1.36E-09	yes	down	5.69	4.23	3.59	3.36	2.54	2.17	2.67	2.18	3.1	2.74	7.34	4.92	13.07	4.98	4.81	11.25	6.62	4.23	5.06	6.31	3.227	6.859
gene-WNT7A	WNT7A	Wnt family member 7A	0.323	-1.632528237	2.72E-11	1.42E-09	yes	down	1.33	1.12	2.28	1.45	0.63	2.64	2.74	2.58	1.94	0.82	4.34	5.8	2.09	4.19	4.5	1.66	7.3	4.34	5.97	3.04	1.753	4.323
gene-TPTE	TPTE	transmembrane phosphatase with tensin homology, transcript variant X3	3.983	1.993860651	2.89E-11	1.50E-09	yes	up	58.66	41.98	44.39	55.48	26.95	11.22	44.68	34.47	48.71	45.83	13.71	5.3	6.15	6.23	24.26	9.69	3.26	3.46	5.46	14.95	41.237	9.247
gene-LOC101749758	LOC101749758	uncharacterized LOC101749758, transcript variant X12	0.105	-3.244726182	2.98E-11	1.54E-09	yes	down	0.01	0.01	0	0.01	0.01	0.05	0.02	0.01	0.02	0.01	0.23	0.06	0.27	0.08	0.02	0.19	0.29	0.1	0.12	0.06	0.015	0.142
gene-LOC419390	LOC419390	hairy and enhancer of split 5-like, transcript variant X1	6.605	2.723490206	3.07E-11	1.59E-09	yes	up	1.54	4.24	6.85	3.2	0.64	1.6	1.19	1.32	1.76	3.03	0.37	0.19	0.24	0.29	0.89	0.31	0.29	0.56	0.05	0.34	2.537	0.353
gene-CALB1	CALB1	calbindin 1	0.03	-5.058656211	3.23E-11	1.66E-09	yes	down	0.76	3.92	0.91	47.92	1.1	40.37	1.06	26.07	14.48	21.66	569.24	185.26	371.73	705.93	27.6	702.19	1449.7	416.32	1392.74	87.24	15.825	590.795
gene-NOS1	NOS1	nitric oxide synthase 1, transcript variant X2	2.132	1.092508068	3.40E-11	1.74E-09	yes	up	19.86	18.11	23.65	21.47	10.02	26.67	24.41	19.03	23.74	19.12	8.9	13.28	10.56	8.24	12.07	7.34	5.71	8.2	9.41	5.68	20.608	8.939
gene-KCNN1	KCNN1	potassium calcium-activated channel subfamily N member 1, transcript variant X1	3.077	1.621561072	3.55E-11	1.81E-09	yes	up	6.63	9.78	10.18	17.87	4.51	4.59	13.86	5.69	19.68	7.15	4.6	3.12	2.97	2.22	3.78	2.77	2.65	2.41	2.89	2.46	9.994	2.987
gene-SLC2A12	SLC2A12	solute carrier family 2 member 12	2.513	1.329175454	3.55E-11	1.81E-09	yes	up	18.51	33.8	38.92	44.47	13.78	30.95	37.69	47.82	24.7	21.38	12.1	14.81	11.27	11.07	15.42	10.34	7.09	8.76	14.87	9.61	31.202	11.534
gene-ST8SIA5	ST8SIA5	ST8 alpha-N-acetyl-neuraminide alpha-2,8-sialyltransferase 5, transcript variant X4	0.493	-1.020231158	3.75E-11	1.89E-09	yes	down	13.09	8.47	9.87	10.12	5.4	9.77	11.13	8.59	6.54	10.09	18.22	22.39	16.58	16.63	17.24	18.76	22.93	15.02	19.37	7.76	9.307	17.49
gene-SPSB4	SPSB4	splA/ryanodine receptor domain and SOCS box containing 4, transcript variant X3	3.99	1.996348464	3.93E-11	1.98E-09	yes	up	0.65	1.11	1.36	1.72	0.69	2.6	1.26	2.02	0.93	0.71	0.38	0.3	0.24	0.11	0.45	0.25	0.43	0.31	0.21	0.33	1.305	0.301
gene-PPP2R2C	PPP2R2C	protein phosphatase 2 regulatory subunit Bgamma, transcript variant X1	3.813	1.930805768	4.14E-11	2.07E-09	yes	up	0.35	0.55	0.17	0.61	0.37	0.36	0.44	0.37	0.52	0.27	0.13	0.1	0.05	0.08	0.03	0.11	0.11	0.1	0.08	0.18	0.401	0.097
gene-LOC101752158	LOC101752158	uncharacterized LOC101752158	0.309	-1.695749279	4.15E-11	2.07E-09	yes	down	0.3	0.39	0.23	0.49	0.28	0.42	0.48	0.48	0.26	0.66	1.19	1.07	1.39	1.32	0.74	1.25	2.41	0.69	1.21	0.8	0.399	1.207
gene-FAM89A	FAM89A	family with sequence similarity 89 member A	2.142	1.098898753	4.30E-11	2.14E-09	yes	up	5.26	4.6	3.1	6.23	4.08	2.61	2.97	5.32	5.49	4.62	2.08	1.48	3.05	1.41	2.13	2.06	1.85	2.62	2.09	1.93	4.428	2.07
gene-LOC107051651	LOC107051651	uncharacterized LOC107051651, transcript variant X2	0.202	-2.309724229	4.32E-11	2.14E-09	yes	down	5.34	1.01	1.31	0.38	2.36	3.24	0.71	0.75	1.08	1.25	7.79	6.34	17.17	7.21	4.75	9.57	10.23	7.25	6.83	7.94	1.743	8.508
gene-LGR6	LGR6	leucine rich repeat containing G protein-coupled receptor 6, transcript variant X1	8.352	3.062194242	4.91E-11	2.42E-09	yes	up	1.19	2.02	4.08	5.28	3.02	0.43	1.54	7.75	1.23	1.87	0.64	0.23	0.14	0.15	1.52	0.19	0.2	0.12	0.13	0.13	2.841	0.345
gene-LOC121106500	LOC121106500	uncharacterized LOC121106500, transcript variant X1	9.488	3.246102922	5.46E-11	2.67E-09	yes	up	7.91	4.97	2.03	5.46	2.37	5.31	1.16	13.27	13.87	1.84	0.53	0.04	0.13	0.61	0.79	1.13	0.5	0.06	0.51	0	5.819	0.43
gene-SCHIP1	SCHIP1	schwannomin interacting protein 1, transcript variant X1	0.421	-1.246522115	5.48E-11	2.68E-09	yes	down	15.38	12.23	12.19	6.05	13.3	17.02	16.93	11	15.02	5.83	28.51	27.08	31.19	27.42	41.53	20.64	22.45	20.61	22.74	35.91	12.495	27.808
gene-EAF2	EAF2	ELL associated factor 2, transcript variant X1	0.286	-1.804986109	5.68E-11	2.76E-09	yes	down	5.09	5.84	7.96	6.52	2.7	4.28	5.22	6.01	5.88	7.1	18.99	9.57	12.63	20.67	5.9	22.1	35.18	14.51	37.41	7.54	5.66	18.45
gene-FAM196A	FAM196A	family with sequence similarity 196 member A, transcript variant X2	2.321	1.215005361	5.77E-11	2.80E-09	yes	up	10.62	11.98	9.16	9.71	9.64	3.62	9.33	9.96	8.54	9.62	3.93	1.65	3.91	3.43	6.72	3.63	2.78	3.47	2.24	4.42	9.218	3.618
gene-MXRA5	MXRA5	matrix remodeling associated 5	0.394	-1.342266167	6.03E-11	2.91E-09	yes	down	0.6	0.54	0.71	0.43	0.72	0.93	0.53	0.65	0.37	0.84	1.43	1.78	2.17	1.15	1.26	2.42	1.84	0.8	1.52	0.76	0.632	1.513
gene-PARM1	PARM1	prostate androgen-regulated mucin-like protein 1	0.313	-1.674966917	6.54E-11	3.14E-09	yes	down	8.5	12.7	6.72	7.75	17.83	10.27	6.93	4.99	7.22	10.88	35.91	37.82	23.46	22.01	12.93	37.63	50.98	22.76	26.25	11.57	9.379	28.132
gene-CLDN5	CLDN5	claudin 5	3.092	1.62844051	6.70E-11	3.20E-09	yes	up	3.07	6.72	6.39	5.72	4.62	7.79	9.19	11.32	4.15	4.38	2.09	1.32	1.5	1.44	4.7	1.21	2.57	1.42	1.69	1.5	6.335	1.944
gene-CDC7	CDC7	cell division cycle 7, transcript variant X6	3.031	1.599935883	6.83E-11	3.25E-09	yes	up	1.3	1.9	1.5	1.01	0.77	0.69	1.2	0.55	1.31	0.95	0.35	0.33	0.44	0.31	0.26	0.44	0.12	0.26	0.36	0.48	1.118	0.335
gene-EPS8	EPS8	epidermal growth factor receptor pathway substrate 8, transcript variant X9	0.45	-1.150589788	7.20E-11	3.41E-09	yes	down	11.43	10.32	13.53	10.57	7.61	17.31	14.03	20.21	10.67	10.55	24.83	36.86	24	24.94	21.61	25.39	34.03	18.67	34.37	15.58	12.623	26.028
gene-LOC112533030	LOC112533030	uncharacterized LOC112533030, transcript variant X1	3.589	1.843511305	7.65E-11	3.62E-09	yes	up	7.8	6.74	6.67	10.01	3.64	2.34	4.48	2.8	15.27	6.81	2.07	1.22	1.77	1.53	2.07	1.63	1.27	1.89	0.89	2.65	6.656	1.699
gene-BICD2	BICD2	BICD cargo adaptor 2, transcript variant X1	0.432	-1.210304456	7.78E-11	3.67E-09	yes	down	11.55	8.21	8.05	5.64	11.49	17.22	10.05	7.5	9.59	6.8	20.18	11.9	26.44	20.3	20.79	18.99	29.44	25.14	20.09	15.64	9.61	20.891
gene-ITPR2	ITPR2	inositol 1,4,5-trisphosphate receptor type 2, transcript variant X1	2.165	1.114043448	7.79E-11	3.67E-09	yes	up	21.36	28.63	24.06	33.26	11.96	12.55	21.35	37.68	33.21	23.85	11.24	12.17	11.89	8.82	12.91	11.79	9.27	9.96	10.27	7.6	24.791	10.592
gene-HOPX	HOPX	HOP homeobox, transcript variant X3	0.476	-1.071976835	7.93E-11	3.71E-09	yes	down	8.2	9.17	13.47	8.71	8.29	9.55	8.37	8.12	10.79	12.84	18.28	15.59	20.21	22.81	11.3	14.73	29.93	19.84	22.49	14.4	9.751	18.958
gene-B3GNT7	B3GNT7	UDP-GlcNAc:betaGal beta-1,3-N-acetylglucosaminyltransferase 7, transcript variant X3	0.088	-3.510582956	8.61E-11	4.01E-09	yes	down	4.58	1.52	1.26	1.19	2.32	50.89	2.59	0.64	0.37	2.06	32.24	76.44	18.87	35.5	27.93	23.75	43.03	32.1	48.74	20.2	6.742	35.88
gene-KL	KL	klotho	2.462	1.300003083	9.38E-11	4.31E-09	yes	up	3.17	3.28	4	3.46	3.07	2.26	1.04	4.71	3.67	2.17	1.04	2.26	1.46	1.68	1.65	1.73	1.13	0.98	1.85	1.27	3.083	1.505
gene-FOXL2	FOXL2	forkhead box L2	0.477	-1.066472161	9.65E-11	4.42E-09	yes	down	4	4.26	4.63	5.37	5.03	6.95	5.46	2.81	4.9	5.92	9.74	10.9	9.31	11.58	10.64	9.97	9.85	7.19	10.75	10.15	4.933	10.008
gene-LOC107053703	LOC107053703	uncharacterized LOC107053703, transcript variant X1	2.832	1.501904723	1.04E-10	4.77E-09	yes	up	6.5	3.7	4.52	4.58	4.62	1.37	2.39	4.81	4.78	3.72	1.7	0.93	1.93	1.06	1.16	3.12	1.73	1.57	1.2	1.18	4.099	1.558
gene-PAMR1	PAMR1	peptidase domain containing associated with muscle regeneration 1, transcript variant X1	0.395	-1.340037035	1.07E-10	4.85E-09	yes	down	1.6	2.1	1.57	0.94	1.87	2.35	2.13	0.6	1.58	0.82	3.39	2.77	3.37	4.38	4.1	2.78	4.47	3.12	4.63	3.65	1.556	3.666
gene-ZFPM1	ZFPM1	zinc finger protein, FOG family member 1, transcript variant X1	2.694	1.429578736	1.08E-10	4.89E-09	yes	up	6.48	8.13	5.96	10.3	4.59	7.89	12.17	9.58	8.7	9.89	3.88	1.67	1.86	2.37	5.88	3.47	1.92	1.89	1.82	4.15	8.369	2.891
gene-AKR1D1	AKR1D1	aldo-keto reductase family 1 member D1	16.307	4.027462644	1.10E-10	4.94E-09	yes	up	2.6	1.98	7.13	16.21	1.63	5.09	22.75	93.6	11.97	18.97	0.37	2.15	0.66	1	0.61	0.39	0.53	1.74	1.48	1.2	18.193	1.013
gene-SPERT	SPERT	spermatid associated, transcript variant X3	0.284	-1.815947328	1.28E-10	5.68E-09	yes	down	1.1	1.11	0.37	0.7	0.58	0.4	0.84	0.48	0.37	0.33	1.81	2.27	1.48	2.66	1.53	1.11	3.17	0.97	2.87	1.73	0.628	1.96
gene-KBTBD11	KBTBD11	kelch repeat and BTB domain containing 11, transcript variant X3	0.457	-1.131057021	1.48E-10	6.51E-09	yes	down	1.8	1.7	1.5	1.93	1.63	1.19	1.48	0.85	1.08	1.13	2.83	3.1	2.9	2.87	2.16	1.7	4.5	2.44	4.23	2.18	1.429	2.891
gene-NAT8L	NAT8L	N-acetyltransferase 8 like	5.469	2.451202438	1.54E-10	6.74E-09	yes	up	17.14	29.35	19.83	30.76	33.9	2.17	10.02	9.69	22.19	32.44	3.67	2.22	1.5	3.59	4.44	3.69	1.86	2.06	2.37	9.7	20.749	3.51
gene-OTOG	OTOG	otogelin	0.098	-3.355944011	1.55E-10	6.76E-09	yes	down	0	0.03	0.01	0.01	0.04	0.01	0.01	0.02	0.02	0.02	0.24	1.92	0.19	0.08	0.03	2.31	5.2	0.04	0.05	0.06	0.017	1.012
gene-RAB31	RAB31	RAB31, member RAS oncogene family, transcript variant X1	0.37	-1.434849222	1.72E-10	7.45E-09	yes	down	3.1	3.76	2.53	2.06	4.99	4.81	3.12	1.74	3.25	2.15	9.49	4.31	7.89	7.69	8.23	4.94	15.83	8.75	7.28	6	3.151	8.041
gene-HOXB3	HOXB3	homeobox B3, transcript variant X19	0.448	-1.157774993	1.79E-10	7.71E-09	yes	down	60.52	52.14	54.88	52.24	59.02	38.18	22.19	51.27	52.21	37.21	103.25	47.18	136	94.51	61.49	129.04	127.36	68.83	66.29	127.95	47.986	96.19
gene-AKAP12	AKAP12	A-kinase anchoring protein 12, transcript variant X2	0.473	-1.078867804	1.82E-10	7.84E-09	yes	down	2.24	2.28	2.07	1.97	2.67	3.99	2.75	1.49	2.64	1.71	4.99	3.4	6.01	4.11	5	3.79	7.19	3.5	5.61	3.85	2.381	4.745
gene-EPHA2	EPHA2	EPH receptor A2	0.446	-1.164462568	1.83E-10	7.84E-09	yes	down	1.31	1.36	1.92	1.51	1.04	1.76	2.5	0.97	1.43	1.16	3.77	4.04	1.94	2.52	4.32	2.71	3.71	2	4.02	2.17	1.496	3.12
gene-FAM46D	FAM46D	family with sequence similarity 46 member D, transcript variant X2	0.253	-1.982156131	1.90E-10	8.13E-09	yes	down	0.29	0.15	0.58	0.27	0.49	0.23	0.37	0.4	0.24	0.19	1.25	0.99	0.73	1.52	2.29	1.26	0.8	0.36	1.38	1.28	0.321	1.186
gene-LOC121109822	LOC121109822	uncharacterized LOC121109822, transcript variant X1	0.19	-2.396472924	1.98E-10	8.43E-09	yes	down	0.86	0.19	0.21	0.08	0.08	0.68	0.11	0.13	0.14	0.07	3.02	2.82	5.76	2.01	0.19	4.19	0.15	2.65	1.91	2.59	0.255	2.529
gene-GATA3	GATA3	GATA binding protein 3, transcript variant X1	5.984	2.581089474	2.06E-10	8.71E-09	yes	up	14.66	24.84	16.59	18.14	23.56	1.27	8.5	5.08	14.52	26.06	2.57	0.76	1.86	2.53	2.21	2.84	1.76	1.25	1.85	6.87	15.322	2.45
gene-IGFN1	IGFN1	immunoglobulin-like and fibronectin type III domain containing 1, transcript variant X1	5.405	2.43421075	2.36E-10	9.90E-09	yes	up	2.56	2.61	2.75	3.29	1.55	0.45	3.02	1.04	2.48	4.01	0.42	0.24	0.11	0.41	0.58	0.29	0.27	0.19	0.12	1.28	2.376	0.391
gene-HTRA1	HTRA1	HtrA serine peptidase 1	0.423	-1.241256499	2.52E-10	1.05E-08	yes	down	51.61	46	31.23	32.11	43.22	34.07	42	22.13	35.02	25.99	85.18	53.83	65.87	73.15	105.37	72.22	88.19	36.78	70.4	141.06	36.338	79.205
gene-ZEB2	ZEB2	zinc finger E-box binding homeobox 2	0.486	-1.040323927	2.53E-10	1.06E-08	yes	down	2.56	2.57	2.03	1.69	2.38	3.48	2.69	1.47	2.15	1.83	4.41	3.03	3.73	4.14	5.89	3.24	6.11	3.38	4.51	5.27	2.285	4.371
gene-ERBB3	ERBB3	erb-b2 receptor tyrosine kinase 3	2.529	1.338675265	2.73E-10	1.13E-08	yes	up	19.25	22.08	23.56	22.47	10.36	6.83	28.09	13.76	22.83	21.87	10.13	8.34	6.94	4.8	11.17	8.97	4.87	4.83	4.51	5.5	19.11	7.006
gene-SUOX	SUOX	sulfite oxidase, transcript variant X1	14.157	3.823480181	2.81E-10	1.16E-08	yes	up	6.89	19.92	19.57	6.45	4.89	10.23	25.29	7.18	13.02	24.64	3.12	4.07	2.33	0	4.55	3.51	1.57	2.67	4.83	4.73	13.808	3.138
gene-LOC121107609	LOC121107609	uncharacterized LOC121107609, transcript variant X2	0.287	-1.801180466	3.03E-10	1.25E-08	yes	down	0.03	0.05	0.03	0.06	0.05	0.04	0.03	0.04	0.06	0.01	0.13	0.06	0.1	0.17	0.13	0.11	0.21	0.23	0.08	0.1	0.04	0.132
gene-LRRC56	LRRC56	leucine rich repeat containing 56, transcript variant X7	2.117	1.081713804	3.48E-10	1.41E-08	yes	up	3.71	3.74	6.16	2.29	2.74	2.14	4.7	3.04	3.48	4.12	1.39	2.32	1.37	1.34	1.65	1.3	1.44	1.65	1.4	1.03	3.612	1.489
gene-LAMB3	LAMB3	laminin subunit beta 3, transcript variant X1	0.35	-1.513768176	3.76E-10	1.52E-08	yes	down	0.92	0.96	1.18	0.8	0.64	1.03	0.52	0.57	0.79	1.02	2.06	3.2	2.77	2.82	1.32	1.76	2.84	2.06	3.02	0.52	0.843	2.237
gene-PRKCQ	PRKCQ	protein kinase C theta, transcript variant X2	0.479	-1.063195937	3.86E-10	1.56E-08	yes	down	0.69	0.79	0.54	0.54	0.55	0.9	0.5	0.62	0.52	0.64	1.06	1.14	1.15	1.38	0.78	1.7	1.37	1.3	1.5	0.82	0.629	1.22
gene-PTN	PTN	pleiotrophin, transcript variant X1	0.223	-2.165136053	3.95E-10	1.59E-08	yes	down	1.2	2.56	1.55	3.77	2.32	4.58	1.98	2.33	1.02	2.8	14.87	8.44	10.62	9.61	3.57	11.62	36.37	10.23	10.61	5.09	2.411	12.103
gene-MSS51	MSS51	MSS51 mitochondrial translational activator	0.265	-1.915902994	4.00E-10	1.61E-08	yes	down	0.65	0.36	0.5	0.57	0.74	0.2	0.7	0.12	0.5	0.2	0.76	2.93	1.54	1.13	1.08	0.93	1.13	1.31	1.38	0.5	0.454	1.269
gene-LOC101751245	LOC101751245	uncharacterized LOC101751245	34.01	5.087898359	4.29E-10	1.70E-08	yes	up	0.21	0.03	0.64	0.11	0.14	0.13	0.33	0.23	0.38	0.08	0	0.02	0	0	0	0.02	0	0	0	0	0.228	0.004
gene-LOC121109894	LOC121109894	uncharacterized LOC121109894	2.636	1.398593929	4.29E-10	1.70E-08	yes	up	3.36	2.47	2.91	3.91	4.1	2.57	1.19	11.43	3.08	3.22	1.37	0.72	1.08	1.01	1.13	0.97	1.28	0.84	1.13	2.2	3.824	1.173
gene-SHISA2	SHISA2	shisa family member 2	2.07	1.049940491	4.38E-10	1.74E-08	yes	up	10.1	12.56	10.06	11.59	11.02	3.87	7.53	10.08	12.63	8.6	4.23	2.95	4.4	4.63	6.07	5.03	4.07	5.13	3.13	4.22	9.804	4.386
gene-MLPH	MLPH	melanophilin	2.747	1.457744886	4.46E-10	1.76E-08	yes	up	47.04	46.32	55.6	46.9	29.09	8.58	56.86	20.54	41.15	46.59	12.84	21.81	12.95	12.06	14.01	11.28	12.13	12.44	14.58	8.08	39.867	13.218
gene-PLS1	PLS1	plastin 1, transcript variant X7	0.397	-1.333699975	4.62E-10	1.82E-08	yes	down	3.76	2.14	3.12	2.24	2.34	4.05	3.53	3.91	2.51	4.15	5.86	7.96	14.16	7.09	4.26	8.71	7.99	5.31	10.55	3.26	3.175	7.515
gene-ZDHHC7	ZDHHC7	zinc finger DHHC-type containing 7, transcript variant X2	2.25	1.170156905	4.73E-10	1.85E-08	yes	up	21.43	22.53	20.11	30.71	11.56	16.1	16.36	47.8	27.37	17.05	10.23	9.1	10.66	7.75	11.91	12.57	9.17	7.85	9.16	7.84	23.102	9.624
gene-KCNJ2	KCNJ2	Potassium inwardly rectifying channel subfamily J member 2	0.296	-1.755865639	4.79E-10	1.86E-08	yes	down	1.02	1.18	0.86	0.25	0.75	1.34	1.17	0.47	0.24	1.06	3.12	3.18	3.55	1.71	2.5	4.21	2.36	1.23	1.63	2.82	0.834	2.631
gene-SMIM5	SMIM5	small integral membrane protein 5, transcript variant X1	2.149	1.103383464	5.19E-10	2.01E-08	yes	up	36.64	37.99	42.07	51.77	31.43	54.43	37.56	74.62	33.9	33.03	14.87	26.12	25.11	16.82	16.46	16.4	20.37	20.3	22.89	14.2	43.344	19.354
gene-DIO2	DIO2	deiodinase, iodothyronine type II, transcript variant 1	0.228	-2.132873154	5.30E-10	2.04E-08	yes	down	2.4	2.89	1.05	1.22	1.31	3.18	0.54	7.53	1.07	1.38	10.22	11.93	13.31	6.07	11.32	12.77	7.9	5.3	7.14	7.5	2.257	9.346
gene-ABCC4	ABCC4	ATP binding cassette subfamily C member 4, transcript variant X1	0.385	-1.375670959	5.48E-10	2.10E-08	yes	down	3.87	3.04	2.71	2.19	4.09	2.85	3.39	1.82	2.41	1.99	10.01	4.46	20.01	7.36	3.88	21.59	13.02	6.58	9.64	4.45	2.836	10.1
gene-ZCCHC4	ZCCHC4	zinc finger CCHC-type containing 4, transcript variant X1	2.071	1.050363445	5.52E-10	2.11E-08	yes	up	26.12	21.7	26.62	29.7	18.68	20.43	25.61	32.71	24.7	19.72	13.86	7.85	9.06	9.85	20.98	9.51	10.49	7.21	8.23	16.38	24.599	11.342
gene-LOC121110004	LOC121110004	uncharacterized LOC121110004, transcript variant X1	0.039	-4.67831134	5.89E-10	2.25E-08	yes	down	0	0	0	0	0	0.03	0	0.02	0	0.02	0.12	0.22	0.13	0.12	0.05	0.24	0.25	0.08	0.23	0.07	0.007	0.151
gene-CD24	CD24	CD24 molecule	2.791	1.480609418	6.44E-10	2.44E-08	yes	up	209.35	254.09	175.36	402.48	236.76	496.87	219.62	797.05	246.89	203.22	111.25	165.22	118.3	96	130.9	137.02	84.88	70.44	116.71	98.3	324.169	112.902
gene-RAD54L	RAD54L	RAD54-like (S. cerevisiae)	2.636	1.398269627	6.46E-10	2.45E-08	yes	up	5.71	3.54	3.94	3.92	2.18	2.05	4.2	1.82	3.71	3.92	1.26	1.47	0.56	1.55	1.87	0.86	0.62	1.17	1.24	1.46	3.499	1.206
gene-SGPP2	SGPP2	sphingosine-1-phosphate phosphatase 2	2.231	1.157995484	6.53E-10	2.47E-08	yes	up	4.87	7.72	8.27	7.29	4.33	3.39	6.15	3.75	7.01	7.92	2.33	2.91	2.2	2.82	2.04	2.67	3.16	3.34	2.4	1.24	6.07	2.511
gene-ZDHHC23	ZDHHC23	zinc finger DHHC-type containing 23	2.249	1.169098125	6.69E-10	2.52E-08	yes	up	8.38	7.83	6.72	8.78	4.55	1.79	6.2	4.42	5.81	5.95	2.76	2.33	2.66	1.99	3.08	3.25	1.74	1.8	1.83	2.36	6.043	2.38
gene-FILIP1L	FILIP1L	filamin A interacting protein 1 like, transcript variant X1	0.284	-1.81526806	6.72E-10	2.52E-08	yes	down	9.58	5.88	7.94	4.22	13.96	15.69	9.21	5.3	8.21	4.05	25.1	9.15	46.18	24.7	29.81	16.41	29.51	31.88	23.37	23.06	8.404	25.917
gene-TMEM184A	TMEM184A	transmembrane protein 184A, transcript variant X3	2.308	1.206676861	6.72E-10	2.52E-08	yes	up	43.89	41.7	49.55	59.31	23.82	16.17	55.53	34.4	47.28	47.67	21.81	20.26	11.69	14.12	28.69	16.08	11.11	13.18	15.91	14.51	41.932	16.736
gene-TPM4	TPM4	tropomyosin 4, transcript variant X1	0.432	-1.209844012	6.97E-10	2.60E-08	yes	down	23.24	24.02	18.97	23.5	27.54	28.51	22.72	40.93	36.98	16.73	75.48	40.52	81.89	73.17	43	88.27	95.24	70.25	70.71	44.54	26.314	68.307
gene-MC5R	MC5R	melanocortin 5 receptor, transcript variant X1	2.314	1.210425387	7.21E-10	2.68E-08	yes	up	1.41	1.27	0.73	0.83	1.3	0.75	1.32	1.2	0.87	0.73	0.65	0.25	0.69	0.33	0.61	0.31	0.31	0.35	0.35	0.32	1.041	0.417
gene-IGF2	IGF2	insulin like growth factor 2, transcript variant X1	0.372	-1.426685797	7.27E-10	2.69E-08	yes	down	1.67	3.31	1.92	2.69	6.38	6.29	4.95	6.53	2.74	2.57	9.07	19.21	4.03	7.86	6.87	10.75	8.16	7.01	10.24	5.36	3.905	8.856
gene-LOC100858505	LOC100858505	transducin-like enhancer protein 2-like, transcript variant X1	2.153	1.106581522	7.88E-10	2.91E-08	yes	up	1.74	2.68	2.71	1.69	2.21	1.94	3.61	0.82	2.95	1.87	0.92	0.82	0.81	1.1	1.35	0.97	0.93	0.9	0.88	1.04	2.222	0.972
gene-SLC4A2	SLC4A2	solute carrier family 4 member 2	3.307	1.725680972	8.32E-10	3.06E-08	yes	up	88.02	141.51	123.32	171.21	50.18	32.63	172.68	61.08	196.25	102.42	41.51	43.56	24.95	21.2	65.75	36	18.36	18.93	21.76	27.11	113.93	31.913
gene-MTFR2	MTFR2	mitochondrial fission regulator 2, transcript variant X1	2.745	1.456639918	8.77E-10	3.21E-08	yes	up	1.6	1.12	0.98	0.9	0.59	0.95	1.26	1.22	1.68	1.3	0.53	0.59	0.33	0.25	0.44	0.68	0.23	0.35	0.5	0.17	1.16	0.407
gene-TUSC5	TUSC5	tumor suppressor candidate 5	3.469	1.794535453	9.94E-10	3.61E-08	yes	up	0.31	0.73	0.64	0.56	0.7	0.29	0.43	0.47	0.7	0.18	0.2	0.06	0.1	0.15	0.16	0.26	0.11	0.13	0.12	0.07	0.501	0.136
gene-EMB	EMB	embigin	3.967	1.988046166	1.05E-09	3.78E-08	yes	up	1.95	5.24	3.94	12.1	4.14	5.81	2.5	5.58	3.66	9.48	1.17	0.63	0.92	0.92	0.79	1.89	1.86	0.82	1.33	1.43	5.44	1.176
gene-LOC107049680	LOC107049680	V-type proton ATPase subunit B, kidney isoform-like, transcript variant X1	2.805	1.487868976	1.17E-09	4.18E-08	yes	up	82.26	78.07	111.77	160.69	30.34	132.65	103.65	208.21	135.89	79.5	49.73	25.74	16.95	32.25	53.8	23.87	62.83	37.04	33.21	24.13	112.303	35.955
gene-SHMT1	SHMT1	serine hydroxymethyltransferase 1	2.121	1.084732256	1.23E-09	4.38E-08	yes	up	1.05	1.19	1.42	1.18	1.8	0.95	1.73	1.07	1.71	1.6	0.83	0.65	0.45	0.44	0.66	0.84	0.44	0.62	0.57	0.51	1.37	0.601
gene-ANKRD9	ANKRD9	ankyrin repeat domain 9, transcript variant X1	0.393	-1.347155406	1.31E-09	4.63E-08	yes	down	8.83	8.22	7.73	7.23	9.32	7.51	7.83	4.79	5.47	5.8	22.13	18.94	11.8	11.04	43.89	17.24	10.63	9.42	19.39	11.23	7.273	17.571
gene-LOC101750739	LOC101750739	poliovirus receptor-related protein 4-like	2.9	1.535983327	1.33E-09	4.66E-08	yes	up	64.92	74.5	60.05	62.22	47.01	12.51	85.4	30.71	63.29	59.06	25.94	22.27	19.03	13.67	42.73	16.45	11.42	11.2	11.1	32.6	55.967	20.641
gene-CSPG5	CSPG5	chondroitin sulfate proteoglycan 5, transcript variant 1	8.475	3.083229286	1.37E-09	4.80E-08	yes	up	5.41	5.71	4.61	5.84	1.43	0.26	7.55	0.54	7.3	5.83	1.22	0.22	0.47	0.2	1.12	0.25	0.36	0.25	0.05	1.07	4.448	0.521
gene-GJB2	GJB2	gap junction protein beta 2, transcript variant X2	5.66	2.50088924	1.39E-09	4.85E-08	yes	up	1.08	0.81	0.91	1.46	0.79	0.18	0.96	2.03	0.27	0.83	0.06	0.07	0.28	0.29	0.06	0.06	0.06	0.28	0.2	0.19	0.932	0.155
gene-PTPRR	PTPRR	protein tyrosine phosphatase, receptor type R, transcript variant X1	2.375	1.248140361	1.48E-09	5.13E-08	yes	up	6.91	8.52	6.64	9.15	7.36	3.53	7.03	13.29	12.75	6.21	2.54	2.46	6.3	2.84	2.73	4.49	3.52	1.72	3.62	2.02	8.139	3.224
gene-LIMCH1	LIMCH1	LIM and calponin homology domains 1, transcript variant X1	0.414	-1.27372217	1.56E-09	5.41E-08	yes	down	3.02	4.3	2.5	3.84	3.9	4.05	2.55	3.16	4.56	1.85	8.63	4.93	7.98	7.22	4.64	9.26	14.28	6	11.1	4.24	3.373	7.828
gene-RHOBTB3	RHOBTB3	Rho related BTB domain containing 3, transcript variant X1	0.206	-2.278004155	1.61E-09	5.54E-08	yes	down	0.3	0.37	0.15	0.27	0.38	1.16	0.17	0.27	0.23	0.08	1.53	2.42	1.17	0.94	1.27	2.72	2.02	1.37	1.96	0.43	0.338	1.583
gene-LOC121110859	LOC121110859	uncharacterized LOC121110859, transcript variant X1	3.004	1.587105172	1.64E-09	5.63E-08	yes	up	0.61	0.59	0.7	0.48	0.26	0.27	0.31	0.37	0.42	0.63	0.06	0.14	0.19	0.13	0.15	0.16	0.07	0.15	0.09	0.26	0.464	0.14
gene-TRIM2	TRIM2	tripartite motif containing 2, transcript variant X5	2.05	1.035712761	1.82E-09	6.14E-08	yes	up	5.7	7.37	6.81	4.99	5.03	2.93	5.41	2.35	6.25	5.3	2.51	2.54	2.41	2.39	2.95	1.53	2.25	1.53	3.11	2.28	5.214	2.35
gene-AMOTL2	AMOTL2	angiomotin like 2, transcript variant X1	0.382	-1.390199459	1.85E-09	6.20E-08	yes	down	3.49	4.19	4.57	3.91	5.18	11.39	4.69	5.37	2.71	2.51	14.85	12.37	10.79	9.83	17.06	8.6	16.66	9.73	12.32	7.69	4.801	11.99
gene-CYR61	CYR61	cysteine rich angiogenic inducer 61	0.186	-2.430232328	1.90E-09	6.35E-08	yes	down	0.94	0.81	1.37	1.36	3.89	8.73	1.16	5.24	1.65	0.35	15.68	9.85	17.19	10.44	18.26	17.64	13.7	8.85	13.52	9.89	2.55	13.502
gene-MEGF9	MEGF9	multiple EGF-like-domains 9	0.481	-1.056003155	1.92E-09	6.42E-08	yes	down	7.42	5.25	6.65	6.31	4.16	12.38	6.01	7.26	5.43	5.71	15.15	17.66	10.22	11.17	14.31	15.61	14.12	9.34	13.78	8.34	6.658	12.97
gene-LOC121110508	LOC121110508	uncharacterized LOC121110508	3.289	1.717579296	1.97E-09	6.56E-08	yes	up	3.34	2.21	4.97	2.13	1.68	1.91	2.65	6.91	1.05	1.61	0.95	0.47	1.25	0.55	1.23	1.18	0.61	0.56	0.39	0.87	2.846	0.806
gene-FAM171B	FAM171B	family with sequence similarity 171 member B, transcript variant X1	2.651	1.406599182	2.40E-09	7.89E-08	yes	up	2.01	2.06	1.4	1.7	1.64	1.37	1.93	1.3	1.65	1.15	0.71	0.78	0.28	0.56	1.19	0.48	0.48	0.31	0.18	0.7	1.621	0.567
gene-SPRY4	SPRY4	sprouty RTK signaling antagonist 4, transcript variant X1	0.236	-2.080317858	2.47E-09	8.10E-08	yes	down	0.08	0.15	0.19	0.22	0.14	0.35	0.09	0.13	0.24	0.17	0.51	1.13	0.6	0.39	0.41	1.29	0.8	0.36	0.45	0.23	0.176	0.617
gene-SLC30A1	SLC30A1	solute carrier family 30 member 1	2.155	1.107568545	2.52E-09	8.26E-08	yes	up	7.01	10.03	6.87	9.75	5.44	2.5	8.15	5.09	7.38	7.33	4.15	1.82	2.91	2.58	4.11	3.3	2.94	2.04	2.61	3.35	6.955	2.981
gene-FOXS1	FOXS1	forkhead box S1	0.383	-1.38425807	2.60E-09	8.49E-08	yes	down	2.1	2.9	2.1	1.61	2.04	4.37	2.93	1.97	3.4	1.86	7.84	5.81	2.72	5.1	7.98	4.48	10.96	5.87	5.37	4.94	2.528	6.107
gene-CYP2U1	CYP2U1	cytochrome P450 family 2 subfamily U member 1	2.227	1.155094704	2.65E-09	8.64E-08	yes	up	2.42	2.55	2.39	2.44	2.55	4.23	2.01	5.12	2.99	2.16	1.1	1.67	1.33	1.1	1.85	1.15	1.09	0.66	1.16	1.07	2.886	1.218
gene-RNF186	RNF186	ring finger protein 186	3.615	1.854132222	2.83E-09	9.16E-08	yes	up	1.76	4.55	2.53	4.57	5.25	0.58	1.39	4.87	3.39	5.3	0.68	0.65	0.74	0.87	0.8	1.17	1.1	0.7	1	1.13	3.419	0.884
gene-NWD2	NWD2	NACHT and WD repeat domain containing 2, transcript variant X1	5.632	2.493630894	2.88E-09	9.28E-08	yes	up	0.22	0.16	0.18	0.09	0.09	0.03	0.17	0.36	0.17	0.2	0.03	0.03	0.02	0	0.06	0.03	0.01	0.02	0.02	0.04	0.167	0.026
gene-SLC46A3	SLC46A3	solute carrier family 46 member 3, transcript variant X1	2.083	1.058720455	2.92E-09	9.42E-08	yes	up	8.01	5.19	5.41	6.77	4.02	2.43	4.86	4.86	6.05	3.51	2.18	1.52	3.33	1.95	2.52	1.83	1.73	1.97	2.32	3.16	5.111	2.251
gene-BCAS1	BCAS1	breast carcinoma amplified sequence 1	4.733	2.242669743	3.29E-09	1.06E-07	yes	up	1.95	4.27	14.2	13.85	6.27	1.39	3.57	15.41	4.68	4.96	1.73	0.53	0.85	1	2.97	1.12	1.13	1.16	1.16	2.19	7.055	1.384
gene-LOC107054123	LOC107054123	uncharacterized LOC107054123	3.88	1.956163167	3.64E-09	1.16E-07	yes	up	1.97	2	1.26	1.45	1.44	0.65	1.55	1.47	1.6	0.37	0.24	0.43	0.26	0.14	1.01	0.22	0.27	0.11	0.37	0.27	1.376	0.332
gene-DAPP1	DAPP1	dual adaptor of phosphotyrosine and 3-phosphoinositides, transcript variant X1	2.209	1.143139231	3.73E-09	1.18E-07	yes	up	8.65	8.6	9.48	5.26	4.04	3.3	5.32	4	6.42	5.66	2.62	3.36	4.52	2.02	2.24	2.86	2.05	1.83	1.91	1.93	6.073	2.534
gene-HSPA2	HSPA2	heat shock 70kDa protein 2	0.455	-1.134925839	3.73E-09	1.18E-07	yes	down	75.74	102.29	124.48	66.3	134.16	119.88	149.84	106.48	117.16	72.31	254.2	114.29	293.06	187.28	272.65	314.28	147.53	138.8	178.87	293.32	106.864	219.428
gene-PDE10A	PDE10A	phosphodiesterase 10A, transcript variant X1	0.396	-1.335821255	3.97E-09	1.25E-07	yes	down	1.74	1.57	1.17	2.63	1.6	1.99	2.91	1.52	2.22	2.55	5.28	3.86	7.32	3.13	3.41	9.05	6.12	4.13	3.41	1.79	1.99	4.75
gene-APOLD1	APOLD1	apolipoprotein L domain containing 1	0.341	-1.551320492	4.08E-09	1.28E-07	yes	down	0.84	0.84	1.33	1.56	1.59	1.84	0.88	1.81	1.51	1.48	4.77	3.81	3.61	3.05	1.61	7.01	5.96	2.84	4.21	1.17	1.368	3.804
gene-CYP2W1	CYP2W1	cytochrome P450 family 2 subfamily W member 1, transcript variant X1	3.614	1.853684844	4.23E-09	1.32E-07	yes	up	5.85	8.77	17.48	14.07	4.47	6.23	22.91	28.61	20.59	30.7	3.2	7.21	3.83	4.41	2.42	1.94	5.19	3.94	4.03	3.57	15.968	3.974
gene-GPRC5A	GPRC5A	G protein-coupled receptor class C group 5 member A, transcript variant X1	0.25	-1.999926697	4.45E-09	1.38E-07	yes	down	2.5	1.07	1.6	0.37	1.2	15.19	0.62	1.8	0.63	0.92	4.26	3.87	2.99	7.04	5.89	3.65	3.6	3.06	13.3	1.96	2.59	4.962
gene-LOC112532681	LOC112532681	BPI fold-containing family C protein-like, transcript variant X1	2.832	1.501596059	4.56E-09	1.42E-07	yes	up	9.63	6.87	4.98	8.76	8.88	3.13	1.42	9.78	7.9	2.5	1.89	0.4	3	1.82	2.3	0.92	1.44	1.35	2.42	2.59	6.385	1.813
gene-LOC422895	LOC422895	uncharacterized LOC422895	3.981	1.993265372	4.68E-09	1.45E-07	yes	up	11.65	26.58	27.15	48.82	29.8	6.55	13.09	62.46	31.18	14.14	8.17	6.45	5.34	7.26	10.13	7.58	6.38	6.44	4.17	10.86	27.142	7.278
gene-EGFLAM	EGFLAM	EGF like, fibronectin type III and laminin G domains, transcript variant X2	0.402	-1.313562631	4.70E-09	1.46E-07	yes	down	4.48	6.66	3.9	3.15	3.84	4.18	7.15	3.48	3.51	2.74	11.17	6	4.96	9.25	11.3	11.07	12.43	4.67	10.9	16.68	4.309	9.843
gene-SOUL	SOUL	SOUL protein	4.18	2.063361484	4.73E-09	1.46E-07	yes	up	15.77	38.25	16.5	28.22	12.49	2.58	17.14	13.55	45.59	16.96	4.89	4.19	2.48	4.62	7.09	4.03	1.56	4.59	2.88	8.67	20.705	4.5
gene-LOC101749540	LOC101749540	uncharacterized LOC101749540	0.264	-1.921941131	5.44E-09	1.67E-07	yes	down	0.79	0.7	0.33	0.78	0.63	0.34	0.77	0.71	0.25	0.36	1.71	0.9	2.32	1.28	0.38	2.52	3.51	1.59	3	0.73	0.566	1.794
gene-SCNN1A	SCNN1A	sodium channel epithelial 1 alpha subunit, transcript variant X1	2.125	1.087789385	5.77E-09	1.76E-07	yes	up	420.68	367.43	383.33	399.64	173.05	441.8	410.44	469.44	356.5	298.65	202.77	244.04	115.73	126.07	275.2	158.48	140.19	135.61	150.97	68.07	372.096	161.713
gene-RHOF	RHOF	ras homolog family member F, filopodia associated, transcript variant X1	2.607	1.382410255	6.31E-09	1.92E-07	yes	up	9.95	9.87	12.4	20.12	6.09	3.47	13.95	10.37	19.92	10.18	3.3	4.92	4.33	2.71	5.2	3.65	2.42	2.85	4.81	2.27	11.632	3.646
gene-MIDN	MIDN	midnolin, transcript variant X1	0.474	-1.076009523	6.33E-09	1.92E-07	yes	down	16.83	22.36	22.85	26.71	15.68	13.28	27.92	10.85	16.16	15.65	45.17	48.48	19.56	28.97	51.98	29.7	50.06	27.67	38.27	27.1	18.829	36.696
gene-MARCH3	3-Mar	membrane associated ring-CH-type finger 3	2.831	1.501215981	6.42E-09	1.94E-07	yes	up	7.5	12.71	6.13	10.66	7.01	2.62	5.42	2.54	9.04	8.63	2.45	2.88	2.34	1.86	1.86	2.56	2.17	1.78	1.74	3.78	7.226	2.342
gene-SNTB1	SNTB1	syntrophin beta 1	0.481	-1.056006319	6.56E-09	1.98E-07	yes	down	4.05	5.18	7.15	6.28	5.12	4.07	5.97	3.74	5.47	6.39	9.76	8.05	8.96	10.9	5.5	11.28	15.58	8.1	18.04	8.79	5.342	10.496
gene-FGFR3	FGFR3	fibroblast growth factor receptor 3, transcript variant X2	2.069	1.048620006	6.75E-09	2.02E-07	yes	up	33.91	30.01	38.82	33.99	19.98	26.83	33.82	67.4	45.34	26	14.07	17.27	18.51	17.58	14.01	12.42	15.91	23.79	16.52	17.09	35.61	16.717
gene-HECW2	HECW2	HECT, C2 and WW domain containing E3 ubiquitin protein ligase 2, transcript variant X2	0.4	-1.320193467	6.88E-09	2.06E-07	yes	down	0.43	0.52	0.61	0.41	0.58	0.61	0.51	0.67	0.55	0.29	1.25	1.11	1.68	0.66	0.92	2.76	1.39	0.61	1.1	0.76	0.518	1.224
gene-FHDC1	FHDC1	FH2 domain containing 1, transcript variant X1	2.094	1.066252586	7.08E-09	2.10E-07	yes	up	0.98	0.71	1.05	0.78	0.44	0.62	1.02	0.82	1.11	0.56	0.5	0.45	0.42	0.35	0.52	0.3	0.2	0.24	0.29	0.31	0.809	0.358
gene-LOC121108643	LOC121108643	uncharacterized LOC121108643	0.224	-2.158647504	7.08E-09	2.10E-07	yes	down	0.2	0.09	0.06	0.03	0.17	0.22	0.01	0.04	0.07	0.14	0.54	0.18	0.56	0.6	0.19	0.57	0.6	0.33	0.38	0.37	0.103	0.432
gene-LOC101750312	LOC101750312	uncharacterized LOC101750312, transcript variant X1	0.227	-2.142118573	7.32E-09	2.16E-07	yes	down	0.03	0.03	0.07	0.04	0.05	0.04	0.04	0.04	0.02	0.03	0.24	0.13	0.19	0.07	0.07	0.51	0.28	0.08	0.12	0.06	0.039	0.175
gene-COTL1	COTL1	coactosin like F-actin binding protein 1	3.07	1.618362385	7.59E-09	2.23E-07	yes	up	148.22	211.69	234.71	537.21	122.31	445.89	240.75	824.38	432.25	159.71	113.81	128.66	85.08	98.21	127.34	95.76	110	79.98	99.64	101.88	335.712	104.036
gene-GRM8	GRM8	glutamate metabotropic receptor 8, transcript variant X1	6.066	2.600703855	7.70E-09	2.26E-07	yes	up	0.94	0.32	0.23	1.14	0.24	0.84	0.91	1.67	2.2	0.58	0.11	0.05	0.05	0.15	0.46	0.05	0.08	0.27	0.09	0.08	0.907	0.139
gene-EPHA3	EPHA3	EPH receptor A3	0.459	-1.123224145	8.45E-09	2.47E-07	yes	down	0.84	0.56	0.59	0.34	0.59	0.92	0.64	0.48	0.49	0.63	1.54	0.8	1.08	1.31	1.29	0.72	2.04	1	1.03	1.48	0.608	1.229
gene-TSPAN9	TSPAN9	tetraspanin 9, transcript variant X1	0.281	-1.832318645	8.92E-09	2.59E-07	yes	down	11.64	1.44	2.82	4.06	2.39	7.98	7.91	4.85	0	5.54	2.08	1.1	6.03	3.2	7.03	4.22	6.57	3.55	3.94	10.81	4.863	4.853
gene-DLX2	DLX2	distal-less homeobox 2	8.497	3.086931482	8.94E-09	2.59E-07	yes	up	0.77	0.7	0.62	3.31	0.19	5.43	2.61	6.03	6.09	2.98	0.36	0.2	0.34	0.25	0.92	0.32	0.05	0.42	0.35	0.05	2.873	0.326
gene-CAMK1D	CAMK1D	calcium/calmodulin dependent protein kinase ID, transcript variant X1	0.471	-1.08474202	1.04E-08	2.99E-07	yes	down	4.69	3.72	3.8	4.24	4.04	4.93	5.26	7.49	3.35	16	8.95	10.07	12.26	7.81	6.04	14.58	8.82	6.21	11.66	7.96	5.752	9.436
gene-CEMIP	CEMIP	cell migration inducing hyaluronan binding protein, transcript variant X2	0.159	-2.649293892	1.12E-08	3.18E-07	yes	down	0.53	0.51	0.31	0.48	0.52	1.62	0.43	0.41	0.43	0.39	3.25	5.26	4.11	3.53	0.78	1.66	9.75	3.46	12.42	0.37	0.563	4.459
gene-LOC100857645	LOC100857645	protocadherin beta-16-like, transcript variant X1	2.549	1.350093509	1.16E-08	3.30E-07	yes	up	1.01	1.83	0.49	1.92	1.74	1.37	2.28	1.12	1.98	1.53	0.16	0.2	0.61	0.76	0.72	0.71	0.83	0.66	0.59	0.56	1.527	0.58
gene-KLHDC7A	KLHDC7A	kelch domain containing 7A	0.436	-1.196069742	1.44E-08	4.03E-07	yes	down	0.66	0.83	0.48	0.5	0.47	0.66	1.12	0.86	0.71	0.77	2.39	1.25	1.45	1.29	1	2.08	2.3	0.76	1.14	1.38	0.706	1.504
gene-LOC112532898	LOC112532898	uncharacterized LOC112532898	0.224	-2.160819814	1.48E-08	4.12E-07	yes	down	0.37	0.51	0.15	0.75	0.38	0.44	0	1.25	0.85	0.62	2.54	1.23	2.13	2.08	1.35	4.2	3.13	2.15	2.7	0.8	0.532	2.231
gene-LOC427517	LOC427517	gonadotropin-releasing hormone receptor	0.112	-3.158935679	1.50E-08	4.17E-07	yes	down	0.29	0.4	0.11	0.08	0.04	0.75	0.17	0.08	0.46	0.04	1.03	6.11	1.89	2.02	0.31	1.35	1.76	2.32	2.89	0.16	0.242	1.984
gene-LOC121109510	LOC121109510	uncharacterized LOC121109510	0.194	-2.364392281	1.52E-08	4.21E-07	yes	down	0.49	0.41	0.34	0.18	0.27	0.71	0.39	0.5	0	0.19	2.25	2.81	0.44	2.07	0.46	2.65	2.06	1.33	1.88	0.62	0.348	1.657
gene-SLC25A15	SLC25A15	solute carrier family 25 member 15	7.444	2.896009446	1.61E-08	4.43E-07	yes	up	53.67	17.97	94.04	27.03	57.14	29.87	98.29	139.38	108.28	91.13	19.26	2.49	3.46	4.19	43.34	4.54	2.89	4.49	3.16	5.95	71.68	9.377
gene-CD83	CD83	CD83 molecule	3.304	1.724063723	1.63E-08	4.47E-07	yes	up	3.11	1.96	2.84	3.23	5.16	0.62	2.56	2.51	4.42	4.37	1.08	0.84	0.22	0.73	1.42	0.92	0.64	0.61	0.81	1.34	3.078	0.861
gene-C8B	C8B	complement C8 beta chain	4.664	2.221679359	1.65E-08	4.53E-07	yes	up	0.21	0.25	0.35	0.17	0.13	0.21	0.2	0.19	0.16	0.23	0.07	0.01	0.06	0.03	0.13	0.03	0	0.03	0	0.03	0.21	0.039
gene-TMEM151B	TMEM151B	transmembrane protein 151B, transcript variant X1	0.291	-1.779437261	1.67E-08	4.58E-07	yes	down	0.28	0.41	0.27	0.17	0.63	0.21	0.16	0.4	0.23	0.2	1.12	0.88	0.97	0.63	0.33	1.41	2.29	0.52	0.91	0.41	0.296	0.947
gene-TES	TES	testin LIM domain protein	0.496	-1.011055949	1.74E-08	4.76E-07	yes	down	4.56	3.06	4.55	3.48	10.84	7.03	4.35	5.07	2.89	3.76	7.82	7.98	9.65	8.96	9.72	8.09	8.45	7.26	9.75	9.09	4.959	8.677
gene-RTN4RL2	RTN4RL2	reticulon 4 receptor like 2, transcript variant X2	2.47	1.304500197	1.89E-08	5.12E-07	yes	up	72.62	76.68	67.45	75.98	48.89	27.52	97.57	38.27	85.01	62.79	22.72	25.1	23.36	14.41	64.44	17.6	17.16	22.36	15.49	22.23	65.278	24.487
gene-SSX2IP	SSX2IP	SSX family member 2 interacting protein, transcript variant X4	2.121	1.084545965	1.96E-08	5.31E-07	yes	up	4.81	3.61	4.45	4.16	2.77	3.13	3.39	6.6	3.91	5.52	1.39	2.28	2.99	1.05	1.44	2.9	1.5	1.65	1.98	1.33	4.235	1.851
gene-CDHR3	CDHR3	cadherin related family member 3, transcript variant X2	2.503	1.323533722	1.98E-08	5.36E-07	yes	up	15.48	18.2	29.17	23.94	12.05	11.49	36.02	16.34	22.68	47.42	5.65	10.21	10.97	7.88	5.05	3.77	9.96	8.67	9.32	7.53	23.279	7.901
gene-ATF3	ATF3	activating transcription factor 3, transcript variant X1	0.244	-2.033400425	1.99E-08	5.38E-07	yes	down	4.68	3.01	3.34	2.26	8.33	3.35	4.17	4.32	2.83	2.44	19.91	4.1	8.45	12.89	32.77	17.15	5.54	4.8	6.83	36.18	3.873	14.862
gene-CRYBA2	CRYBA2	crystallin beta A2	3.642	1.864850458	2.20E-08	5.88E-07	yes	up	23.84	12.51	8.57	25.47	5.72	1.67	37.75	3.34	7.52	14.26	2.63	2.68	6.97	3.06	2.99	1.9	3.27	1.52	3.33	3.58	14.065	3.193
gene-LOC100857473	LOC100857473	alpha-1,2-mannosyltransferase ALG9-like, transcript variant X4	0.306	-1.70885355	2.25E-08	6.02E-07	yes	down	11.71	16.71	4.94	13.32	12.02	4.68	18.58	9.32	5.54	18.33	25.49	26.88	11.9	14.15	3.9	32.02	31.04	14.53	19.27	9.43	11.515	18.861
gene-LOC107054177	LOC107054177	uncharacterized LOC107054177, transcript variant X3	0.162	-2.628030373	2.27E-08	6.05E-07	yes	down	0.02	0	0.03	0	0	0.05	0.01	0.03	0	0.01	0.12	0.1	0.07	0.07	0.11	0.07	0.21	0.03	0.07	0.05	0.015	0.09
gene-BARX2	BARX2	BARX homeobox 2	0.3	-1.73462305	2.30E-08	6.13E-07	yes	down	1.75	1.58	5.19	1.83	2.77	8.75	1.58	2.75	2.68	3.93	6.87	12.99	17.31	12.99	3.88	5.96	11.43	9.69	20.27	5	3.281	10.639
gene-LOC121109994	LOC121109994	uncharacterized LOC121109994, transcript variant X1	2.229	1.156105473	2.63E-08	6.92E-07	yes	up	3.62	3.65	3.61	4.32	2.34	1.87	1.46	4.14	5.02	4.27	1.94	1.8	3.01	1.24	1.05	2.35	2	1.18	0.91	1.57	3.43	1.705
gene-HECW1	HECW1	HECT, C2 and WW domain containing E3 ubiquitin protein ligase 1, transcript variant X1	2.162	1.112536959	2.64E-08	6.92E-07	yes	up	4.77	6.36	5.22	3.59	4.67	3.32	4.03	6.02	4.58	3.31	2.46	0.9	2.38	1.64	4.14	1.84	1.23	1.75	1.39	2.71	4.587	2.044
gene-LOC107053383	LOC107053383	uncharacterized LOC107053383, transcript variant X1	10.179	3.347566792	2.66E-08	6.96E-07	yes	up	0.53	1.15	0.08	2.78	0.09	0.01	0.18	0.15	0.09	0.01	0.01	0	0	0	0	0	0.08	0	0	0	0.507	0.009
gene-KIF20AL	KIF20AL	kinesin family member 20A-like, transcript variant X1	0.278	-1.846731278	2.66E-08	6.96E-07	yes	down	1.28	0.6	0.56	0.14	0.23	0.45	0.24	0.23	0.46	0.58	2.24	1.91	4.99	1.03	2.15	1.55	1.43	0.37	1.6	0.23	0.477	1.75
gene-THSD7B	THSD7B	thrombospondin type 1 domain containing 7B, transcript variant X5	10.544	3.398390742	2.68E-08	6.99E-07	yes	up	0.57	0.43	1	2.34	0.63	11.09	0.64	11.75	1.85	0.27	0.55	0.21	0.27	0.28	0.3	0.45	0.29	0.25	0.1	0.18	3.057	0.288
gene-LOC772158	LOC772158	heat shock protein 30C-like, transcript variant X1	0.038	-4.725259864	3.08E-08	7.97E-07	yes	down	0.28	0.07	0.09	0.26	0.46	0	0.33	0.2	0.16	0.05	2.74	0.05	15.52	2.97	0.78	11.03	0.38	0.06	0.38	12.36	0.19	4.627
gene-LOC771917	LOC771917	uncharacterized LOC771917	4.965	2.311887279	3.33E-08	8.57E-07	yes	up	12.62	5.15	5.03	6.45	4.77	1.03	5.98	1.31	3.68	3.66	0.95	0.63	0.41	0.94	1.65	0.48	0.19	0.74	0.32	2.57	4.968	0.888
gene-EDN2	EDN2	endothelin 2	2.48	1.310601254	4.15E-08	1.05E-06	yes	up	4.64	7.05	5.34	7.52	4.38	7.28	9.71	7.78	6.98	5.11	3.53	1.59	1.14	2.29	5.96	1.47	3.67	1.56	1.82	2.1	6.579	2.513
gene-CEBPB	CEBPB	CCAAT/enhancer binding protein beta	0.492	-1.024575237	5.05E-08	1.26E-06	yes	down	6.44	9.68	10.99	6.29	16.85	14.34	16.67	9.35	8.69	11.97	19.23	25.01	21.78	20.56	23.01	16.22	30.81	18.32	23.36	14.45	11.127	21.275
gene-PLPPR4	PLPPR4	phospholipid phosphatase related 4, transcript variant X1	0.235	-2.086426666	5.09E-08	1.27E-06	yes	down	0.18	0.08	0.06	0.05	0.13	0.26	0.11	0.24	0.1	0.05	0.55	0.43	0.57	0.26	0.15	1.3	0.71	0.16	0.51	0.36	0.126	0.5
gene-COLGALT1	COLGALT1	collagen beta(1-O)galactosyltransferase 1, transcript variant X1	2.032	1.023147316	5.14E-08	1.28E-06	yes	up	18.1	15.58	13.59	13.72	9.97	4.51	14.53	8.1	12.03	16.45	6.63	8	5.94	4.67	7.13	5.38	3.76	5.05	4.8	5.69	12.658	5.705
gene-CA9	CA9	carbonic anhydrase 9, transcript variant X1	3.635	1.861915675	5.21E-08	1.30E-06	yes	up	1.06	1.07	1.3	0.99	2.18	0.55	0.74	1.12	1.64	1.34	0.31	0.12	0.54	0.52	0.5	0.15	0.17	0.23	0.05	0.52	1.199	0.311
gene-LOC121106637	LOC121106637	PHD finger protein 7-like, transcript variant X1	0.064	-3.956065919	5.30E-08	1.32E-06	yes	down	0.21	0.56	0.66	0.49	0.26	1.93	0	0.15	0.19	0.27	13.33	5.56	8.64	2.44	0.1	7.92	28.72	3.13	2.78	0.5	0.472	7.312
gene-SIK1	SIK1	salt inducible kinase 1	0.424	-1.23741186	5.34E-08	1.33E-06	yes	down	3.55	6.26	3.64	3.18	4.53	2.63	3.24	11.04	3.81	2.46	9.31	12.42	13.63	7.9	8.96	8.61	9.06	8.02	8	10.76	4.434	9.667
gene-OVALY	OVALY	ovalbumin-related protein Y (SERPINB14B)	0.007	-7.2565958	5.51E-08	1.36E-06	yes	down	0	0.14	0.04	0	0.16	0.06	0	0	0.13	0.04	0.78	0	0.16	53.99	0	1.56	0.94	10.11	133.45	0.72	0.057	20.171
gene-LOC415312	LOC415312	uncharacterized LOC415312	0.173	-2.528237486	5.77E-08	1.41E-06	yes	down	0.09	0.11	0.04	0.04	0.02	0.12	0	0	0.04	0.04	0.34	0.25	0.43	0.23	0.1	0.2	0.57	0.26	0.21	0.1	0.05	0.269
gene-LOC112533179	LOC112533179	uncharacterized LOC112533179, transcript variant X2	0.045	-4.468852297	6.20E-08	1.50E-06	yes	down	0.03	0	0	0	0	0.12	0	0	0	0	0.53	0.26	0.64	0.16	0.01	0.29	1.07	0.43	1.07	0	0.015	0.446
gene-ITGA4	ITGA4	integrin subunit alpha 4	0.381	-1.390880001	6.26E-08	1.52E-06	yes	down	0.51	0.87	0.62	0.53	0.67	0.49	1.19	0.57	0.66	0.37	1.95	1.32	0.55	1.23	2.02	1.58	2.76	0.56	1.66	2.12	0.648	1.575
gene-LOC107057363	LOC107057363	transcription factor HES-5-like	8.692	3.119637445	6.45E-08	1.56E-06	yes	up	0.38	0.79	0.9	0.26	0.17	0.22	0.12	0.13	0.42	0.62	0.09	0.02	0.18	0	0.07	0.02	0	0.02	0	0.02	0.401	0.042
gene-EPHX1	EPHX1	epoxide hydrolase 1, transcript variant X3	2.196	1.134626473	6.88E-08	1.64E-06	yes	up	14.7	20.07	18.61	32.18	10.02	20.71	23.57	39.69	26.95	19.29	8.4	16.41	9.46	8.62	10.38	10.66	8.34	8.45	9.3	5.43	22.579	9.545
gene-GRIK1	GRIK1	glutamate ionotropic receptor kainate type subunit 1, transcript variant X1	4.506	2.171875986	7.36E-08	1.74E-06	yes	up	4.25	4.93	1.46	0.74	1.92	0.41	1.71	0.21	1.42	2.95	0.81	0.46	0.73	0.2	0.43	1.06	0.5	0.58	0.41	0.35	2	0.553
gene-KCNQ3	KCNQ3	potassium voltage-gated channel subfamily Q member 3, transcript variant X1	0.283	-1.823512783	7.37E-08	1.74E-06	yes	down	0.1	0.06	0.05	0.04	0.08	0.11	0.07	0.03	0.04	0	0.17	0.09	0.11	0.28	0.24	0.15	0.3	0.13	0.21	0.28	0.058	0.196
gene-MGAT4C	MGAT4C	MGAT4 family member C, transcript variant X5	3.279	1.71323747	8.06E-08	1.90E-06	yes	up	7.18	7.86	7.44	10.3	4.2	1.05	10.83	1.36	3.96	8.31	1.82	2.2	1.34	1.61	1.39	1.39	1.97	0.93	2.07	2.32	6.249	1.704
gene-EMP1	EMP1	epithelial membrane protein 1	0.476	-1.071490073	8.17E-08	1.92E-06	yes	down	2.61	1.78	1.72	2.53	1.57	3.47	3.19	2.09	3.25	1.6	4.83	2.43	8.18	4.86	4.33	4.4	6.22	3.92	5.33	2.66	2.381	4.716
gene-LOC771456	LOC771456	histamine N-methyltransferase-like	15.523	3.956378919	8.78E-08	2.06E-06	yes	up	0.2	0.19	0.34	0.18	0.02	0.72	0.16	0.93	0.21	0.16	0	0	0.02	0.02	0.15	0.04	0	0.04	0	0	0.311	0.027
gene-TIMELESS	TIMELESS	timeless circadian clock	2.368	1.243377706	9.05E-08	2.10E-06	yes	up	1.31	1.55	1.8	1.69	1.18	2.42	2.06	1.85	2.5	1.17	0.76	0.78	0.4	0.54	1.26	0.48	0.54	0.64	0.45	0.68	1.753	0.653
gene-TM4SF19	TM4SF19	TM4SF19 transmembrane 4 L six family member 19, transcript variant X2	0.361	-1.468079745	9.23E-08	2.14E-06	yes	down	0.57	0.94	1.02	0.29	0.75	0.67	0.9	0.96	0.73	1.62	2.48	1.19	3.4	2.16	0.82	3.79	1.8	1.97	1.23	2.21	0.845	2.105
gene-LOC771069	LOC771069	C-factor-like, transcript variant X1	2.444	1.289042303	1.02E-07	2.35E-06	yes	up	2.11	5	4.41	3.75	2.55	2.12	5.58	4.73	3.35	5.73	1.91	2.36	1.34	1.5	0.85	2.02	0.92	0.91	2.07	0.73	3.933	1.461
gene-NIPAL1	NIPAL1	NIPA like domain containing 1, transcript variant X2	0.423	-1.240149707	1.03E-07	2.36E-06	yes	down	3.41	2.59	1.72	1.32	1.5	2.18	3.61	1.38	2.04	1.34	5.25	7.5	2.7	3.62	4.99	4.04	7.53	3.49	4.68	2.49	2.109	4.629
gene-LOC121109772	LOC121109772	uncharacterized LOC121109772	0.385	-1.37711304	1.08E-07	2.45E-06	yes	down	0.15	0.08	0.12	0.15	0.06	0.24	0.07	0.1	0.1	0.14	0.32	0.35	0.26	0.25	0.14	0.42	0.44	0.24	0.32	0.16	0.121	0.29
gene-OXTR	OXTR	oxytocin receptor	0.203	-2.30048194	1.08E-07	2.45E-06	yes	down	0.55	0.51	0.99	0.17	1.4	0.29	0.85	0.39	0.42	0.6	1.57	8.83	1.38	2.63	1.72	1.51	2.97	2.81	3.87	0.42	0.617	2.771
gene-TNFRSF6B	TNFRSF6B	TNF receptor superfamily member 6b, transcript variant X1	0.38	-1.396582139	1.20E-07	2.70E-06	yes	down	2.27	2.07	1.43	4.84	1.21	4.86	5.07	2.21	2.51	1.89	8.45	6.55	4.98	4.92	6.34	11.57	9.48	7.09	4.64	4.81	2.836	6.883
gene-LOC121108756	LOC121108756	coiled-coil domain-containing protein 81-like	31.289	4.967581124	1.21E-07	2.71E-06	yes	up	0.13	0.07	1.5	0	0.11	0.21	0.08	0.25	0.03	0.07	0	0	0	0	0.01	0.03	0	0	0	0	0.245	0.004
gene-SETBP1	SETBP1	SET binding protein 1, transcript variant X1	0.38	-1.395770483	1.24E-07	2.76E-06	yes	down	3.49	2.69	1.92	1.34	2.82	5.41	1.72	1.14	1.48	1.36	5.64	4.52	9.96	4.9	3.47	8.16	6.96	5.29	4.82	4.61	2.337	5.833
gene-ANKDD1B	ANKDD1B	ankyrin repeat and death domain containing 1B, transcript variant X1	0.359	-1.478052674	1.24E-07	2.76E-06	yes	down	0.44	0.2	0.28	0.04	0.18	0.1	0.08	0.22	0.17	0.09	0.51	0.52	0.62	0.31	0.35	0.42	0.67	0.53	0.42	0.28	0.18	0.463
gene-NXPH2	NXPH2	neurexophilin 2, transcript variant X1	6.291	2.653343271	1.38E-07	3.03E-06	yes	up	0.31	0.57	0.61	1.24	0.2	2.82	0.76	2.62	1.21	0.36	0.23	0.14	0.45	0.23	0.29	0.11	0.02	0.06	0.07	0.05	1.07	0.165
gene-LOC426220	LOC426220	avidin-related protein 6-like, transcript variant X1	9.628	3.267218865	1.40E-07	3.07E-06	yes	up	0.64	1.56	1.26	2.71	2.29	0.41	0.22	0.78	0.84	2.09	0	0	0.1	0.11	0.31	0.45	0	0.11	0.11	0.11	1.28	0.13
gene-SHISA9	SHISA9	shisa family member 9, transcript variant X1	2.625	1.39222992	1.41E-07	3.08E-06	yes	up	2.74	2.63	2.31	1.81	1.91	0.51	3.22	1.02	2.77	2.4	1.17	0.45	0.52	0.54	1.54	0.65	0.37	0.59	0.45	0.77	2.132	0.705
gene-ANGPTL3	ANGPTL3	angiopoietin like 3	0.047	-4.408684127	1.42E-07	3.10E-06	yes	down	0.04	0	0	0.04	0	0	0	0	0	0.09	0.22	0.08	0.45	0.55	0.08	0.14	0.55	0.36	0.85	0.08	0.017	0.336
gene-PLK3	PLK3	polo like kinase 3, transcript variant X1	0.434	-1.203609097	1.51E-07	3.28E-06	yes	down	1.83	2.76	4.13	3.39	1.42	2.58	3.62	3.31	2.07	2.78	6.32	11.85	6.32	7.83	6.89	6.59	7.56	4.11	12.99	3.82	2.789	7.428
gene-TMEM88B	TMEM88B	transmembrane protein 88B	0.436	-1.198661019	1.53E-07	3.31E-06	yes	down	6.23	4.96	6.19	3.86	2.74	10.59	5.85	4.02	5.31	5.46	8.17	17.9	14.76	13	7.81	8.58	9.17	14.37	15.63	7.51	5.521	11.69
gene-ANGPT1	ANGPT1	angiopoietin 1	0.235	-2.088180909	1.54E-07	3.33E-06	yes	down	0.03	0.28	0.07	0.09	0.06	0.05	0.27	0.09	0.15	0.15	0.42	0.13	0.26	0.68	0.7	0.39	0.86	0.21	0.41	0.85	0.124	0.491
gene-LOC121107100	LOC121107100	uncharacterized LOC121107100	0.199	-2.329934393	1.58E-07	3.41E-06	yes	down	0.09	0.02	0.07	0.02	0.04	0.01	0.06	0.01	0.01	0.05	0.12	0.48	0.09	0.18	0.08	0.06	0.29	0.16	0.24	0.07	0.038	0.177
gene-AKR1B10	AKR1B10	aldo-keto reductase family 1 member B10	0.285	-1.813244351	1.67E-07	3.60E-06	yes	down	9.29	9.7	27.65	4.97	9.51	8.72	9.99	28.64	4.18	16.78	38.34	81.75	47.01	36.13	42.93	17.96	58.91	24.46	63.73	10.45	12.943	42.167
gene-SHC4	SHC4	SHC adaptor protein 4, transcript variant X1	0.316	-1.660646978	1.78E-07	3.80E-06	yes	down	0.43	0.29	0.48	0.35	0.28	1.19	0.53	0.59	0.4	0.29	1.43	1.05	2.72	1.3	0.5	2.07	1.93	1.33	1.71	0.4	0.483	1.444
gene-FUT10	FUT10	fucosyltransferase 10, transcript variant X2	2.188	1.129812853	1.82E-07	3.86E-06	yes	up	12.69	14.52	8.33	10.36	7.64	5.06	11.16	5.05	14.93	10.24	4.65	2.64	4.29	4.23	7.51	3.44	3.15	3.26	3.2	6.34	9.998	4.271
gene-USH1G	USH1G	USH1 protein network component sans	0.137	-2.871579642	1.87E-07	3.97E-06	yes	down	0.09	0.09	0.11	0	0.05	0.58	0.07	0.08	0.02	0.03	1.21	1.09	1.02	0.35	1.3	1.64	0.68	0.19	0.3	0.27	0.112	0.805
gene-ACPP	ACPP	acid phosphatase, prostate, transcript variant X1	3.934	1.975850495	2.22E-07	4.64E-06	yes	up	41.24	76.44	45.07	70.47	80.39	6.8	26.02	23.92	40.18	86.06	12.76	6.17	10.16	10.82	12.16	21.49	10.45	5.86	6.66	27.91	49.659	12.444
gene-ADPRHL1	ADPRHL1	ADP-ribosylhydrolase like 1	2.918	1.545025305	2.37E-07	4.93E-06	yes	up	52.98	60.94	37.99	71.2	30.08	13.11	61.6	59.59	36.02	23.73	22.91	15.42	8.69	10.32	26.95	25.4	6.62	4.82	9.09	12.92	44.724	14.314
gene-DBF4B	DBF4B	DBF4 zinc finger B, transcript variant X1	2.034	1.024238043	2.42E-07	5.00E-06	yes	up	1.25	1.61	1.33	0.93	0.63	1.35	1.64	1.09	1.18	1.82	0.68	0.88	0.44	0.47	0.78	0.7	0.65	0.48	0.4	0.43	1.283	0.591
gene-LOC121108649	LOC121108649	V-type proton ATPase subunit B, kidney isoform-like, transcript variant X1	4.21	2.073694066	2.56E-07	5.27E-06	yes	up	10.7	9.47	23.81	29.47	2.8	46.72	33.39	54.23	26.95	14.88	7.63	7.61	2.05	3.77	13.91	3.69	8.37	3.52	6.21	1.5	25.242	5.826
gene-NTRK2	NTRK2	neurotrophic receptor tyrosine kinase 2, transcript variant X1	0.438	-1.192039374	2.81E-07	5.73E-06	yes	down	0.39	0.6	0.33	0.17	0.59	0.56	0.48	0.25	0.56	0.18	1.04	0.47	0.98	0.71	0.93	0.67	1.34	0.7	0.88	0.99	0.411	0.871
gene-GDF15	GDF15	growth differentiation factor 15	0.23	-2.119323123	2.82E-07	5.74E-06	yes	down	0.49	0.66	0.48	0.89	0.24	0.99	0.92	0.79	0.32	1.45	4.03	2.22	0.66	3.19	0.83	2.46	8.87	4.44	1.9	0.8	0.723	2.94
gene-LOC100858809	LOC100858809	uncharacterized LOC100858809, transcript variant X2	0.356	-1.488619335	2.96E-07	6.01E-06	yes	down	0.42	0.59	0.47	0.25	1.03	1.17	0.57	1.14	0.58	0.32	2.05	0.93	2.68	1.79	2.11	1.03	2.88	2.21	1.67	0.78	0.654	1.813
gene-EYA2	EYA2	EYA transcriptional coactivator and phosphatase 2, transcript variant X5	2.389	1.256531386	2.97E-07	6.04E-06	yes	up	16.73	11.32	18.86	17.08	11.45	3.47	12.07	11.96	12.6	13.96	6.93	5.61	2.87	3.11	10.23	4.34	2.77	3.88	3.77	5.98	12.95	4.949
gene-FOXF1	FOXF1	forkhead box F1	0.483	-1.049892166	3.15E-07	6.37E-06	yes	down	0.73	0.89	0.8	0.77	1.19	0.84	1.23	0.47	0.43	1.26	2.22	0.85	1.29	1.48	2.16	1.96	2.2	1.27	1.71	1.61	0.861	1.675
gene-STK32A	STK32A	serine/threonine kinase 32A	2.356	1.236480279	3.19E-07	6.43E-06	yes	up	0.77	1.45	1.17	2.82	1.84	1.59	1.54	1.86	1.13	1.96	0.52	1.04	1.09	0.56	0.56	0.72	0.7	0.41	0.51	0.4	1.613	0.651
gene-SLC25A30	SLC25A30	solute carrier family 25 member 30, transcript variant X1	0.45	-1.152197742	3.27E-07	6.57E-06	yes	down	11.12	7.76	12.38	5.38	10.32	21.64	9.75	10.68	11.2	12.04	17.93	13.1	25.65	24.07	19.86	16.32	24.49	32.79	21.07	17.16	11.227	21.244
gene-NEFL	NEFL	neurofilament, light polypeptide, transcript variant X1	4.107	2.038136377	3.41E-07	6.80E-06	yes	up	4.03	6.84	9.82	4.45	28.85	5.78	21.5	8.64	14.11	1.61	1.97	2.05	4.95	1.91	4.08	1.03	1.43	1.84	1.12	3.77	10.563	2.415
gene-PRKG2	PRKG2	protein kinase, cGMP-dependent, type II, transcript variant X6	0.191	-2.384601977	3.42E-07	6.83E-06	yes	down	3.75	4.4	2.19	3.28	1.88	19.53	2.83	1.25	2.4	1.71	20.39	36.45	25.7	17.28	12.61	26.79	34.69	14.95	24.88	8.71	4.322	22.245
gene-DAB1	DAB1	DAB1, reelin adaptor protein, transcript variant X1	2.977	1.573934358	3.59E-07	7.10E-06	yes	up	11.5	8.12	10.03	10.78	8.85	6.88	8.67	7.54	7.85	10.91	3.61	0.54	1.88	2.51	7.4	2.44	1.03	2.13	1.45	5.39	9.113	2.838
gene-PLA2G3	PLA2G3	phospholipase A2 group III, transcript variant X1	3.929	1.974255066	3.62E-07	7.16E-06	yes	up	0.32	0.33	0.3	0.34	0.22	0.1	0.39	0.34	0.36	0.26	0.1	0	0.08	0.05	0.07	0.14	0.1	0.03	0	0.13	0.296	0.07
gene-DNTT	DNTT	DNA nucleotidylexotransferase	3.553	1.82907678	3.68E-07	7.24E-06	yes	up	0.53	0.34	0.45	0.57	0.3	0.18	0.37	0.19	0.47	0.34	0.07	0.05	0.06	0.05	0.28	0.16	0.1	0	0.11	0.12	0.374	0.1
gene-GEM	GEM	GTP binding protein overexpressed in skeletal muscle	0.477	-1.068639176	3.82E-07	7.49E-06	yes	down	30.13	22.57	23.62	15.75	35.37	64.1	32.51	19.32	26.87	18.52	69.16	31.05	59.49	46.23	90.36	42.02	72.21	41.99	56.01	53.19	28.876	56.171
gene-LOC101749419	LOC101749419	uncharacterized LOC101749419, transcript variant X2	2.902	1.536931741	3.83E-07	7.49E-06	yes	up	4.35	2.6	8.16	3.1	1.7	1.41	2.37	4.73	4.2	2.81	1.1	0.85	1.83	0.8	1.25	2.04	1.12	0.77	0.51	1.12	3.543	1.139
gene-PER2	PER2	period circadian clock 2, transcript variant X5	4.072	2.0255727	3.83E-07	7.49E-06	yes	up	5.7	5.66	10.16	12.16	5.75	16.35	7.85	64.89	7.72	6.13	3.96	1.06	5.51	3.06	4.27	4.32	3.16	3.65	2.27	1.86	14.237	3.312
gene-SLC26A4	SLC26A4	solute carrier family 26 member 4, transcript variant X1	8.042	3.00754808	3.92E-07	7.65E-06	yes	up	0.18	0.13	0.06	0.35	0.08	0.03	0.21	0.26	0.2	0.14	0.06	0	0	0.05	0.04	0.02	0	0	0.04	0	0.164	0.021
gene-PIGR	PIGR	polymeric immunoglobulin receptor	4.187	2.06575846	4.10E-07	7.99E-06	yes	up	1.16	3.7	2.39	2.95	9.03	1.16	1.68	5.18	2.15	11.98	1.23	0.46	0.28	0.71	0.8	1.64	1.44	0.82	0.78	1.18	4.138	0.934
gene-RFLNA	RFLNA	refilin A	0.476	-1.070515025	4.18E-07	8.10E-06	yes	down	14.05	9.29	14.53	17.99	10.32	17.92	8.3	27.63	9.43	9.17	26.88	31.19	36.62	23.86	25	39.75	17.35	19.24	29.79	21.91	13.863	27.159
gene-LOC101749016	LOC101749016	uncharacterized LOC101749016, transcript variant X2	0.304	-1.716947333	4.19E-07	8.11E-06	yes	down	0.82	1.75	1.95	2.07	0.49	4.27	1.38	0.8	3.75	0.61	6.6	8.67	3.29	4.94	7.83	9.49	3.14	1.25	10.04	1.27	1.789	5.652
gene-KLB	KLB	klotho beta, transcript variant X1	5.234	2.387807589	4.25E-07	8.19E-06	yes	up	0.4	0.25	0.22	0.16	0.2	0.04	0.22	0.05	0.2	0.62	0.05	0.05	0.08	0.03	0.06	0.07	0	0.04	0.03	0.01	0.236	0.042
gene-MTCL1	MTCL1	microtubule crosslinking factor 1, transcript variant X1	2.157	1.108871967	4.33E-07	8.33E-06	yes	up	2.94	3.62	2.87	4.6	1.86	5.41	4.64	7.25	3.55	2.57	2.31	0.92	2.32	1.25	2.38	2.23	1.8	1.35	1.07	1.51	3.931	1.714
gene-LOC107052561	LOC107052561	uncharacterized LOC107052561, transcript variant X1	6.836	2.773231581	4.34E-07	8.33E-06	yes	up	0.07	0.02	0.08	0.15	0.17	0.1	0.14	0.17	0.06	0.08	0.01	0	0.01	0	0.03	0.02	0.05	0	0.01	0.01	0.104	0.014
gene-LOC107053928	LOC107053928	uncharacterized LOC107053928	0.094	-3.417361008	4.35E-07	8.34E-06	yes	down	0.08	0.03	0.05	0.08	0	0.08	0	0	0.03	0	0.3	1.08	0.1	0.18	0.15	0.2	0.45	0.06	0.66	0.1	0.035	0.328
gene-SPOCK1	SPOCK1	SPARC/osteonectin, cwcv and kazal like domains proteoglycan 1, transcript variant X1	2.415	1.272226995	4.56E-07	8.68E-06	yes	up	1.15	0.67	1.77	0.51	1.35	0.56	1.24	0.96	0.74	0.47	0.34	0.25	0.49	0.28	0.27	0.67	0.41	0.42	0.19	0.28	0.942	0.36
gene-ARHGAP36	ARHGAP36	Rho GTPase activating protein 36, transcript variant X2	0.428	-1.225586628	4.57E-07	8.69E-06	yes	down	0.26	0.44	0.32	0.19	0.38	0.17	0.51	0.31	0.4	0.24	0.73	0.42	0.37	0.61	1.1	0.59	0.97	0.3	0.83	1	0.322	0.692
gene-SOX6	SOX6	SRY-box 6, transcript variant X3	2.504	1.324262042	4.65E-07	8.84E-06	yes	up	7.99	10.57	5	8.85	7.47	1.93	3.39	3.25	9.66	7.66	2.5	1.3	4.02	2.19	1.77	2.57	2.39	1.95	1.63	4.22	6.577	2.454
gene-CDC20B	CDC20B	cell division cycle 20B, transcript variant X3	4.043	2.015479359	4.79E-07	9.04E-06	yes	up	0.52	0.37	1.37	1	0.54	2.09	0.57	2.12	1.23	0.67	0.16	0.41	0.12	0.35	0.25	0.07	0.18	0.73	0.26	0.05	1.048	0.258
gene-DCLK3	DCLK3	doublecortin like kinase 3	0.403	-1.312323742	4.87E-07	9.16E-06	yes	down	0.17	0.12	0.25	0.2	0.22	0.22	0.15	0.44	0.19	0.15	0.66	0.43	0.35	0.34	0.99	0.54	0.29	0.24	0.76	0.39	0.211	0.499
gene-FHL5	FHL5	four and a half LIM domains 5, transcript variant X6	0.449	-1.155303432	5.01E-07	9.37E-06	yes	down	2.68	2.39	3.02	1.89	6.21	4.61	4.4	1.3	3.22	2.88	8.21	4.43	4.62	6.44	7.96	6.18	9.53	5.67	7.01	7.59	3.26	6.764
gene-LOC107050152	LOC107050152	translation initiation factor IF-2-like	2.435	1.283893861	5.06E-07	9.46E-06	yes	up	1.53	0.69	0.89	0.92	0.49	1.33	0.75	1.38	0.4	0.68	0.52	0.36	0.23	0.25	0.44	0.21	0.71	0.21	0.31	0.26	0.906	0.35
gene-MYOM2	MYOM2	myomesin 2, transcript variant X2	0.409	-1.28902628	5.20E-07	9.68E-06	yes	down	1.08	1.02	2.32	0.35	1	1.58	0.83	0.62	0.57	0.77	2.12	2.08	4.09	2.29	2.34	1.47	2.56	1.65	3.08	1.48	1.014	2.316
gene-TPPP	TPPP	tubulin polymerization promoting protein, transcript variant X1	0.375	-1.414535496	5.21E-07	9.69E-06	yes	down	3.2	2.05	2.41	1.17	2.92	7.05	2.2	5.21	2.19	1.75	6.52	3.74	15.06	7.84	6.39	7.43	7.57	7.99	9.34	4.55	3.015	7.643
gene-LOC100859173	LOC100859173	probable G-protein coupled receptor 83-like, transcript variant X2	0.208	-2.267727486	5.37E-07	9.95E-06	yes	down	0.1	0.08	0.04	0.09	0.12	0.1	0.02	0.03	0.1	0.13	0.39	0	0.16	0.39	0.28	0.57	0.77	0.41	0.43	0.34	0.081	0.374
gene-LOC101748951	LOC101748951	leucine-rich repeat-containing protein 37A-like, transcript variant X1	0.112	-3.160594895	5.42E-07	1.00E-05	yes	down	0.05	0	0.09	0	0	0.38	0.25	0.23	0.11	0.1	1.62	0.92	0.82	1.57	0.33	0.42	2.38	0.26	1.81	0.05	0.121	1.018
gene-LOC121107074	LOC121107074	uncharacterized LOC121107074, transcript variant X6	2.707	1.436839317	6.00E-07	1.10E-05	yes	up	0.69	0.57	2.08	1.45	0.88	0.48	0.68	2.83	1.02	0.92	0.28	0.38	0.19	0.84	0.89	0.07	0.34	0.29	0.73	0.09	1.16	0.41
gene-REG4	REG4	regenerating family member 4	0.17	-2.559421986	6.05E-07	1.11E-05	yes	down	0.6	0	2.2	0.91	0.54	0.95	0.3	0.55	0.94	0	1.93	5.15	3.37	3.7	0.77	5.61	10.03	4.54	2.8	0.74	0.699	3.864
gene-LOC121111170	LOC121111170	uncharacterized LOC121111170	0.233	-2.104693277	6.27E-07	1.15E-05	yes	down	0.22	0.14	0.33	0.03	0.33	0.05	0.03	0.13	0.01	0.13	0.68	0.47	1.18	0.4	0.34	0.76	0.73	0.42	0.43	0.24	0.14	0.565
gene-CD36	CD36	CD36 molecule, transcript variant X5	0.457	-1.129884288	6.41E-07	1.17E-05	yes	down	1.58	1.24	1.23	1.23	2.01	1.79	1.34	2.9	1.22	1.09	3.88	2.61	2.47	2.33	4.17	4.15	5.5	1.11	4.05	2.43	1.563	3.27
gene-LOC121109895	LOC121109895	transcription factor SOX-17-like, transcript variant X1	2.409	1.268321619	6.63E-07	1.20E-05	yes	up	24.51	27.79	41.24	32.36	23.04	82.59	21.28	51.16	20.16	36.88	11.07	10.05	13.79	13.18	17.29	10.53	16.44	12.14	22.7	7.59	36.101	13.478
gene-RBP	RBP	riboflavin binding protein, transcript variant X1	0.095	-3.394229184	6.69E-07	1.21E-05	yes	down	3.15	0.82	1.26	3.35	2.3	4.28	0.91	1.44	1.15	1.54	4.6	1.15	2.92	52.57	4.2	5.59	4.28	19.18	100.04	2.88	2.02	19.741
gene-LURAP1	LURAP1	leucine rich adaptor protein 1	2.351	1.233076165	6.84E-07	1.23E-05	yes	up	122.54	104.71	94.94	111.77	76.29	30.17	103.4	44.55	93.32	99.71	35.97	23.57	30.11	35.62	57.3	22.52	16.25	35.56	23.68	61.06	88.14	34.164
gene-GJC3	GJC3	gap junction protein gamma 3, transcript variant X16	0.492	-1.022265789	6.89E-07	1.24E-05	yes	down	1.97	2.97	2.66	2.33	2.9	2.92	2.86	1.69	3.21	1.11	6.02	3.14	2.61	5.16	4.71	4.5	6.89	2.92	4.17	5.24	2.462	4.536
gene-NOV	NOV	nephroblastoma overexpressed	0.389	-1.363336714	6.95E-07	1.25E-05	yes	down	6.58	15.2	8.02	5.73	20.59	24.71	9.84	9.72	14.64	5.76	38.89	18.04	32.63	24.62	49.75	19.64	45.06	24.71	31.62	16.86	12.079	30.182
gene-LOC101752025	LOC101752025	uncharacterized LOC101752025, transcript variant X3	0.458	-1.125246507	7.00E-07	1.25E-05	yes	down	0.42	0.41	0.38	0.23	0.45	0.62	0.54	0.38	0.56	0.35	1.28	0.29	0.48	1.3	1.26	1.32	1.81	0.68	1.04	1.34	0.434	1.08
gene-SYT17	SYT17	synaptotagmin 17, transcript variant X1	0.468	-1.09515623	7.58E-07	1.35E-05	yes	down	2.4	2.21	1.76	2.12	1.55	3.38	2	1.03	3.53	2.45	4.4	7.32	5.13	3.63	2.64	5.99	3.91	3.39	4.91	2.8	2.243	4.412
gene-HOXD12	HOXD12	homeobox D12	0.448	-1.159223653	7.75E-07	1.37E-05	yes	down	12.93	10.53	7.64	7.77	14.32	7.53	15.86	4.75	19.05	6.01	25.46	8.85	27.64	22.31	31.96	13.91	25.56	20.78	21	24.3	10.639	22.177
gene-LOC107053542	LOC107053542	uncharacterized LOC107053542, transcript variant X2	0.443	-1.173252968	7.82E-07	1.38E-05	yes	down	0.94	0.91	0.42	0.66	1.04	0.67	1.08	1.01	0.7	0.57	2.09	1.28	2.38	1.04	1.51	3.54	1.77	1.17	1.18	0.74	0.8	1.67
gene-LOC121109116	LOC121109116	serine/arginine repetitive matrix protein 2	2.826	1.498541052	8.02E-07	1.41E-05	yes	up	1.22	1.49	0.88	0.98	0.65	0.23	1.48	1.12	0.74	0.53	0.28	0.28	0.32	0.24	0.42	0.71	0.22	0.09	0.14	0.36	0.932	0.306
gene-SELE	SELE	selectin E, transcript variant X5	0.394	-1.345094261	8.30E-07	1.46E-05	yes	down	1.06	0.63	0.59	0.55	0.28	0.61	1.12	1.33	0.54	0.66	2.15	1.93	1.69	0.78	0.95	4.13	1.95	1.18	1.25	1.57	0.737	1.758
gene-LOC112531715	LOC112531715	uncharacterized LOC112531715, transcript variant X1	0.038	-4.718971548	8.99E-07	1.57E-05	yes	down	0	0	0	0	0	0	0	0	0	0	0.11	0.27	0.02	0.02	0.1	0.02	0.07	0.11	0.02	0.02	0	0.076
gene-LOC107057437	LOC107057437	peripheral-type benzodiazepine receptor-associated protein 1-like, transcript variant X1	0.373	-1.421020672	9.20E-07	1.59E-05	yes	down	7.43	3.81	3.09	3.51	3.34	1.26	2.26	2.16	1.87	4.03	10.13	6.92	7.47	5.88	2.74	14.71	11.01	4.74	5.91	10.94	3.276	8.045
gene-ENTPD2L	ENTPD2L	ectonucleoside triphosphate diphosphohydrolase 2-like, transcript variant X1	2.197	1.135614669	9.92E-07	1.71E-05	yes	up	2.22	5.29	6.73	7.29	4.89	2.2	6.13	7.95	5.19	3.12	1.46	2.79	1.22	1.25	1.96	1.36	1.02	0.85	0.93	1.61	5.101	1.445
gene-LOC100857892	LOC100857892	alpha-tectorin-like, transcript variant X1	0.454	-1.138223437	1.02E-06	1.76E-05	yes	down	2.39	1.86	1.63	2.3	4.35	3.83	2.38	2.92	2.82	1.91	10.21	4.53	6.14	5.64	9.66	7.37	12.8	3.58	5.21	7.29	2.639	7.243
gene-PITPNM3	PITPNM3	PITPNM family member 3, transcript variant X1	2.083	1.058974987	1.04E-06	1.78E-05	yes	up	2.81	3.99	1.49	2.3	2.47	1.05	1.82	1.88	2.12	2.53	0.93	0.59	1.46	1.06	0.98	0.84	1.03	0.87	0.69	1.65	2.246	1.01
gene-HEYL	HEYL	hes related family bHLH transcription factor with YRPW motif like	2.695	1.43025471	1.04E-06	1.79E-05	yes	up	62.58	63.97	61.85	68.27	33.9	7.09	65.14	42.67	62.01	62.49	22.13	14.59	11.82	14.69	40.43	17.7	9.45	12.93	10.45	26.92	52.997	18.111
gene-LOC112532581	LOC112532581	uncharacterized LOC112532581	2.529	1.338405234	1.07E-06	1.83E-05	yes	up	2.41	3.73	1.98	4.22	2.45	0.99	1.2	4.25	2.38	2.75	1.4	0.37	0.89	0.84	1.76	1.18	0.84	0.64	0.73	1.18	2.636	0.983
gene-TMEM170B	TMEM170B	transmembrane protein 170B	2.56	1.356174823	1.17E-06	1.98E-05	yes	up	1.82	2.77	1.11	3.55	1.67	0.48	2.36	2.45	3.8	1.9	0.91	0.31	1.26	0.77	1.09	0.61	0.74	0.75	0.42	0.97	2.191	0.783
gene-TBX22	TBX22	T-box 22	7.587	2.923453719	1.29E-06	2.16E-05	yes	up	0.05	0.28	0.46	0.79	0.11	0.36	0.26	0.85	0.21	0.28	0	0.02	0.14	0.05	0.05	0.03	0	0.15	0	0.02	0.365	0.046
gene-TNS4	TNS4	tensin 4	0.45	-1.153091539	1.29E-06	2.16E-05	yes	down	1.84	4.73	4.63	8.24	3.21	1.9	3.21	2.13	5.42	3.52	9.13	7.67	6.54	9.75	7.34	13.15	6.16	11.76	11.35	5.38	3.883	8.823
gene-SLC6A17	SLC6A17	solute carrier family 6 member 17, transcript variant X4	0.178	-2.491223553	1.36E-06	2.26E-05	yes	down	0.03	0.02	0.02	0	0.07	0.08	0.2	0.02	0.06	0	0.36	0.32	0.22	0.15	0.21	0.29	0.53	0.28	0.21	0.03	0.05	0.26
gene-LOC121108798	LOC121108798	uncharacterized LOC121108798	2.268	1.18165717	1.37E-06	2.27E-05	yes	up	1.85	0.94	2.41	1.01	0.97	0.8	1.41	1.35	1.21	1.21	0.81	0.28	0.85	0.25	0.56	1.03	0.61	0.37	0.24	0.42	1.316	0.542
gene-C1S	C1S	complement C1s, transcript variant X1	0.422	-1.242997967	1.38E-06	2.28E-05	yes	down	2.01	2.8	3.96	4.13	1.31	2.88	2.95	2.31	4.79	4.37	6.5	5.58	11.83	5.27	7.93	5.18	6.81	3.71	3.21	13.06	3.151	6.908
gene-LOC423719	LOC423719	proactivator polypeptide-like, transcript variant X1	5.283	2.401432497	1.42E-06	2.34E-05	yes	up	0.24	0.59	0.81	0.85	0.36	0.13	0.86	0.27	1.23	0.32	0.26	0.11	0.08	0.06	0.02	0.26	0	0.12	0.09	0	0.566	0.1
gene-LOC107053753	LOC107053753	uncharacterized LOC107053753, transcript variant X1	0.308	-1.699479998	1.47E-06	2.40E-05	yes	down	0.13	0.11	0.05	0.01	0.11	0.07	0.09	0.01	0.1	0.04	0.15	0.21	0.2	0.37	0.28	0.17	0.21	0.08	0.25	0.29	0.072	0.221
gene-NDC80	NDC80	NDC80, kinetochore complex component	3.26	1.704903234	1.53E-06	2.51E-05	yes	up	1.46	1.32	2.05	1.6	1.51	0.65	0.91	2.71	0.96	1.34	0.69	0.09	0.28	0.44	0.77	0.15	0.08	0.26	0.54	0.8	1.451	0.41
gene-LOC121108789	LOC121108789	uncharacterized LOC121108789	10.288	3.362941964	1.67E-06	2.71E-05	yes	up	0.28	0.12	0.88	0.19	0.26	0.14	0	0.17	0.21	0.04	0	0.01	0.06	0.03	0.02	0.01	0	0.07	0.01	0	0.229	0.021
gene-TCF24	TCF24	transcription factor 24, transcript variant X3	0.15	-2.735238787	1.67E-06	2.72E-05	yes	down	34.5	123.09	10.67	15.49	46.23	29.46	15.55	331.49	38.04	10.45	629.19	289.4	139.46	285.16	958.32	455.89	365.99	229.82	217.08	515.13	65.497	408.544
gene-SLA2	SLA2	Src like adaptor 2	2.205	1.140641318	1.70E-06	2.76E-05	yes	up	3.27	8.22	6.34	6.51	4.37	3.71	5.19	11.44	7.44	6.17	1.76	3.52	2.68	3.2	1.08	2.9	2.58	3	3.58	1.73	6.266	2.603
gene-COL25A1	COL25A1	collagen type XXV alpha 1 chain, transcript variant X1	3.142	1.651853558	1.76E-06	2.85E-05	yes	up	2.15	2.94	1.49	2.94	0.66	0.22	1.03	1.13	0.89	1	0.59	0.02	0.3	0.35	0.47	0.26	0.14	0.23	0.16	0.82	1.445	0.334
gene-OLFML1	OLFML1	olfactomedin like 1	0.448	-1.157482126	1.77E-06	2.86E-05	yes	down	1.02	1.25	0.65	1.16	0.99	0.78	0.96	0.44	0.93	0.64	1.63	1.05	1.27	1.56	1.5	2.24	2.28	0.99	1.88	3.65	0.882	1.805
gene-LOC425347	LOC425347	zinc finger protein 532-like, transcript variant X3	2.016	1.011197594	1.90E-06	3.05E-05	yes	up	20.55	32.65	34.71	41.09	22.18	11.15	19.13	26.16	40.79	38.56	11.16	5.2	15.07	9.46	6.75	18.33	10.89	8.8	5.97	14.19	28.697	10.582
gene-HMCN1	HMCN1	hemicentin 1, transcript variant X1	2.026	1.018511465	2.00E-06	3.17E-05	yes	up	3.45	2.65	4.81	2.91	1.6	6.09	3.29	7.42	2.49	2.63	1.93	1.29	1.81	1.55	2.48	1.73	1.8	1.89	1.6	1.31	3.734	1.739
gene-SLC22A4	SLC22A4	solute carrier family 22 member 4	0.172	-2.537987657	2.06E-06	3.26E-05	yes	down	0.04	0.17	0.17	0.04	0.11	0.15	0	0	0.16	0	0.6	0.42	0.23	0.82	0.04	0.46	0.62	0.29	0.55	0.47	0.084	0.45
gene-LOC121108865	LOC121108865	uncharacterized LOC121108865, transcript variant X1	2.957	1.564058587	2.08E-06	3.28E-05	yes	up	48.28	19.29	63.45	21.48	46.27	44.29	28.94	33.09	29.34	21.56	7.92	9.5	1.43	14.64	6.55	17.64	11.17	5.63	35.51	2.23	35.599	11.222
gene-LOC107054070	LOC107054070	uncharacterized LOC107054070	2.244	1.166290973	2.14E-06	3.35E-05	yes	up	5.9	7.04	3.97	6.56	3.34	3.05	4.08	8.24	2.76	4.87	1.34	3.8	2.76	0.95	2.2	2.32	2.13	1.78	1.01	2.13	4.981	2.042
gene-EGR3	EGR3	early growth response 3	0.299	-1.742668221	2.19E-06	3.41E-05	yes	down	1.14	2.64	2.46	1.86	0.95	1.68	7.16	0.78	0.94	1.15	9.67	1.59	4.21	3.91	5.19	7.64	18.1	4.99	4.31	4.69	2.076	6.43
gene-LOC101751084	LOC101751084	uncharacterized LOC101751084, transcript variant X3	0.357	-1.487956071	2.21E-06	3.44E-05	yes	down	1.57	0.37	0.3	0.7	0.36	0.18	0.36	0.13	0.29	0.67	1.21	3.24	1.14	0.84	1.16	2.23	0.73	0.35	1.7	1.47	0.493	1.407
gene-CNN2	CNN2	calponin 2, transcript variant X1	0.462	-1.114347133	2.21E-06	3.45E-05	yes	down	4.88	4.46	3.13	2.69	6.49	11.37	6.63	5.2	5.33	4.16	15.2	5.71	8.93	11.01	12.92	7.7	15.96	13.4	11.78	8.72	5.434	11.133
gene-LOC112532190	LOC112532190	uncharacterized LOC112532190	0.062	-4.021473812	2.22E-06	3.46E-05	yes	down	0.06	0	0.03	0.06	0	0	0	0	0	0.03	0.36	0.14	0.12	0.09	0.03	0.19	0.74	0.19	0.75	0.03	0.018	0.264
gene-LOC107052675	LOC107052675	uncharacterized LOC107052675, transcript variant X1	4.862	2.281624177	2.29E-06	3.55E-05	yes	up	0.28	0.5	0.57	0.89	0.33	0.48	0.47	1.29	0.22	0.19	0.06	0	0.09	0.06	0.36	0.2	0.03	0.03	0.09	0.09	0.522	0.101
gene-FGF19	FGF19	fibroblast growth factor 19	4.258	2.090301723	2.35E-06	3.64E-05	yes	up	1.54	1.13	0.85	2.23	0.47	0.11	1.51	1.04	1.05	1.86	0.21	0.13	0.1	0.41	0.16	0.12	0.13	0.11	0.34	0.66	1.179	0.237
gene-AGBL3	AGBL3	ATP/GTP binding protein like 3, transcript variant X1	7.465	2.900107644	2.51E-06	3.87E-05	yes	up	0.18	0.24	0.59	0.43	0.12	0.02	0.51	0.25	0.26	0.69	0.06	0	0.02	0	0.12	0	0.06	0.02	0	0.12	0.329	0.04
gene-LOC101751181	LOC101751181	uncharacterized LOC101751181, transcript variant X1	0.152	-2.713348929	2.73E-06	4.18E-05	yes	down	0	0	3.98	0	3.56	4.74	3.18	5.12	0.68	2.87	41.17	22.19	35.91	24.73	2.81	5.55	44.27	26.96	29.22	1.97	2.413	23.478
gene-LOC107053165	LOC107053165	uncharacterized LOC107053165, transcript variant X1	0.054	-4.199600676	2.76E-06	4.21E-05	yes	down	0	0	0	0	0	0	0	0	0	0	0.26	0	0.14	0.02	0.15	0.16	0.1	0.05	0.1	0.15	0	0.113
gene-LOC101749962	LOC101749962	uncharacterized LOC101749962, transcript variant X1	0.057	-4.125543151	2.82E-06	4.29E-05	yes	down	0	0	0.02	0	0	0	0	0.01	0	0.01	0.03	0.01	0.04	0.04	0.01	0.16	0.09	0.03	0.07	0.02	0.004	0.05
gene-SERPINB5	SERPINB5	serpin family B member 5	0.48	-1.058395957	2.87E-06	4.36E-05	yes	down	5.18	5.86	9.95	7.17	3.24	5.2	8.32	5.03	5.92	11.32	12.16	15.58	12.69	12.8	9.64	14.02	16.61	9.73	22.03	4.51	6.719	12.977
gene-CHST1	CHST1	carbohydrate sulfotransferase 1, transcript variant X2	4.318	2.110252183	2.90E-06	4.40E-05	yes	up	1.3	3.68	1.4	4.18	0.46	0.53	1.73	2.24	3.24	1.55	0.49	0.21	0.09	0.43	1.05	0.36	0.27	0.29	0.06	1.06	2.031	0.431
gene-ADORA2B	ADORA2B	adenosine A2b receptor	0.357	-1.487050487	2.92E-06	4.41E-05	yes	down	0.23	0.73	0.56	0.17	0.56	0.79	0.79	0.13	0.5	0.23	1.25	0.88	0.66	0.91	1.93	0.73	2.14	1.14	1.5	1.18	0.469	1.232
gene-SLC43A3	SLC43A3	solute carrier family 43 member 3, transcript variant X1	2.322	1.215583493	3.02E-06	4.55E-05	yes	up	160.31	148.38	140.07	163.04	118.59	30.39	189.85	63.24	139.37	165.29	71.69	67.95	42.35	41.98	104.3	44.54	25.84	38.81	37.38	60.63	131.853	53.547
gene-REN	REN	renin, transcript variant X1	0.089	-3.489065873	3.10E-06	4.65E-05	yes	down	0.04	0.02	0	0.02	0.02	0	0.02	0	0.02	0.04	0.15	0.61	0.11	0.02	0.14	0.59	0	0.27	0.12	0.12	0.018	0.213
gene-ETV1	ETV1	ETS variant 1	0.464	-1.106692404	3.12E-06	4.67E-05	yes	down	0.56	0.54	0.25	0.28	0.52	0.45	0.56	0.34	0.42	0.19	0.97	0.48	0.81	0.88	0.46	0.77	0.98	0.53	1.39	0.98	0.411	0.825
gene-FTCD	FTCD	formimidoyltransferase cyclodeaminase, transcript variant X2	0.437	-1.193728739	3.14E-06	4.70E-05	yes	down	16.04	14.73	10.53	7.52	12.24	16.48	29.4	6.03	14.88	21.25	53.47	27.45	21.52	18.07	63.84	58.78	25.14	12.98	18.1	34.75	14.91	33.41
gene-LOC422901	LOC422901	stem-loop binding protein-like	2.487	1.314274818	3.32E-06	4.93E-05	yes	up	11.01	15.3	8.48	42.22	9.17	7.64	13.3	42.21	26.06	12.81	7.05	7.09	7.5	6.11	6.73	8.01	7.82	6.64	5.31	6.69	18.82	6.895
gene-NPY	NPY	neuropeptide Y	2.328	1.219228303	3.33E-06	4.94E-05	yes	up	104.33	146.08	137.95	232.82	39.76	68.23	218.13	212.56	81.41	96.89	65.52	46.32	55.13	45.65	63.07	92.54	33.57	29.79	45.86	56.37	133.816	53.382
gene-MGAT4D	MGAT4D	MGAT4 family member D	2.129	1.089851698	3.36E-06	4.98E-05	yes	up	16.24	14.38	32.31	28.82	11.11	21.56	37.9	28.26	24.97	33.11	7.7	11.44	17.08	11.15	8.6	4.82	14.77	15.89	8.59	7.23	24.866	10.727
gene-FLVCR2	FLVCR2	feline leukemia virus subgroup C cellular receptor family member 2, transcript variant X1	0.461	-1.116270515	3.53E-06	5.19E-05	yes	down	1.77	1.34	1.32	2.36	1.07	1.2	1.95	1.47	1.42	1.66	4.61	0.99	2.55	2.29	4.61	6.47	1.92	2.03	3.99	2.06	1.556	3.152
gene-RASSF10	RASSF10	Ras association domain family member 10	3.704	1.88924617	3.88E-06	5.64E-05	yes	up	0.62	0.66	1.2	1.36	0.74	0.59	0.93	2.47	0.99	0.68	0.28	0.69	0.13	0.03	0.69	0.18	0.14	0.18	0.2	0.07	1.024	0.259
gene-SMOX	SMOX	spermine oxidase, transcript variant X1	0.457	-1.128757506	3.92E-06	5.68E-05	yes	down	8.98	9.98	12.71	6.45	9.37	25.72	12.7	10.34	7.15	9.53	23.27	34.59	18.39	24.41	20.92	19.33	27.82	23.05	31.31	8.51	11.293	23.16
gene-RASL10A	RASL10A	RAS-like, family 10, member A	2.158	1.109398444	3.96E-06	5.73E-05	yes	up	3002.01	1883.27	2256.73	3164.28	2064.38	591.76	1855.07	1108.48	2298.06	2705.69	904.53	1670.53	911.27	727.29	946.05	1120.97	500	626.68	814.6	703.84	2092.973	892.576
gene-LOC112532291	LOC112532291	uncharacterized LOC112532291, transcript variant X1	0.302	-1.72692416	4.10E-06	5.90E-05	yes	down	0.04	0.01	0.03	0.04	0.06	0.05	0.07	0.05	0	0.04	0.13	0.06	0.23	0.11	0.04	0.18	0.24	0.11	0.11	0.04	0.039	0.125
gene-LOC121108778	LOC121108778	uncharacterized LOC121108778	6.952	2.79740166	4.11E-06	5.90E-05	yes	up	1.91	1.27	5.84	1.55	2.66	0.64	0.07	1.19	1.02	0.28	0.07	0.1	0.3	0.41	0.1	0.12	0	0.47	0.19	0	1.643	0.176
gene-RAPGEF4	RAPGEF4	Rap guanine nucleotide exchange factor 4, transcript variant X1	0.408	-1.294981762	4.28E-06	6.12E-05	yes	down	0.43	0.21	0.36	0.19	0.44	0.41	0.39	0.43	0.1	0.19	0.86	0.54	0.8	0.57	0.58	1.7	0.57	0.41	0.71	0.41	0.315	0.715
gene-NINJ2	NINJ2	ninjurin 2	0.068	-3.882756403	4.44E-06	6.32E-05	yes	down	0.04	0	0	0.1	0.07	0.07	0.11	0	0.04	0.04	0.68	0	0.31	0.57	0.78	0	1.76	0	1.52	0.7	0.047	0.632
gene-C2CD4C	C2CD4C	C2 calcium dependent domain containing 4C	2.116	1.081595582	4.50E-06	6.38E-05	yes	up	1.93	4.13	3.38	2.94	1.32	1.82	4.23	1.41	2.2	3.4	0.79	1.64	0.98	1.26	0.71	1.02	1.1	0.95	1.5	1.34	2.676	1.129
gene-SYT15	SYT15	synaptotagmin 15, transcript variant X1	2.81	1.49053704	4.77E-06	6.70E-05	yes	up	40.53	25.07	47.47	16.58	25.51	34.76	31.64	27.43	10.1	31.3	13.58	5.99	4.52	7.14	23.67	14.79	1.83	8.04	4.54	11.69	29.039	9.579
gene-ATP2A3	ATP2A3	ATPase sarcoplasmic/endoplasmic reticulum Ca2+ transporting 3	0.429	-1.221577805	5.01E-06	6.97E-05	yes	down	5.37	9.35	7.41	20.06	6.5	8.97	7.19	8.86	9.69	11.51	25.69	26.94	20.73	13.38	11.87	34.7	36.98	13.3	18.45	6.87	9.491	20.891
gene-MID1	MID1	midline 1, transcript variant X4	0.461	-1.117453679	5.21E-06	7.21E-05	yes	down	1.01	0.95	0.88	0.7	1.29	2.05	0.94	1.09	0.87	0.44	2.14	0.83	3.59	2.2	2.47	1.68	2.05	2.7	1.33	1.76	1.022	2.075
gene-MOBP	MOBP	myelin-associated oligodendrocyte basic protein, transcript variant X1	3.55	1.82764976	5.29E-06	7.30E-05	yes	up	3.17	3.47	3.12	7.77	2.6	12.32	3.15	30.38	3.08	2.64	1.43	1.19	2.15	1.93	2.4	2.17	1.65	1.66	1.86	2.58	7.17	1.902
gene-LOC101747602	LOC101747602	Ig heavy chain V region C3-like isoform X4	4.041	2.014675346	5.35E-06	7.37E-05	yes	up	12.65	7.4	3.22	5.55	2.46	7.79	9.14	3.09	8.53	9.03	1.41	0.34	1.41	1.91	2.41	0.26	0.42	5.62	1.32	0.58	6.886	1.568
gene-HOMER1	HOMER1	homer scaffolding protein 1	0.435	-1.200251117	5.50E-06	7.54E-05	yes	down	1.06	1.03	0.74	1.3	1.09	1.02	1.3	1.05	1.38	0.43	2.23	0.36	4.2	2.04	2.16	2.43	2.17	2.96	1.68	2.15	1.04	2.238
gene-NHLRC4	NHLRC4	NHL repeat containing 4	2.727	1.447241166	5.55E-06	7.59E-05	yes	up	1.14	1.9	3.33	3.69	1.87	1.23	3.57	2.59	2.94	8.02	0.76	2.03	1.67	0.75	0.51	0.91	1.19	0.88	0.95	0.67	3.028	1.032
gene-LOC101750420	LOC101750420	dynein heavy chain 17, axonemal-like, transcript variant X2	0.263	-1.928498395	5.79E-06	7.89E-05	yes	down	0.54	0.01	0.3	1.04	0.97	0.17	0.39	0.14	0.78	0.69	1.89	0.34	3.15	2.52	0.6	5.02	2.09	1.26	1.49	1.25	0.503	1.961
gene-SLCO1B1	SLCO1B1	solute carrier organic anion transporter family member 1B1, transcript variant X1	5.357	2.421466489	6.00E-06	8.12E-05	yes	up	2.05	3.88	9.58	13.62	2.93	1.37	4.35	47.35	4.69	3.74	1.48	1.34	3.7	1.97	1.31	1.88	1.81	1.99	1.34	0.96	9.356	1.778
gene-LOC423229	LOC423229	cytosolic phospholipase A2 epsilon-like, transcript variant X1	16.218	4.019537645	6.01E-06	8.12E-05	yes	up	0.14	0.13	0.16	0.13	0.04	0	0.04	0.04	0.08	0.04	0	0	0	0	0	0.02	0	0	0	0	0.08	0.002
gene-LOC107054551	LOC107054551	uncharacterized LOC107054551, transcript variant X2	7.108	2.829402501	6.24E-06	8.40E-05	yes	up	0.29	0.24	0.29	0.48	0.1	0.97	0.04	1.36	0.57	0.09	0.09	0.08	0.04	0	0.23	0	0.04	0.02	0.04	0.04	0.443	0.058
gene-ADAMDEC1	ADAMDEC1	ADAM like decysin 1, transcript variant X1	0.316	-1.664185413	6.26E-06	8.42E-05	yes	down	3.89	2.68	2.8	3.52	0.89	9.46	4.34	10.44	2.94	2.06	10.03	26.96	21	11.01	6.19	15.34	12.58	10.24	14.41	3.84	4.302	13.16
gene-SLBP	SLBP	stem-loop binding protein	3.097	1.630673301	6.35E-06	8.54E-05	yes	up	0.72	1.03	0.75	2.78	0.47	2.63	1.55	3.82	2.75	0.78	0.47	0.41	0.62	0.46	0.34	0.45	0.92	0.59	0.39	0.57	1.728	0.522
gene-LOC112532392	LOC112532392	glyceraldehyde-3-phosphate dehydrogenase, testis-specific-like	2.077	1.054418365	6.37E-06	8.56E-05	yes	up	27.7	25.62	19.83	22.36	34.31	15.25	17.86	17.02	16.12	21.89	11.91	8.35	11.43	6.78	11.56	20.16	6.55	13.79	4.76	5.54	21.796	10.083
gene-LOC107053900	LOC107053900	uncharacterized LOC107053900, transcript variant X1	0.443	-1.174210534	6.40E-06	8.59E-05	yes	down	0.98	1.46	1.59	0.42	1.37	1.25	1.49	1.4	0.75	0.93	4.54	0.82	3.84	2.86	2.83	5.41	4.61	2.08	1.84	2.46	1.164	3.129
gene-PSAT1	PSAT1	phosphoserine aminotransferase 1, transcript variant X1	2.534	1.341422709	6.60E-06	8.85E-05	yes	up	1.91	3.49	2.75	9.53	1.73	1.4	6.97	6.45	4.54	7.59	1.54	1.13	2.05	1.67	1.56	1.43	1.41	2.03	2.18	1.79	4.636	1.679
gene-LOC101751742	LOC101751742	uncharacterized LOC101751742, transcript variant X1	0.38	-1.395093932	6.67E-06	8.93E-05	yes	down	1.24	0.28	0.45	0.31	0.49	1.01	0.2	0.51	0.09	0.16	1.43	0.9	0.76	1.11	1.08	1.64	2.47	1.66	1.99	0.27	0.474	1.331
gene-LOC112532693	LOC112532693	uncharacterized LOC112532693	2.704	1.434988074	6.73E-06	9.00E-05	yes	up	4.4	8.55	3.79	12	10.76	1.52	4.98	2.53	8.37	9.77	3.08	0.93	2.2	2.65	2.21	2.03	2.9	2.09	0.82	2.93	6.667	2.184
gene-MKRN3	MKRN3	makorin ring finger protein 3	5.214	2.382497682	6.75E-06	9.01E-05	yes	up	1.95	1.51	1.4	2.15	0.88	0.05	2.71	0.1	2.37	2.53	0.48	0.31	0.23	0.16	1.03	0.04	0.37	0.17	0.21	0.16	1.565	0.316
gene-NES	NES	nestin	0.413	-1.275879602	6.79E-06	9.05E-05	yes	down	0.25	0.35	0.38	0.25	0.31	0.38	0.84	0.2	0.44	0.15	1.15	1.32	0.45	0.56	0.66	0.97	1.29	0.61	0.52	0.41	0.355	0.794
gene-SH3RF2	SH3RF2	SH3 domain containing ring finger 2, transcript variant X2	0.334	-1.581945018	6.82E-06	9.09E-05	yes	down	1.57	1.12	1.4	1.07	2.57	0.45	0.93	0.48	0.95	1.43	4.04	1.56	2.33	3.56	0.58	4.24	8.25	2.74	6.42	1.35	1.197	3.507
gene-LOC101749252	LOC101749252	uncharacterized LOC101749252, transcript variant X2	2.868	1.519809558	6.91E-06	9.19E-05	yes	up	0.3	0.49	0.7	0.4	0.43	0.04	0.33	0.43	0.36	0.67	0.08	0.1	0.17	0.14	0.15	0.17	0.08	0.08	0.2	0.18	0.415	0.135
gene-LOC101749146	LOC101749146	uncharacterized LOC101749146	0.427	-1.229311786	7.00E-06	9.31E-05	yes	down	0.05	0.03	0.03	0.04	0.02	0.02	0.03	0.02	0.02	0.05	0.06	0.05	0.09	0.07	0.06	0.05	0.08	0.04	0.1	0.04	0.031	0.064
gene-MCF2	MCF2	MCF.2 cell line derived transforming sequence, transcript variant X1	2.247	1.167719816	7.53E-06	9.92E-05	yes	up	8.5	9.37	11.74	12.77	7.51	10.72	8.43	39.58	9.4	8.26	4.15	4.37	6.3	5.15	6.5	3.74	4.66	7.23	4.7	5.22	12.628	5.202
gene-LOC107053990	LOC107053990	uncharacterized LOC107053990	0.118	-3.086930358	7.63E-06	0.000100292	yes	down	0.04	0	0.03	0.01	0.01	0.01	0	0.04	0	0	0.01	0.12	0.21	0.12	0.01	0.13	0.14	0.09	0.17	0.01	0.014	0.101
gene-UGP2	UGP2	UDP-glucose pyrophosphorylase 2	0.449	-1.154649825	7.74E-06	0.00010154	yes	down	16.69	14.74	19.31	12.34	24.67	38.74	19.86	13.08	24.92	8.49	33.88	24.34	54.62	47.02	36.41	31.46	40.1	67.16	41.76	21.2	19.284	39.795
gene-DUSP6	DUSP6	dual specificity phosphatase 6	0.432	-1.212283443	7.83E-06	0.000102604	yes	down	2.77	5.27	6.18	1.55	6.55	6.53	5.57	7.16	4.76	2.77	11.75	13	5.82	10.47	8.59	5.95	19.51	10.48	15.24	5.34	4.911	10.615
gene-EGR1	EGR1	early growth response 1	0.242	-2.044392009	7.96E-06	0.000103862	yes	down	2.11	5.72	7.97	7.09	4.01	13.92	30.15	3.03	8.67	2.79	41.07	37.72	9.19	28.87	33.69	12.57	79.66	21.21	48.53	16.36	8.546	32.887
gene-LOC121109467	LOC121109467	uncharacterized LOC121109467	5.334	2.415307277	8.07E-06	0.000104928	yes	up	4.21	16.45	3.26	20.69	12.33	0.89	3.98	4.6	13.85	10.82	2.75	4.02	3.73	1.93	2.33	5.24	2.15	1.72	1.23	3.21	9.108	2.831
gene-LOC107052895	LOC107052895	uncharacterized LOC107052895, transcript variant X1	0.407	-1.29852638	8.23E-06	0.000106726	yes	down	1.36	0.46	0.42	0.55	0.32	1.18	0.7	0.16	0.41	0.48	1.54	1.38	1.12	1.06	2.02	1.26	2.49	0.72	1.18	1.06	0.604	1.383
gene-RXFP1	RXFP1	relaxin/insulin like family peptide receptor 1, transcript variant X1	0.433	-1.206857834	8.32E-06	0.000107615	yes	down	1.76	2.13	1.85	0.62	1.91	3.83	1.02	1.76	1.08	1.09	2.93	3.56	6.26	4.3	2.42	3.95	3.84	3.05	5.1	1.75	1.705	3.716
gene-ETNK1	ETNK1	ethanolamine kinase 1, transcript variant X1	0.472	-1.081733328	8.33E-06	0.000107615	yes	down	8.07	8.36	8.56	5.81	5.62	9.72	7.64	7.88	5.44	6.73	17.36	11.22	13.55	11.54	6.47	29.12	23.59	8.19	18.91	4.75	7.383	14.47
gene-LYZ	LYZ	lysozyme (renal amyloidosis)	0.122	-3.040097128	8.47E-06	0.000109352	yes	down	32.29	46.15	52.42	49.9	47.5	39.62	106.33	32.85	28.05	60.91	62.98	70.17	24.95	903.78	59.74	56.86	90.22	421.62	1998.46	30.61	49.602	371.939
gene-NTN4L	NTN4L	netrin-4-like	0.429	-1.219492922	8.63E-06	0.000111109	yes	down	0.58	0.48	0.45	0.32	0.35	1	0.53	0.28	0.63	0.33	1.12	0.49	1.93	0.91	1.05	0.43	2.11	0.91	1.15	0.82	0.495	1.092
gene-STC2	STC2	stanniocalcin 2, transcript variant X1	0.203	-2.299703193	8.93E-06	0.000114495	yes	down	7.08	6.05	5.76	8.13	5.59	2.13	9.21	7	12.13	7.69	49.04	8.97	11.97	14.27	38.3	130.7	6.3	6.14	4.41	48.91	7.077	31.901
gene-BEST4	BEST4	bestrophin 4	0.455	-1.134939518	8.98E-06	0.000114958	yes	down	0.69	0.24	0.54	0.7	0.28	0.81	0.41	0.31	0.47	0.54	0.85	0.8	2.19	0.64	1.1	1.29	1.13	1.25	0.83	0.42	0.499	1.05
gene-FGB	FGB	fibrinogen beta chain	6.934	2.793765214	9.24E-06	0.000118183	yes	up	4.88	20.86	11.72	67.66	26.75	0.6	6.68	50.53	23.14	31.3	2.53	1.24	0.25	3.84	3.27	4.69	1.13	1.61	2.02	11.11	24.412	3.169
gene-INHBB	INHBB	inhibin beta B subunit	0.339	-1.558791792	9.25E-06	0.000118275	yes	down	0.36	0.66	0.38	0.47	0.25	1.54	0.21	1.04	0.42	0.31	2.46	1.81	0.69	1.19	1.33	1.21	6.06	1.66	1.66	0.82	0.564	1.889
gene-SLC15A5	SLC15A5	solute carrier family 15 member 5	4.883	2.287735826	9.40E-06	0.000120046	yes	up	0.17	0.09	0.07	0.2	0.03	0.28	0.06	0.1	0.2	0.15	0.01	0.01	0	0.06	0.03	0.05	0.03	0.05	0	0.01	0.135	0.025
gene-NAT8	NAT8	N-acetyltransferase 8 (GCN5-related, putative)	2.162	1.112148435	9.52E-06	0.000121352	yes	up	16.13	11.18	6.91	7.82	15.72	9.76	7.19	9.3	10.85	14.32	4.37	2.9	3.04	4.72	5.42	4.12	2.41	10.3	2.34	7.08	10.918	4.67
gene-PRPS2	PRPS2	phosphoribosyl pyrophosphate synthetase 2	3.537	1.822389272	9.72E-06	0.000123622	yes	up	0.57	0.89	4.37	1.44	0.4	0.46	0.75	2.63	0.33	0.71	0.31	0.48	0.17	0.16	0.27	0.22	0.16	0.43	0.24	0.12	1.255	0.256
gene-SLC17A9	SLC17A9	solute carrier family 17 member 9	0.402	-1.313652768	9.90E-06	0.000125676	yes	down	1.09	0.66	1.79	0.46	0.6	1.28	1.02	0.49	0.5	0.94	2.04	1.44	2.7	2.39	0.59	1.69	3.44	2.68	2.44	0.82	0.883	2.023
gene-CA10	CA10	carbonic anhydrase 10, transcript variant X2	3.152	1.656387839	1.00E-05	0.000126959	yes	up	0.81	1.01	2.34	2.4	0.18	0.71	0.54	1	0.76	0.56	0.3	0.32	0.42	0.37	0.12	0.04	0.23	0.07	0.25	0.61	1.031	0.273
gene-LHCGR	LHCGR	luteinizing hormone/choriogonadotropin receptor	0.446	-1.164900344	1.01E-05	0.000128248	yes	down	1.24	0.79	1.56	1.03	0.47	1.09	0.78	0.8	1.49	0.32	2.2	3.54	2.05	1.58	1.67	1.29	1.69	2.17	2.72	0.81	0.957	1.972
gene-HMP19	HMP19	HMP19 protein	2.96	1.565722052	1.02E-05	0.000128555	yes	up	0.56	1.33	2.11	1.3	1.13	1.6	1.11	4.55	2.92	1.69	0.45	0.31	0.96	0.52	0.57	0.26	0.37	0.44	0.37	1.41	1.83	0.566
gene-MMP10	MMP10	matrix metallopeptidase 10	0.466	-1.100446477	1.02E-05	0.000128779	yes	down	8.1	18.15	13.57	14.72	9.73	21.17	18.58	28.75	13.17	11.3	30.91	22.33	27.24	25.39	22.78	26.62	51.44	16.75	39.49	16.91	15.724	27.986
gene-BGN	BGN	biglycan	0.329	-1.60414931	1.06E-05	0.000133571	yes	down	5.22	3.83	3.64	1.67	10.72	8.22	5.95	3.55	6.54	0.87	13.17	2.39	18.8	16.83	18.05	5.98	17.9	19.15	14.11	16.88	5.021	14.326
gene-MOG	MOG	myelin oligodendrocyte glycoprotein, transcript variant X1	0.36	-1.475446187	1.16E-05	0.00014475	yes	down	10.03	4.15	2.77	2.48	4.33	1.45	3.92	4.11	2.86	4.54	11.33	2.05	19.22	7.91	8.43	19.34	7.38	3.45	8.48	16.12	4.064	10.371
gene-CCNB1	CCNB1	cyclin B1	2.282	1.190429704	1.20E-05	0.000148642	yes	up	6.31	3.39	5.6	4.04	2.35	2.31	5.77	2	7.2	7.26	1.97	2.06	1.65	1.2	4.34	1.37	1.1	1.25	1.43	2.39	4.623	1.876
gene-MKI67	MKI67	marker of proliferation Ki-67, transcript variant X2	0.394	-1.344532671	1.23E-05	0.000151817	yes	down	0.12	0.14	0.34	0.26	0.16	0.18	0.14	0.19	0.25	0.49	0.62	0.46	0.83	0.49	0.26	0.26	1.26	0.31	0.68	0.27	0.227	0.544
gene-ABCC8	ABCC8	ATP binding cassette subfamily C member 8, transcript variant X1	0.455	-1.137115334	1.24E-05	0.000152828	yes	down	0.22	0.39	0.18	0.19	0.22	0.27	0.35	0.36	0.29	0.09	0.59	0.18	0.4	0.52	0.58	0.45	0.65	0.32	0.55	0.93	0.256	0.517
gene-PTGES	PTGES	prostaglandin E synthase, transcript variant X7	0.453	-1.143275217	1.25E-05	0.000154198	yes	down	49.31	59.38	38.71	44.53	30.74	11.92	50.03	12.54	20.99	51.71	79.92	101.38	35.92	64.01	67.37	93.2	82.96	80.81	61.67	43.26	36.986	71.05
gene-FAM163A	FAM163A	family with sequence similarity 163, member A	0.111	-3.172462222	1.27E-05	0.000156184	yes	down	0.02	0.03	0.04	0.02	0.02	0.24	0	0	0	0.06	0.4	0.48	0.36	0.38	0	0.21	1.05	0.3	0.54	0.06	0.043	0.378
gene-LOC101747995	LOC101747995	lymphocyte antigen 6E-like	0.072	-3.797054794	1.27E-05	0.000156373	yes	down	0	0.04	0.1	0	0	0.2	0.04	0	0	0	0.5	0.05	2.39	0.3	0.25	0.02	1.03	0.04	0.3	0.34	0.038	0.522
gene-LOC107052001	LOC107052001	uncharacterized LOC107052001, transcript variant X4	0.33	-1.600921756	1.31E-05	0.000161018	yes	down	0.41	0.43	0.49	0.33	0.33	0.43	0.06	0.33	0.27	1.4	1.02	0.25	1.37	1.2	1.27	1.18	2.1	1.39	1.03	1.72	0.448	1.253
gene-LOC121108746	LOC121108746	uncharacterized LOC121108746	12.267	3.616767154	1.39E-05	0.000170077	yes	up	0.47	0.01	0.99	0.23	0.18	0.1	0.12	0.68	0.43	0.04	0	0.02	0.04	0.04	0	0	0	0.12	0	0	0.325	0.022
gene-LOC121110145	LOC121110145	-	0.208	-2.267966603	1.42E-05	0.000173489	yes	down	2.07	0.27	0.91	0.36	0.43	1.59	0.17	0.31	0.04	0.58	2.44	1.8	7.71	1.95	2.63	7.74	1.07	0.56	0.7	3.84	0.673	3.044
gene-LOC101749752	LOC101749752	uncharacterized LOC101749752, transcript variant X6	0.233	-2.099638573	1.45E-05	0.000176576	yes	down	0.02	0.03	0.01	0.03	0.04	0.03	0	0.01	0.01	0.01	0.05	0.06	0.05	0.13	0.03	0.03	0.09	0.07	0.11	0.1	0.019	0.072
gene-LOC107051650	LOC107051650	uncharacterized LOC107051650	0.284	-1.816749465	1.52E-05	0.00018294	yes	down	0.18	0	0.04	0.02	0.03	0.05	0.03	0.02	0.01	0.03	0.1	0.18	0.22	0.1	0.09	0.15	0.14	0.11	0.13	0.07	0.041	0.129
gene-TMPRSS7	TMPRSS7	transmembrane protease, serine 7, transcript variant X2	30.37	4.924577674	1.53E-05	0.000184341	yes	up	0.02	0.15	0.03	0.88	0	0.2	0.08	0.78	0.41	0	0.06	0	0	0	0	0.02	0	0	0	0	0.255	0.008
gene-LOC121107327	LOC121107327	uncharacterized LOC121107327, transcript variant X1	0.4	-1.323050387	1.58E-05	0.000188914	yes	down	0.42	0.72	0.41	0.27	0.33	0.46	0.26	0.36	0.35	0.33	0.87	1.12	1.5	0.5	0.68	2.16	0.82	0.21	0.54	0.73	0.391	0.913
gene-LOC121108762	LOC121108762	translation initiation factor IF-2-like, transcript variant X1	8.031	3.005493169	1.60E-05	0.000191113	yes	up	3.7	0.67	10.22	1	2.72	0.34	0	1.77	4.67	0.22	0.09	0.1	0.42	0.13	0.1	0.02	0	0.43	0.08	0	2.531	0.137
gene-LOC121106484	LOC121106484	von Willebrand factor A domain-containing protein 5A-like	0.115	-3.121039509	1.62E-05	0.000192434	yes	down	0.02	0.16	0	0	0.37	0	0	0	0.05	0	0.32	0.67	0.23	0.57	0.1	0.92	0.78	0.72	0.57	0.13	0.06	0.501
gene-LOC101748706	LOC101748706	ATP-dependent DNA helicase Q4-like, transcript variant X1	2.34	1.226588753	1.65E-05	0.000196496	yes	up	1.69	1.11	3.48	1.7	2.35	4.32	2.22	0.95	0.96	1.87	1.5	1.26	0.92	0.64	0.76	1.33	2.18	0.04	1.28	0.93	2.065	1.084
gene-IRX3	IRX3	iroquois homeobox 3	2.504	1.324053825	1.66E-05	0.00019691	yes	up	1.64	1.76	2.1	0.66	1.85	1.14	2.2	3.84	1.65	2.62	0.38	0.95	0.74	0.87	0.48	1.18	0.16	0.55	0.71	1.05	1.946	0.707
gene-CENPI	CENPI	centromere protein I	3.036	1.602294732	1.71E-05	0.000202082	yes	up	0.35	0.23	0.46	0.22	0.2	0.07	0.2	0.29	0.25	0.35	0	0.06	0.04	0.1	0.09	0.08	0.06	0.08	0.19	0.1	0.262	0.08
gene-CALCA	CALCA	calcitonin, transcript variant X1	0.315	-1.665013175	1.72E-05	0.000203018	yes	down	0.55	0.76	0.46	1.3	0.61	1.34	2.89	2.45	1.51	1.14	5.29	0.73	3.77	2.83	5.97	5.27	8.02	2.52	0.95	3.07	1.301	3.842
gene-CH25H	CH25H	cholesterol 25-hydroxylase	0.49	-1.02987156	1.76E-05	0.000206947	yes	down	1.54	2.25	2.35	1.53	1.83	1.03	1.78	2.43	1.23	1.56	3.66	4.11	2.41	2.19	3.04	7.59	3.4	2.9	2.78	1.31	1.753	3.339
gene-RASD1	RASD1	ras related dexamethasone induced 1	2.211	1.144419798	1.88E-05	0.000219227	yes	up	980.98	1045.56	993.28	1598.52	494.25	1043.32	1321.42	1519.26	1534.34	1117.17	644.7	900.52	343.2	310.97	994.91	602.76	171.47	248.9	324.87	388.19	1164.81	493.049
gene-DSCC1	DSCC1	DNA replication and sister chromatid cohesion 1	2.003	1.002488095	1.90E-05	0.000221062	yes	up	0.75	0.61	0.89	0.8	0.36	0.83	0.74	0.95	0.6	0.84	0.36	0.26	0.39	0.33	0.68	0.23	0.3	0.23	0.16	0.49	0.737	0.343
gene-OVOB	OVOB	ovomucin, beta subunit, transcript variant X1	0.22	-2.184215977	1.91E-05	0.000222386	yes	down	0.18	0.13	0.24	0.18	0.28	0.19	0.19	0.19	0.12	0.19	0.15	0.13	0.3	1.73	0.14	0.24	0.22	0.67	3.22	0.49	0.189	0.729
gene-TNFSF15	TNFSF15	tumor necrosis factor superfamily member 15	0.296	-1.754087293	1.96E-05	0.000227607	yes	down	0.14	0.15	0.08	0.09	0.17	0.13	0.37	0.13	0.14	0.41	0.51	0.18	0.4	0.55	0.22	0.44	0.87	0.62	1.19	0.64	0.181	0.562
gene-NRIP2	NRIP2	nuclear receptor interacting protein 2	3.785	1.920307158	1.98E-05	0.000229162	yes	up	11.13	8.72	6.52	2.99	4.95	2.13	8.32	1.41	5.3	14.83	0.92	1.25	1.4	1.59	1.46	0.94	0.51	0.34	0.58	5.95	6.63	1.494
gene-MARCKSL1	MARCKSL1	MARCKS like 1	2.288	1.194014208	1.98E-05	0.000229278	yes	up	47.72	58.33	70.13	93.94	65.86	19.67	109.02	20.47	128.61	70.49	29.98	11.87	25.17	23.98	37.87	32.98	29.62	18.16	31.07	38.45	68.424	27.915
gene-LOC121107073	LOC121107073	uncharacterized LOC121107073, transcript variant X7	3.436	1.780576945	2.01E-05	0.000232534	yes	up	2.25	2.76	7.44	2.6	0.73	0.23	2.84	3.18	5.97	4.05	0.54	1.57	0.32	0.94	0.8	0.09	0.67	1.49	1.11	0.8	3.205	0.833
gene-LOC121106727	LOC121106727	uncharacterized LOC121106727	0.426	-1.229435533	2.02E-05	0.00023348	yes	down	1.4	0.5	0.58	0.71	0.27	0.19	0.31	0.77	0.28	0.39	1.29	1.16	1.55	0.66	0.96	2.25	1.47	0.55	0.81	1.19	0.54	1.189
gene-LOC769726	LOC769726	kazal-type serine protease inhibitor domain-containing protein 1-like, transcript variant X1	2.745	1.457038704	2.05E-05	0.000235772	yes	up	0.56	1.41	2.16	1.47	0.72	0.24	0.56	1.6	1.49	0.93	0.33	0.14	0.18	0.21	0.53	0.38	0.63	0.26	0.74	0.34	1.114	0.374
gene-ENPEP	ENPEP	glutamyl aminopeptidase	7.704	2.945602578	2.14E-05	0.000245187	yes	up	0.05	0.23	0.13	0.22	0.23	0	0.14	0.37	0.08	0.18	0.06	0.01	0	0.03	0	0	0.03	0	0.06	0	0.163	0.019
gene-NEK2	NEK2	NIMA related kinase 2	3.022	1.595660145	2.23E-05	0.000253501	yes	up	0.37	0.17	0.89	0.77	0.53	0.16	0.66	0.65	0.45	0.73	0.16	0.24	0.2	0.28	0.23	0.17	0.12	0.08	0.04	0.12	0.538	0.164
gene-PBK	PBK	PDZ binding kinase	2.22	1.150252184	2.23E-05	0.000253829	yes	up	1.06	1.28	2.13	1.38	0.58	0.65	1.37	1.17	1.04	2.28	0.74	0.7	0.55	0.55	0.78	0.55	0.32	0.27	0.57	0.31	1.294	0.534
gene-LOC121106675	LOC121106675	uncharacterized LOC121106675	0.376	-1.409431154	2.30E-05	0.000259948	yes	down	0.02	0.02	0.02	0.01	0.03	0.03	0.01	0.04	0.02	0.03	0.07	0.01	0.06	0.07	0.07	0.05	0.1	0.05	0.04	0.07	0.023	0.059
gene-GRP	GRP	gastrin releasing peptide	6.165	2.624113801	2.32E-05	0.0002617	yes	up	0.65	3.83	0.73	2.57	1.75	0	1.39	0.59	4.14	1.16	0.21	0.51	0.31	0.11	0.1	0.33	0	0	0.53	0.42	1.681	0.252
gene-LOC121107066	LOC121107066	zinc finger CCCH domain-containing protein 11A-like	3.612	1.852982033	2.38E-05	0.000268276	yes	up	0.47	0.42	0.92	0.52	0.74	0.32	0.4	0.46	1.02	1.01	0.04	0.16	0	0.17	0.13	0.1	0.1	0.6	0.25	0.05	0.628	0.16
gene-LOC107054425	LOC107054425	epidermal differentiation-specific protein-like	0.06	-4.05522395	2.44E-05	0.000273252	yes	down	0.06	0	0.16	0	0	0	0	0	0	0	0.44	0	0.6	0.13	0.3	0.59	0.37	0.78	0	0.62	0.022	0.383
gene-IL12B	IL12B	interleukin 12B, transcript variant X1	0.069	-3.850894342	2.50E-05	0.000279107	yes	down	0.05	0.02	0	0	0	0	0	0	0.04	0.02	0.18	0.23	0.05	0.11	0.03	0	0.93	0.15	0.04	0.07	0.013	0.179
gene-LOC107055364	LOC107055364	uncharacterized LOC107055364	5.882	2.556214835	2.64E-05	0.000293034	yes	up	2.29	0.62	1.2	3.21	0.74	0.42	1.69	0.27	2.62	1.45	0.29	0.07	0	0.36	0.9	0.08	0	0.08	0	0.5	1.451	0.228
gene-GAL3ST1	GAL3ST1	galactose-3-O-sulfotransferase 1, transcript variant X1	2.063	1.044728404	2.65E-05	0.000294616	yes	up	9.44	14.65	11.05	10.25	8.91	1.99	9.79	3.62	7.62	12.76	4.42	4.64	5.02	4.19	4.21	4.67	2.33	3.65	2.76	4.16	9.008	4.005
gene-BMPR1B	BMPR1B	bone morphogenetic protein receptor type 1B, transcript variant X5	3.035	1.601749897	2.70E-05	0.000298938	yes	up	0.69	1.01	0.45	0.73	0.49	0.08	0.41	1.96	0.64	0.88	0.38	0.14	0.06	0.22	0.46	0.24	0.35	0.14	0.2	0.2	0.734	0.239
gene-LOC107051858	LOC107051858	uncharacterized LOC107051858	0.138	-2.855656077	2.73E-05	0.000302608	yes	down	0.04	0	0.11	0.04	0.12	0	0.04	0	0	0	0.35	0.37	0.25	0.09	0.16	0.27	0.64	0.04	0.21	0.13	0.035	0.251
gene-LOC121108167	LOC121108167	uncharacterized LOC121108167	19.161	4.260104054	2.80E-05	0.000308233	yes	up	0.07	0.01	0.24	0	0.05	0.08	0.04	0.08	0.07	0	0	0	0	0	0	0	0	0.01	0	0	0.064	0.001
gene-LOC101749936	LOC101749936	uncharacterized LOC101749936, transcript variant X2	0.294	-1.764349781	2.83E-05	0.000311449	yes	down	0.39	0.14	0.27	0.11	0.27	1.24	0.39	0.83	0.61	0.12	1.53	0.34	1.73	1.72	0.91	0.9	2.69	2.72	1.27	0.48	0.437	1.429
gene-ISYNA1	ISYNA1	inositol-3-phosphate synthase 1, transcript variant X2	2.741	1.454484314	2.98E-05	0.000325918	yes	up	255.89	407.48	359.22	240.67	237.42	23.88	432.34	54.97	276.81	246.36	125.53	85.5	34.65	56.57	172.24	87.65	83.67	37.45	56.99	86.79	253.504	82.704
gene-CLDN8	CLDN8	claudin 8	16.707	4.062352773	3.01E-05	0.000328349	yes	up	1.73	1.62	0.24	0.61	0.43	0	0.67	0	0.41	1.56	0.08	0.01	0	0.05	0.11	0.02	0	0.02	0	0.11	0.727	0.04
gene-LOC121113271	LOC121113271	mas-related G-protein coupled receptor member H-like, transcript variant X2	8.124	3.022153006	3.05E-05	0.000332067	yes	up	0.15	0.07	0.08	0.14	0.19	0.03	0.07	0.02	0.01	0.15	0.01	0	0.01	0	0	0	0.01	0	0.03	0.04	0.091	0.01
gene-LOC121110839	LOC121110839	uncharacterized LOC121110839	5.262	2.395700808	3.13E-05	0.000339558	yes	up	0.24	0.61	0.32	0.49	1.33	0.06	0.15	0.23	0.54	0.78	0.15	0	0.03	0.15	0.09	0	0.09	0.06	0.03	0.24	0.475	0.084
gene-HSPB2	HSPB2	heat shock protein family B (small) member 2	0.096	-3.38334766	3.16E-05	0.000342027	yes	down	0	0	0	0	0.12	0.65	0	0.13	0	0	1.64	1.56	0.91	0.41	0.13	0.85	2.27	0.43	0.27	0.68	0.09	0.915
gene-MELTF	MELTF	melanotransferrin	2.361	1.239257691	3.18E-05	0.000343831	yes	up	2.13	3.35	4.17	5.04	2.74	1.93	3.42	10.74	4.41	3.61	1.99	2.55	1.75	0.83	1.9	1.94	1.8	1.26	0.39	1.99	4.154	1.64
gene-LOC121108368	LOC121108368	uncharacterized LOC121108368	0.186	-2.423776351	3.20E-05	0.000344844	yes	down	0.07	0.08	0.06	0.38	0.09	0.42	0	0	0.22	0.22	0.66	0.84	1.48	1.9	0.14	1.46	0.87	0.23	0.94	0.11	0.154	0.863
gene-SEBOX	SEBOX	SEBOX homeobox	2.202	1.138746279	3.25E-05	0.000349395	yes	up	73.3	39.44	51.16	41.13	76.57	145.11	41.73	105.58	28.89	53.5	20.6	34.69	38.23	32.19	16.81	21.66	17.79	30.9	28.12	35.81	65.641	27.68
gene-AOAH	AOAH	acyloxyacyl hydrolase, transcript variant X1	0.168	-2.575744881	3.25E-05	0.000349395	yes	down	0.07	0	0.01	0.02	0	0.04	0.08	0.07	0.03	0.08	0.2	0.19	0.02	0.35	0.26	0.04	0.03	0.24	0.78	0.11	0.04	0.222
gene-IL23R	IL23R	interleukin 23 receptor, transcript variant X1	0.31	-1.689300904	3.28E-05	0.00035174	yes	down	0.03	0.14	0.07	0.07	0.39	0.09	0.11	0.05	0.04	0.13	0.22	0.35	0.11	0.19	0.27	0.4	0.51	0.38	0.5	0.22	0.112	0.315
gene-C1QTNF7	C1QTNF7	C1q and TNF related 7, transcript variant X2	0.419	-1.255479132	3.34E-05	0.000357267	yes	down	0.5	1.12	0.27	0.22	0.94	0.53	1.1	0.34	0.59	0.23	1.58	0.77	1.33	1.43	1.2	0.59	1.23	1.16	1.54	2	0.584	1.283
gene-LMO3	LMO3	LIM domain only 3, transcript variant X3	3.301	1.722721098	3.34E-05	0.000357648	yes	up	0.27	0.74	0.61	0.2	0.92	1.27	0.29	0.97	0.6	0.78	0.35	0.07	0.17	0.26	0.56	0.21	0.03	0.37	0.07	0.21	0.665	0.23
gene-DBX2	DBX2	developing brain homeobox 2	3.624	1.85755017	3.36E-05	0.000359057	yes	up	0.48	0.6	0.35	0.48	0.19	0.03	0.68	0.42	0.45	0.59	0.03	0	0.14	0.2	0.27	0.12	0.06	0.06	0.08	0.14	0.427	0.11
gene-LOC107052775	LOC107052775	proline-rich protein 36-like, transcript variant X1	0.061	-4.033402684	3.40E-05	0.000362829	yes	down	0	0.31	0.25	0	0	0	0	0	0	0	1.68	0.77	0.14	0.24	1.29	0.25	2.51	0	1.5	0.18	0.056	0.856
gene-LOC121108737	LOC121108737	nucleolin-like, transcript variant X1	6.548	2.711012637	3.44E-05	0.00036648	yes	up	3.31	1.11	5.81	1.56	2.98	1.26	1.09	2.75	1.36	0.18	0.19	0	1.49	0.25	0.17	0	0	0.78	0.21	0	2.141	0.309
gene-EDNRB2	EDNRB2	endothelin receptor B subtype 2, transcript variant X1	8.266	3.047260674	3.47E-05	0.000369454	yes	up	6.98	131.98	216.7	43.1	7.14	139.4	4	11.95	91.57	37.72	9.22	1.77	15.69	2.1	5.22	30.73	2.93	1.3	1.42	4.04	69.054	7.442
gene-DDX11	DDX11	DEAD/H-box helicase 11, transcript variant X1	2.019	1.013451031	3.48E-05	0.000370165	yes	up	6.42	11.33	6.67	5.07	5.99	2.07	3.71	1.85	3.46	7.38	2.53	2.79	1.98	2.03	2.81	3.04	2.71	1.51	1.83	3.5	5.395	2.473
gene-LARGE1	LARGE1	LARGE xylosyl- and glucuronyltransferase 1, transcript variant X2	2.064	1.045299651	3.50E-05	0.000371688	yes	up	4.25	6.84	3.78	5.37	2.79	13.8	4.97	7.66	12.56	5.11	2.67	2.87	2.53	2.97	3.65	3.19	2.53	4.17	3.62	2.48	6.713	3.068
gene-LOC101749434	LOC101749434	uncharacterized LOC101749434, transcript variant X1	0.446	-1.166185763	3.50E-05	0.000371828	yes	down	0.06	0.05	0.16	0.03	0.06	0.04	0.06	0.04	0.05	0.04	0.15	0.06	0.09	0.11	0.15	0.12	0.22	0.13	0.09	0.19	0.059	0.131
gene-LOC121111483	LOC121111483	uncharacterized LOC121111483	11.784	3.558782599	3.53E-05	0.000373564	yes	up	0.07	0.02	0.05	0.09	0	0.05	0.02	0.08	0.06	0.02	0	0	0	0	0	0	0.02	0.01	0	0	0.046	0.003
gene-RGCC	RGCC	regulator of cell cycle, transcript variant X1	3.288	1.717223042	3.59E-05	0.000379565	yes	up	0.63	1.22	1.07	3.48	0.73	1.35	1.7	2.9	6.03	2.2	0.89	0.17	1.1	0.44	0.25	0.55	0.7	0.64	0.53	0.79	2.131	0.606
gene-KCTD16	KCTD16	potassium channel tetramerization domain containing 16	2.614	1.38630876	3.63E-05	0.000382815	yes	up	0.35	0.49	0.42	0.55	0.37	0.85	0.31	1.33	0.65	0.18	0.3	0.23	0.3	0.04	0.28	0.3	0.17	0.12	0.15	0.11	0.55	0.2
gene-COQ10B	COQ10B	coenzyme Q10B	0.479	-1.06150602	3.64E-05	0.000383808	yes	down	13.19	7.48	7.86	8.65	17.81	15.05	9.72	7.68	11.56	2.89	20.89	8.05	27.93	22.25	34.67	9.59	22.74	35.35	19.93	14.48	10.189	21.588
gene-LOC112532622	LOC112532622	uncharacterized LOC112532622, transcript variant X2	3.763	1.911850502	3.71E-05	0.000388862	yes	up	2.45	2.22	4.66	10.7	7.73	0.29	3.03	1.09	0.61	9.11	1.1	0.39	0.92	0.88	0.8	1.59	0.72	0.5	0.61	1.93	4.189	0.944
gene-CDHR1	CDHR1	cadherin related family member 1	0.222	-2.168686013	3.74E-05	0.000391588	yes	down	0.08	0.06	0.11	0.08	0.16	0.14	0.17	0.14	0.04	0.05	0.76	0.8	0.32	0.1	1.4	0.14	0.32	0.01	0.1	0.27	0.103	0.422
gene-SLC6A11	SLC6A11	solute carrier family 6 member 11, transcript variant X2	5.274	2.398956367	3.74E-05	0.000391588	yes	up	0.26	0.23	0.01	0.38	0.3	0.03	0.13	0.09	0.04	0.19	0.02	0	0.03	0.07	0.05	0.06	0.02	0	0.02	0.02	0.166	0.029
gene-LOC107056924	LOC107056924	maestro heat-like repeat-containing protein family member 2B, transcript variant X1	11.336	3.502859367	3.78E-05	0.000394569	yes	up	0.01	0.01	0.03	0.02	0.05	0.05	0.03	0.03	0.03	0.02	0	0	0.01	0	0	0	0	0	0	0	0.028	0.001
gene-OC3	OC3	osteocalcin-like protein OC3	0.37	-1.435785249	3.87E-05	0.000401922	yes	down	1.01	0.98	0.46	0.5	0.64	1.82	1.47	0.57	1.53	0.91	1.69	0.44	4.18	3.5	3.42	1.2	2.03	3.89	3.18	1.51	0.989	2.504
gene-RIMBP3C	RIMBP3C	RIMS binding protein 3C, transcript variant X1	0.494	-1.018100099	3.95E-05	0.000409424	yes	down	3.01	3.15	1.95	2.37	3.07	1.42	2.74	1.22	1.55	2.16	6.11	4.44	2.65	3.9	2.28	10.92	7.22	2.8	3.46	6.67	2.264	5.045
gene-GALC	GALC	galactosylceramidase, transcript variant X1	2.144	1.100514688	4.06E-05	0.000418956	yes	up	2.39	1.99	2.77	5.75	1.42	1.87	1.84	3.12	2.55	3.56	1.21	2.38	1.08	0.85	1.61	1.67	0.9	0.45	1.12	0.61	2.726	1.188
gene-LOC107052071	LOC107052071	uncharacterized LOC107052071, transcript variant X1	0.182	-2.456194983	4.24E-05	0.000436315	yes	down	0.01	0	0.01	0.01	0.02	0.01	0	0.01	0.01	0	0.09	0.04	0.01	0.04	0.03	0.09	0.07	0.02	0.03	0.02	0.008	0.044
gene-LOC101750423	LOC101750423	synaptotagmin-5-like	3.069	1.617966712	4.25E-05	0.000437002	yes	up	0.55	1.35	1.2	1.91	0.64	1.27	1.08	5.01	0.7	0.64	0.31	0.76	0.37	0.52	0.13	0.3	0.48	0.75	0.46	0.2	1.435	0.428
gene-TNFAIP6	TNFAIP6	TNF alpha induced protein 6, transcript variant X1	0.361	-1.471782636	4.27E-05	0.000438602	yes	down	0.35	0.44	0.27	0.39	0.04	0.73	0.39	0.36	0.77	0.95	1.39	1.32	2.25	0.65	0.44	1.04	2.12	1.2	0.91	0.68	0.469	1.2
gene-LOC112533151	LOC112533151	uncharacterized LOC112533151, transcript variant X1	0.2	-2.323072242	4.33E-05	0.000444915	yes	down	0.34	0.1	0.07	0.02	0.21	0.02	0.06	0.4	0.08	0.14	0.69	0.44	0.36	0.9	0.79	0.09	1.14	1.76	0.38	0.02	0.144	0.657
gene-DNER	DNER	delta/notch like EGF repeat containing	2.012	1.008638353	4.65E-05	0.0004736	yes	up	6.51	12.37	7.01	9.06	2.85	16.58	10.92	17.48	8.93	10.93	4.27	6.94	4.35	4.5	5.16	3.73	3.75	4.61	7.08	3.15	10.264	4.754
gene-SDCBP2	SDCBP2	syndecan binding protein 2	2.371	1.245239884	4.65E-05	0.0004736	yes	up	83.73	219.47	181.08	297.78	84.69	43.25	337.94	115.06	453.95	233	109.58	61.78	60.56	64.78	106.23	135.9	69.67	57.89	67.98	62.82	204.995	79.719
gene-BPIFB3	BPIFB3	BPI fold containing family B member 3, transcript variant X5	0.187	-2.422590331	4.66E-05	0.000474329	yes	down	10.8	44.01	10.06	267.29	21.74	157.46	16.34	69.19	61.11	95.78	446.74	723.31	369.67	246.78	31.97	459.67	982.99	298.63	291.27	40.55	75.378	389.158
gene-CILP	CILP	cartilage intermediate layer protein, transcript variant X1	0.333	-1.587773015	4.71E-05	0.000478801	yes	down	0.23	0.28	0.06	0.07	0.11	0.61	0.27	0.1	0.14	0.19	0.41	0.18	1.29	0.47	0.49	0.4	1.14	0.45	0.53	0.56	0.206	0.592
gene-FAM159A	FAM159A	family with sequence similarity 159 member A, transcript variant X1	4.153	2.054282343	4.86E-05	0.000492199	yes	up	0.62	2.34	1.22	3.24	0.87	0.45	2.07	1.92	1.26	1.25	0.47	0	1.18	0.16	0.26	0.66	0.13	0.29	0.14	0.73	1.524	0.402
gene-LOC107054373	LOC107054373	uncharacterized LOC107054373	5.44	2.44354768	5.18E-05	0.000520235	yes	up	0.19	0.24	0.05	0.2	0.03	0.1	0.16	0.22	0.19	0.19	0.08	0.02	0.07	0	0	0	0	0	0.04	0.05	0.157	0.026
gene-CYBRD1	CYBRD1	cytochrome b reductase 1	0.463	-1.110504767	5.21E-05	0.000523035	yes	down	1.63	1.29	0.87	0.64	1.6	1.66	1.59	0.56	1.21	0.64	2.68	0.82	4.02	1.95	2.81	0.77	3.41	2.55	2.16	2.45	1.169	2.362
gene-LOC415478	LOC415478	transmembrane protein 2-like, transcript variant X1	0.279	-1.844193222	5.27E-05	0.000528172	yes	down	1.07	0.19	0.48	2.02	0.21	3.82	1.02	2.38	0.67	0.28	7.81	8	14.08	5.58	1.53	5.69	18.81	6.46	8.47	0.89	1.214	7.732
gene-GC	GC	GC vitamin D binding protein	0.281	-1.833914529	5.30E-05	0.000530379	yes	down	0.1	0.15	0.41	0.18	0.27	0.8	1.15	0.49	0.03	0.18	1.59	1.25	1.12	1.69	0.93	1.01	3.29	1.07	2.16	1.36	0.376	1.547
gene-LDB3	LDB3	LIM domain binding 3, transcript variant X2	0.483	-1.051080562	5.42E-05	0.000540941	yes	down	9.65	5.8	11.42	0.7	4.72	0.6	8.19	4.42	5.96	1.85	12.99	9.85	5.08	3.92	3.21	12.52	13.03	9.03	4.91	1.13	5.331	7.567
gene-LOC416655	LOC416655	uncharacterized LOC416655, transcript variant X1	2.456	1.296056456	5.42E-05	0.000540941	yes	up	1.25	1.05	1.5	1.19	0.83	0.76	2.82	0.32	0.99	1.48	0.22	0.96	0.24	0.41	0.74	0.54	0.55	0.36	0.4	0.97	1.219	0.539
gene-ANKRD33B	ANKRD33B	ankyrin repeat domain 33B, transcript variant X1	3.651	1.86826567	5.56E-05	0.000550217	yes	up	1.74	2.62	1.63	2.21	0.05	0.21	1.87	2.05	3.15	1.31	0.26	0.63	0.54	0.44	0.19	0.51	0.24	0.34	0.1	0.9	1.684	0.415
gene-EOMES	EOMES	eomesodermin	0.306	-1.710157746	5.81E-05	0.000571799	yes	down	0.06	0.04	0.18	0.1	0.16	0.04	0.02	0.17	0.2	0.26	0.48	0.25	0.12	0.35	0.6	0.24	0.78	0.36	0.48	0.07	0.123	0.373
gene-TMEM98	TMEM98	transmembrane protein 98, transcript variant X5	0.485	-1.043631872	6.06E-05	0.000593671	yes	down	1.46	1.42	2.56	2.46	3.41	2.45	3.47	1.95	2.01	2.65	4.67	8.15	5.87	2.16	5.16	5.9	4.49	1.73	2.25	6.71	2.384	4.709
gene-ARX	ARX	aristaless related homeobox, transcript variant X1	8.737	3.127139842	6.08E-05	0.000595534	yes	up	0.27	0.15	0.05	2.13	0.11	2.8	0.04	7.76	1.16	0.33	0.18	0	0.4	0	0.81	0.06	0.1	0.29	0.14	0.28	1.48	0.226
gene-LOC415414	LOC415414	unc-13-like	0.093	-3.421967637	6.15E-05	0.000601469	yes	down	0	0.05	0.04	0	0	0	0	0.04	0	0	0.17	0.14	0.16	0	0.08	0	0.21	0.1	0.19	0.17	0.013	0.122
gene-LOC101749811	LOC101749811	uncharacterized LOC101749811, transcript variant X4	0.245	-2.02974833	6.20E-05	0.000605264	yes	down	0.03	0.01	0	0.02	0.02	0.08	0.02	0.01	0.01	0.01	0.08	0.03	0.1	0.05	0.1	0.1	0.17	0.03	0.05	0.02	0.021	0.073
gene-NLGN3	NLGN3	neuroligin 3	2.247	1.167959189	6.31E-05	0.00061461	yes	up	0.97	1.48	1.51	1.32	0.93	1.37	2.09	4.8	1.8	0.87	0.88	0.96	0.85	0.45	1.32	0.58	0.48	0.85	0.28	0.6	1.714	0.725
gene-TSPAN2	TSPAN2	tetraspanin 2, transcript variant X5	0.373	-1.422708549	6.35E-05	0.00061803	yes	down	4.85	2.59	3.34	1.51	6.46	7.65	4.3	3.01	5.88	1.44	10.47	2.28	11.34	12.36	19.15	2.24	7.67	15.57	9.31	11.4	4.103	10.179
gene-WISP2	WISP2	WNT1 inducible signaling pathway protein 2, transcript variant X1	0.45	-1.153272452	6.35E-05	0.00061803	yes	down	0.56	0.33	0.39	0.25	0.73	0.68	0.62	0.25	0.59	0.34	1.29	0.87	0.69	0.78	1.08	0.7	2.22	1.2	0.81	0.27	0.474	0.991
gene-LOC121107537	LOC121107537	uncharacterized LOC121107537	0.377	-1.406752289	6.36E-05	0.000618182	yes	down	0.04	0.07	0.01	0.02	0.05	0.04	0.03	0.06	0.09	0.02	0.1	0.06	0.08	0.18	0.12	0.19	0.07	0.05	0.08	0.08	0.043	0.101
gene-LOC121108738	LOC121108738	uncharacterized LOC121108738, transcript variant X1	11.563	3.531425006	6.43E-05	0.000623771	yes	up	9.87	4.13	14.54	3.65	3.8	0.24	0	6.16	1.16	0.72	0	0	0.48	1.14	0	0	0	1.44	0.16	0	4.427	0.322
gene-HTR1F	HTR1F	5-hydroxytryptamine receptor 1F, transcript variant X2	7.276	2.863102976	6.66E-05	0.000642032	yes	up	0.3	0.35	0.34	0.31	0.18	0.08	0.08	0.26	0.42	0.57	0.06	0	0	0.05	0	0	0	0	0	0.24	0.289	0.035
gene-NF2L	NF2L	neurofibromin 2-like, transcript variant X2	3.413	1.771193078	7.15E-05	0.000683175	yes	up	4.15	2.76	2.89	1.16	2.43	0.13	2.28	0.41	1.1	2.08	0.58	0.61	0.26	0.39	0.98	0.5	0.13	0.19	0.24	1.21	1.939	0.509
gene-LOC121110875	LOC121110875	uncharacterized LOC121110875	4.581	2.195605836	7.16E-05	0.000683985	yes	up	0.06	0.03	0.06	0.02	0.02	0.1	0.04	0.04	0.02	0.01	0.01	0	0	0	0.02	0.01	0.01	0.01	0	0.02	0.04	0.008
gene-SPINK7	SPINK7	serine peptidase inhibitor, Kazal type 7 (putative), transcript variant X2	0.122	-3.034251208	7.23E-05	0.000689522	yes	down	30.59	11.55	63.49	19.43	26.32	24.98	25.21	73.05	8.89	12.44	43.62	39.53	11.14	1517.67	15.73	35.37	84.31	316.48	3508.28	33.85	29.595	560.598
gene-LOC107053589	LOC107053589	uncharacterized LOC107053589, transcript variant X1	2.714	1.440613054	7.57E-05	0.000718139	yes	up	0.28	0.3	0.43	0.29	0.07	0.34	0.13	0.18	0.27	0.1	0.09	0.02	0.11	0.02	0.05	0.2	0.07	0.05	0.05	0.13	0.239	0.079
gene-UCHL1	UCHL1	ubiquitin C-terminal hydrolase L1	2.253	1.171626762	7.66E-05	0.000726529	yes	up	78.98	62.4	66.3	92.98	14.94	122.4	50.14	97.42	90.25	49.78	31.99	63.8	24.68	24.64	51.31	29.16	18	18.75	27.52	12.94	72.559	30.279
gene-FAM180B	FAM180B	family with sequence similarity 180 member B	0.422	-1.245404117	7.84E-05	0.000739655	yes	down	0.77	0.92	0.58	1.12	0.91	0.57	1.07	0.29	0.64	0.87	2.78	0.98	1.23	1.14	4.83	1.36	0.81	0.62	1.27	2.73	0.774	1.775
gene-SKI	SKI	SKI proto-oncogene	0.484	-1.046914234	8.06E-05	0.000757281	yes	down	1.28	0.8	0.77	0.41	1.51	1.36	0.68	0.52	0.98	0.39	1.68	0.55	2.75	1.66	2.67	1.04	2.16	1.8	1.22	1.14	0.87	1.667
gene-LOC112533513	LOC112533513	uncharacterized LOC112533513	0.228	-2.135246612	8.08E-05	0.000758807	yes	down	1.54	0.48	0.13	0.28	1.37	0.14	1.53	0	0.45	0.3	1.81	0.29	3.46	2.56	2.15	6.24	1.48	2.84	3.87	0.6	0.622	2.53
gene-MLXIPL	MLXIPL	MLX interacting protein like, transcript variant X1	2.256	1.173790731	8.38E-05	0.000784651	yes	up	2.3	2.79	1.46	1.48	1.49	0.44	2.01	1.24	1.11	1.5	0.86	0.25	0.59	0.62	1.74	0.25	0.67	0.52	0.52	0.67	1.582	0.669
gene-SLC35F4	SLC35F4	solute carrier family 35 member F4, transcript variant X1	9.758	3.286549113	8.55E-05	0.000797692	yes	up	0.36	0.46	0.14	0.26	0.06	0.41	0.15	0.59	0.08	0.21	0	0	0	0.14	0	0	0	0	0	0.21	0.272	0.035
gene-PKIA	PKIA	protein kinase (cAMP-dependent, catalytic) inhibitor alpha	0.4	-1.323264056	8.69E-05	0.000809272	yes	down	1.48	0.87	2.95	0.68	4.23	4.73	1.54	0.75	1.13	0.4	2.54	2.54	5.39	8.43	4.25	1.23	5.82	5.24	3.81	2.8	1.876	4.205
gene-LOC421690	LOC421690	vacuolar protein 8-like, transcript variant X1	2.168	1.116492896	8.92E-05	0.000829496	yes	up	10.11	9.28	6.53	7.76	7.18	29.64	8.92	21.48	8.7	8.16	3.77	7.37	8.76	4.17	3.6	5.65	3.62	3.73	5.41	5.38	11.776	5.146
gene-SUCNR1	SUCNR1	succinate receptor 1, transcript variant X1	0.268	-1.897040179	9.02E-05	0.000834564	yes	down	0.15	0.05	0.09	0.14	0.19	0.05	0.05	0.14	0.15	0.49	0.45	0.72	0.38	0.4	0.14	1.45	0.59	0.45	0.33	0.2	0.15	0.511
gene-CRMP1	CRMP1	collapsin response mediator protein 1, transcript variant X1	2.361	1.23925054	9.04E-05	0.000836316	yes	up	27.89	24.19	25.37	24.05	9.96	30.09	25.57	76.2	13.08	20.56	14.42	3.36	10.16	10.52	22.84	12.66	9.2	11.57	14.05	3.24	27.696	11.202
gene-PRR35	PRR35	proline rich 35, transcript variant X1	0.231	-2.116674706	9.11E-05	0.000841792	yes	down	0.03	0	0.03	0.01	0.01	0.03	0	0.05	0	0.03	0.05	0.08	0.23	0.04	0.06	0.07	0.12	0.04	0.09	0.02	0.019	0.08
gene-EPHA8	EPHA8	EPH receptor A8, transcript variant X1	0.424	-1.238949963	9.54E-05	0.000874591	yes	down	0.12	0.02	0.11	0.02	0.1	0.11	0.22	0.09	0.13	0.08	0.2	0.21	0.11	0.31	0.19	0.12	0.24	0.26	0.1	0.29	0.1	0.203
gene-LOC107053787	LOC107053787	uncharacterized LOC107053787	2.118	1.082919268	9.63E-05	0.0008831	yes	up	3.31	1.52	2.91	0.91	3.33	0.62	2	1.77	2.85	1.45	0.15	0.45	1.7	0.12	0.18	0.06	0.65	1.32	0.54	0.07	2.067	0.524
gene-KCNA10	KCNA10	potassium voltage-gated channel subfamily A member 10	13.445	3.749000032	9.93E-05	0.000908883	yes	up	0.11	0.19	0.7	0.66	0.03	0	0.21	0.07	0.28	0.28	0	0	0	0	0.07	0	0	0.11	0	0	0.253	0.018
gene-AMER2	AMER2	APC membrane recruitment protein 2	2.623	1.391056007	9.97E-05	0.000911849	yes	up	15.06	23.34	12.03	13.53	22.27	3	6.6	2.55	8.93	9.94	3.83	1.76	2.76	4.32	3.9	5.7	3.35	1.47	4.79	8.77	11.725	4.065
gene-LOC112532216	LOC112532216	uncharacterized LOC112532216, transcript variant X1	0.085	-3.55021675	0.000100467	0.000917716	yes	down	0.01	0.01	0	0	0	0	0.01	0	0	0	0.07	0.04	0.01	0.03	0	0.11	0.05	0.05	0.05	0	0.003	0.041
gene-OPRM1	OPRM1	opioid receptor mu 1, transcript variant X1	5.974	2.578816614	0.000103129	0.000937762	yes	up	0.15	0.29	0.15	0.24	0.05	3.12	0.15	2.27	0.15	0.11	0.02	0.02	0.07	0.04	0.16	0.14	0.04	0.02	0.09	0.02	0.668	0.062
gene-GATD3AL2	GATD3AL2	putative glutamine amidotransferase like class 1 domain containing 3A-like 2	3.025	1.596699623	0.000103766	0.000942603	yes	up	9.6	10.77	7.99	8.02	4.73	0.44	11.75	2.67	9.36	11.87	3.45	0.49	1.37	2.55	5.66	1.68	1.35	1.84	1.08	4.07	7.72	2.354
gene-RUBCNL	RUBCNL	rubicon like autophagy enhancer, transcript variant X1	0.278	-1.844501101	0.000105024	0.000952595	yes	down	2	2.03	1.55	1.2	2.39	14	1.73	4.15	1.41	0.78	10.65	19.5	8.66	11.32	6.6	4.67	17.37	12.41	12.93	4.51	3.124	10.862
gene-RND3	RND3	Rho family GTPase 3, transcript variant X1	0.449	-1.155489016	0.000105355	0.000955116	yes	down	1.42	1.36	1.35	1.1	2.07	3.04	2.08	0.72	1.65	0.52	4.08	1.33	3.06	3.62	6.49	1.02	3.85	2.82	2.95	3.16	1.531	3.238
gene-ISM2	ISM2	isthmin 2, transcript variant X1	2.512	1.329027661	0.000105696	0.000956771	yes	up	1.4	2.46	0.85	3.27	2.35	0.28	0.79	1.48	2.25	1.69	0.69	0.31	0.86	0.28	0.48	1.32	0.77	0.21	0.49	0.82	1.682	0.623
gene-PRMT1	PRMT1	protein arginine methyltransferase 1, transcript variant X1	0.474	-1.076571095	0.000105945	0.000958062	yes	down	0.59	0.65	0.46	0.42	0.54	0.14	0.33	0.23	0.42	0.08	1.08	0.41	1.03	0.46	0.87	1.03	1.07	0.43	0.67	0.62	0.386	0.767
gene-LOC101748818	LOC101748818	uncharacterized LOC101748818, transcript variant X1	0.162	-2.628447599	0.000107665	0.000970224	yes	down	0	0.1	0.02	0	0	0.11	0	0.02	0.01	0	0.13	0.25	0.22	0.09	0.03	0.21	0.35	0.15	0.1	0.06	0.026	0.159
gene-LOC771515	LOC771515	uncharacterized LOC771515	3.53	1.819524807	0.000109061	0.000981335	yes	up	0.39	0.34	0.28	0.52	0.23	2.55	0.6	1.89	0.28	0.38	0.29	0.13	0.31	0.17	0.18	0.11	0.05	0.13	0.43	0.23	0.746	0.203
gene-CYP7A1	CYP7A1	cytochrome P450 family 7 subfamily A member 1	11.536	3.528093121	0.000109627	0.000984468	yes	up	0.07	0.45	0.09	0.1	0.13	0	0.32	0.07	0.07	0.18	0	0	0	0.07	0	0.04	0	0	0	0	0.148	0.011
gene-C1QTNF3	C1QTNF3	C1q and TNF related 3, transcript variant X1	2.004	1.002766212	0.000110744	0.000991534	yes	up	108.56	43.67	56.09	50.52	70.09	75.16	57.46	62.84	51.39	66.55	33.98	39.66	24.12	27.39	62.83	8.5	20.7	47.41	17.88	16.8	64.233	29.927
gene-CCL4	CCL4	C-C motif chemokine ligand 4	0.269	-1.892129454	0.000111434	0.000996642	yes	down	0.43	0.45	1.64	0.6	0.39	0.41	0.64	0.39	0.53	0.85	4.47	0.2	0.71	1.27	7.29	0.66	1.15	1.11	2	3.48	0.633	2.234
gene-LOC112532552	LOC112532552	uncharacterized LOC112532552	0.091	-3.45025564	0.00011148	0.000996642	yes	down	0.12	0	0.08	0.08	0.05	0.06	0	0.03	0.03	0.26	1.08	0.32	0.78	0.03	0.03	4.55	0.14	0.07	0.03	0	0.071	0.703
gene-PACSIN1	PACSIN1	protein kinase C and casein kinase substrate in neurons 1, transcript variant X1	3.212	1.68333258	0.000114251	0.001015885	yes	up	1.91	2.83	1.32	2.44	0.87	0.06	1.37	0.73	2.53	4.76	0.61	0.27	0.21	0.64	0.73	0.32	0.61	0.33	0.51	1.18	1.882	0.541
gene-UCN3	UCN3	urocortin 3	0.063	-3.992026235	0.000114821	0.001020455	yes	down	0.01	0	0	0	0	0.01	0	0	0	0	0.06	0.11	0	0	0.09	0.09	0.03	0.06	0	0.11	0.002	0.055
gene-PCP4	PCP4	Purkinje cell protein 4	0.404	-1.308765914	0.0001166	0.001032714	yes	down	37.52	14.49	16.72	8.88	30.32	24.67	15.86	20.72	13.97	5.32	39.93	6.81	60.11	51.66	54.79	25.83	40.38	64.33	30.86	64.41	18.847	43.911
gene-ETV5	ETV5	ETS variant 5, transcript variant X2	0.34	-1.555436582	0.00011682	0.001034149	yes	down	4	4.64	4.38	1.59	5.1	21.74	6.02	1.3	1.51	2.76	17.38	15.19	9.61	15.45	13.56	10.91	28.39	11.91	20.15	7.35	5.304	14.99
gene-TLX2	TLX2	T-cell leukemia homeobox 2	2.199	1.136590453	0.000120622	0.001062087	yes	up	6.55	2.87	3.1	3.84	6.3	1.86	2.72	2.11	3.57	3.43	1.26	0.48	2.65	0.62	2.15	1.58	1.98	1.17	0.87	2.67	3.635	1.543
gene-LOC121111279	LOC121111279	serine/arginine repetitive matrix protein 1-like	0.335	-1.578273125	0.000123543	0.001084104	yes	down	0.13	0.07	0.03	0.09	0.24	0	0.04	0.1	0.09	0.03	0.22	0.2	0.42	0.17	0.13	0.43	0.23	0.12	0.22	0.14	0.082	0.228
gene-IPCEF1	IPCEF1	interaction protein for cytohesin exchange factors 1, transcript variant X2	0.482	-1.05361687	0.000124827	0.001092724	yes	down	0.03	0.06	0.04	0.04	0.03	0.03	0.05	0.03	0.06	0.06	0.13	0.07	0.06	0.04	0.13	0.14	0.09	0.05	0.08	0.05	0.043	0.084
gene-NELL3	NELL3	neural EGFL like 3	2.143	1.099420364	0.000125816	0.001099781	yes	up	0.33	0.29	0.39	0.39	0.19	0.05	0.33	0.1	0.37	0.26	0.17	0.08	0.1	0.1	0.13	0.1	0.12	0.1	0.13	0.13	0.27	0.116
gene-SLC13A5	SLC13A5	solute carrier family 13 member 5, transcript variant X1	6.414	2.681159597	0.000130629	0.001133623	yes	up	27.6	40.82	17.43	33.08	37.39	0.12	17.47	3.35	23.77	39.81	4.48	0.47	0.99	3.23	5.23	6.19	0.45	0.35	0.65	14.61	24.084	3.665
gene-LOC112530177	LOC112530177	uncharacterized LOC112530177, transcript variant X1	7.201	2.848270588	0.000131215	0.001137617	yes	up	0.15	0.05	0.06	0.21	0.11	0.12	0.18	0.03	0.07	0.04	0	0.03	0.04	0	0	0	0.01	0.01	0	0	0.102	0.009
gene-SPTLC3	SPTLC3	serine palmitoyltransferase long chain base subunit 3, transcript variant X2	2.988	1.579147332	0.000132661	0.001147401	yes	up	0.62	0.48	0.73	0.25	0.55	0.04	0.33	0.2	0.19	0.24	0.1	0.09	0.08	0.08	0.28	0.1	0.08	0.02	0.06	0.21	0.363	0.11
gene-CDK5R1	CDK5R1	cyclin dependent kinase 5 regulatory subunit 1	2.598	1.377230561	0.000134797	0.001164199	yes	up	1.07	1.57	1.45	1.3	1.68	1.38	1.42	1.5	1.33	1.02	0.86	0.65	0.69	0.31	0.99	0	0	0.39	0.32	0.7	1.372	0.491
gene-LOC772017	LOC772017	kelch repeat-containing protein 2-like, transcript variant X1	2.787	1.478782512	0.000135104	0.00116518	yes	up	0.49	0.38	0.36	0.23	0.31	0.19	0.15	0.2	0.21	0.45	0.09	0.03	0.03	0.06	0.11	0.22	0.12	0.18	0.06	0.09	0.297	0.099
gene-LOC121107064	LOC121107064	zinc finger CCCH domain-containing protein 11A-like	6.335	2.663309313	0.000136645	0.001175106	yes	up	0.28	0.14	0.3	0.09	0.34	0.26	0.04	0.34	0.4	0.22	0.21	0	0.04	0.04	0	0	0	0.08	0	0	0.241	0.037
gene-BATF3	BATF3	basic leucine zipper ATF-like transcription factor 3, transcript variant X1	0.352	-1.505964094	0.000137619	0.001181793	yes	down	1.49	0.34	1.3	1.15	0.35	0.94	0.82	3.82	0.75	3.03	5.53	1.05	6.64	2.77	2.95	4.77	7.45	3.47	4.55	2.15	1.399	4.133
gene-C17orf58	C17orf58	C17orf58 homolog, transcript variant X1	0.423	-1.241514692	0.000139539	0.00119488	yes	down	0.67	0.27	0.63	0.46	0.39	0.47	0.76	1.05	0.76	0.71	2.21	1.04	0.84	0.94	3.11	0.78	3.92	0.66	0.62	0.76	0.617	1.488
gene-POSTN	POSTN	periostin, transcript variant X1	0.432	-1.210521733	0.000142097	0.001213233	yes	down	0.96	1.98	0.89	1.04	1.19	0.69	1.67	0.6	3.62	0.67	3.57	2.78	1.31	2.67	3.65	3.17	3.15	0.74	3.64	3.98	1.331	2.866
gene-PERM1	PERM1	PPARGC1 and ESRR induced regulator, muscle 1, transcript variant X1	0.316	-1.66169871	0.000148257	0.001258199	yes	down	0.34	0.15	0.25	0.23	0.35	0.88	0.18	0.28	0.28	0.32	1.19	0.35	0.53	1.24	0.16	0.41	3.85	1.5	1.05	0.4	0.326	1.068
gene-LOC101750589	LOC101750589	uncharacterized LOC101750589	17.293	4.112150458	0.000156433	0.0013183	yes	up	0	0.65	0	0.57	0.14	1.31	0.16	0.85	0.92	0.46	0	0	0	0	0	0	0	0	0	0	0.506	0
gene-TWIST1	TWIST1	twist family bHLH transcription factor 1	0.443	-1.173022495	0.000161511	0.00135477	yes	down	0.43	0.46	0.25	0.4	0.58	0.36	0.38	0.27	0.67	0.24	2.02	0.5	0.69	0.52	1.36	0.5	0.94	0.44	0.71	0.89	0.404	0.857
gene-IL22RA2	IL22RA2	interleukin 22 receptor subunit alpha 2, transcript variant X1	0.243	-2.042255068	0.000165532	0.001380813	yes	down	0.04	0	0.12	0.1	0.08	0.03	0.05	0	0.05	0	0.32	0.24	0.08	0.26	0.2	0.34	0.05	0.22	0.32	0.08	0.047	0.211
gene-LOC121108781	LOC121108781	nucleolin-like, transcript variant X1	11.863	3.568395986	0.000167001	0.001390492	yes	up	2.62	2.23	3.6	3.77	2.89	0.06	0	6.72	0.77	0.44	0	0.28	0.49	0.26	0	0	0	0.86	0	0	2.31	0.189
gene-INA	INA	internexin neuronal intermediate filament protein alpha	0.329	-1.606009062	0.000170626	0.00141481	yes	down	0.29	0.49	1.2	1.76	1.1	5.36	1.24	0.53	1.68	0.37	4	3.3	2.39	5.63	2.77	1.78	6.16	5.11	7.08	2.42	1.402	4.064
gene-LOC112530521	LOC112530521	uncharacterized LOC112530521	0.003	-8.233234628	0.000172325	0.001427587	yes	down	0	0	0	0.03	0	0	0	0	0	0	0.84	0	0	4.85	0	4.27	0	0	7.3	3.02	0.003	2.028
gene-DDR2	DDR2	discoidin domain receptor tyrosine kinase 2, transcript variant X1	0.44	-1.183984161	0.000173365	0.001434233	yes	down	2.35	2.17	2.38	0.88	3.81	5.93	2.46	1.76	2.94	1.07	8.53	2.13	5.77	6.06	10.03	2.28	5	8.53	3.83	4.51	2.575	5.667
gene-LOC416146	LOC416146	probable E3 ubiquitin-protein ligase MID2-like	2.33	1.220045845	0.00017528	0.001448082	yes	up	1.99	1.07	1.39	1.33	2.53	1.32	1.15	2.24	1.38	0.95	0.99	0.5	0.53	0.33	0.53	2.19	0.8	0.42	0.14	0.52	1.535	0.695
gene-DACT2	DACT2	dishevelled binding antagonist of beta catenin 2	0.481	-1.054613408	0.000177456	0.001463381	yes	down	1.16	0.9	0.84	1.37	0.58	3.21	1.46	1.6	1.22	1.06	2.02	1.37	5.18	1.96	2.84	2.08	2.58	1.8	2.89	2.27	1.34	2.499
gene-LOC417962	LOC417962	uncharacterized LOC417962, transcript variant X1	0.484	-1.048193376	0.000178163	0.001468548	yes	down	1.99	1.13	0.54	1.48	1.95	2.36	1.09	2.39	1.18	0.68	2.23	1.01	4.74	2.93	3.1	2.22	2.32	3.93	3.07	3.21	1.479	2.876
gene-SLC6A15	SLC6A15	solute carrier family 6 member 15, transcript variant X2	10.896	3.445667939	0.000183338	0.001506392	yes	up	0.01	0.1	0.02	0.08	0.14	0.02	0.02	0	0.09	0.06	0	0	0.02	0	0	0	0.01	0.01	0	0	0.054	0.004
gene-MIS12	MIS12	MIS12, kinetochore complex component	3.09	1.627660933	0.000187251	0.001532273	yes	up	1.91	1.53	2.56	1.47	0.79	0.14	1.31	1.33	1.15	1.58	0.86	0.55	0.14	0.43	0.55	0.15	0.28	0.45	0.71	0	1.377	0.412
gene-CNTN4	CNTN4	contactin 4, transcript variant X1	0.457	-1.130297153	0.000188696	0.001542694	yes	down	0.26	0.59	0.61	0.22	0.67	0.54	0.87	0.48	0.79	0.34	1.47	0.5	0.4	0.9	2.16	1.01	0.95	0.59	1.08	1.94	0.537	1.1
gene-LOC101749719	LOC101749719	uncharacterized LOC101749719, transcript variant X1	0.478	-1.065153907	0.000189866	0.001551562	yes	down	1.9	0.59	1.28	0.58	0.47	2.46	0.59	0.88	0.52	1.05	2.09	0.88	3.4	1.56	3.02	2.77	2.74	1.83	1.28	2.54	1.032	2.211
gene-LOC107051582	LOC107051582	uncharacterized LOC107051582, transcript variant X1	2.149	1.103975725	0.000196625	0.001598124	yes	up	0.87	1.83	1.2	2.09	1.2	0.21	1.42	0.47	1.92	1.49	0.53	0.53	0.79	0.49	0.49	0.98	0.64	0.41	0.55	0.27	1.27	0.568
gene-IL1RAPL2	IL1RAPL2	interleukin 1 receptor accessory protein like 2, transcript variant X2	2.545	1.347487236	0.00019897	0.001613548	yes	up	0.58	0.52	0.81	0.89	0.25	2.94	0.85	0.65	2.3	1.05	0.47	0.3	0.29	0.21	0.34	0.54	0.45	0.37	0.45	0.37	1.084	0.379
gene-FADS6	FADS6	fatty acid desaturase 6	0.444	-1.170484198	0.000202719	0.001638807	yes	down	1.87	2.23	1.09	2.22	1.56	4.2	3.15	1.43	3.61	1.59	4.87	13.63	2.29	2.92	5.61	3.52	4.04	4.59	3.52	2.8	2.295	4.779
gene-LOC107054014	LOC107054014	uncharacterized LOC107054014	0.382	-1.388499415	0.000203089	0.001640001	yes	down	0.11	0.13	0.08	0.04	0.05	0.08	0.04	0.02	0.04	0.2	0.2	0.11	0.14	0.07	0.19	0.47	0.36	0.12	0.16	0.12	0.079	0.194
gene-UPK3B	UPK3B	uroplakin 3B, transcript variant X1	0.108	-3.215040871	0.000206327	0.001661278	yes	down	0	0.1	0.18	0.18	0	0	0.59	0	0	0	1	1.68	1.96	0.29	1.86	0.63	1.34	0	0.4	0	0.105	0.916
gene-COLEC12	COLEC12	collectin subfamily member 12	0.368	-1.441697092	0.000208451	0.001675395	yes	down	0.67	0.2	0.33	0.18	0.51	1.06	0.43	0.46	0.33	0.05	0.78	0.36	1.65	0.93	0.85	0.32	1.56	1.44	1.08	1.65	0.422	1.062
gene-C1orf226	C1orf226	chromosome 1 open reading frame 226	0.436	-1.198094803	0.000208786	0.00167734	yes	down	1.59	7.64	5.62	3.35	9.67	1.47	1.54	3.95	3.66	5.06	9.15	4.87	14.56	5.91	5.43	14.57	11.29	9.48	7.15	11.53	4.355	9.394
gene-LOC121111657	LOC121111657	uncharacterized LOC121111657	0.432	-1.212355688	0.000212062	0.001696662	yes	down	1.72	0.69	0.97	0.29	0.98	0.83	0.58	0.61	1.26	0.27	1.02	0.76	3.62	2.04	1.56	1.01	0.97	1.36	1.63	3.33	0.82	1.73
gene-TYRP1	TYRP1	tyrosinase related protein 1	5.822	2.541572524	0.000213221	0.001703069	yes	up	0.13	0.55	0.31	1.72	0.34	0	0.49	1.25	0.84	0.68	0.2	0	0.03	0.06	0.34	0.17	0	0.03	0	0.19	0.631	0.102
gene-CNGB1	CNGB1	cyclic nucleotide gated channel subunit beta 1, transcript variant X2	2.016	1.011562234	0.000213334	0.001703069	yes	up	2.83	2.99	3.15	4.87	1.56	1.16	5.69	4.33	5.45	7.21	1.84	2.49	1.77	2.22	1.5	0.81	2.16	1.51	2.41	1.18	3.924	1.789
gene-LOC107049117	LOC107049117	uncharacterized LOC107049117, transcript variant X3	3.091	1.628302578	0.000213667	0.00170368	yes	up	5.45	0.84	14.7	12.62	6.04	1.74	3.15	4.06	5.25	3.37	3.16	6.11	3.54	5.7	1.14	6.45	4.86	1.26	3.04	3.42	5.722	3.868
gene-LOC107049252	LOC107049252	uncharacterized LOC107049252	25.24	4.657638916	0.000214116	0.001704849	yes	up	2.24	0	0.25	0.84	5.61	0	0.32	7.38	0	1.25	0	0	0	0	0	0	0	0	0.31	0	1.789	0.031
gene-FREM1	FREM1	FRAS1 related extracellular matrix 1, transcript variant X1	0.463	-1.109945057	0.000214191	0.001704849	yes	down	0.11	0.06	0.1	0.11	0.06	0.06	0.14	0.16	0.07	0.03	0.21	0.17	0.23	0.14	0.26	0.06	0.3	0.14	0.25	0.1	0.09	0.186
gene-KCNS2	KCNS2	potassium voltage-gated channel modifier subfamily S member 2, transcript variant X1	0.355	-1.495346142	0.000220946	0.001749368	yes	down	0.12	0.04	0.05	0.01	0.1	0.07	0.06	0.05	0.12	0.03	0.24	0.08	0.13	0.2	0.25	0.03	0.2	0.08	0.18	0.28	0.065	0.167
gene-GFRA3	GFRA3	GDNF family receptor alpha 3	0.43	-1.216358746	0.000222382	0.001758421	yes	down	0.99	0.93	2.57	1.11	0.51	0.14	1.25	2.38	0.58	0.95	2.76	2.94	3.7	1.34	2.77	3.62	3.07	1.11	1.55	1.68	1.141	2.454
gene-LOC107053991	LOC107053991	uncharacterized LOC107053991	0.366	-1.451861701	0.000225256	0.001777258	yes	down	0.01	0.06	0.06	0.04	0.09	0.13	0.04	0.01	0.05	0.03	0.15	0.12	0.07	0.16	0.1	0.09	0.22	0.18	0.1	0.16	0.052	0.135
gene-LOC769512	LOC769512	uncharacterized LOC769512, transcript variant X1	4.411	2.140968989	0.000227718	0.001788876	yes	up	0.22	0.29	0.77	0.32	0.06	0.09	0.25	1.34	0.43	0.94	0.09	0.15	0	0.03	0.09	0.1	0.08	0	0.21	0.24	0.471	0.099
gene-TEN1	TEN1	TEN1 CST complex subunit, transcript variant X1	2.71	1.43838527	0.000228611	0.001795107	yes	up	0.32	0.6	1.04	1.02	1.06	0.49	1.52	0.42	1.73	0.44	0.34	0.06	0.31	0.34	0.36	0.4	0.31	0.4	0.06	0.57	0.864	0.315
gene-TNNT3	TNNT3	troponin T3, fast skeletal type, transcript variant X2	0.294	-1.765567832	0.000229637	0.001800818	yes	down	1.11	1.49	1.35	4.47	0.41	11.9	2.27	2.51	1.56	2.03	7.96	19.78	11.18	10.1	1.83	5.85	14.88	6.76	13.39	1.98	2.91	9.371
gene-PLEKHS1	PLEKHS1	pleckstrin homology domain containing S1, transcript variant X1	0.398	-1.328395338	0.000232814	0.001820201	yes	down	1.22	0.72	1.92	0.7	2.89	1.41	1.2	0.45	1.18	2.2	2.09	1.63	6.56	4.23	1.86	0.69	2.96	6	3.89	1.87	1.389	3.178
gene-AATK	AATK	apoptosis associated tyrosine kinase, transcript variant X2	2.073	1.051552783	0.000233276	0.001823026	yes	up	0.36	0.88	0.71	0.65	0.44	0.56	1.06	0.53	0.9	0.34	0.4	0.19	0.15	0.21	0.76	0.32	0.43	0.18	0.19	0.23	0.643	0.306
gene-E2F7	E2F7	E2F transcription factor 7, transcript variant X1	2.322	1.215245224	0.000236484	0.001844103	yes	up	0.19	0.18	0.23	0.25	0.1	0.73	0.21	0.38	0.34	0.24	0.18	0.08	0.15	0.13	0.12	0.13	0.07	0.15	0.05	0.1	0.285	0.116
gene-SLC26A9	SLC26A9	solute carrier family 26 member 9, transcript variant X2	0.379	-1.399628858	0.000240837	0.001872391	yes	down	0.87	0.6	0.7	0.37	1.63	0.41	0.7	0.06	0.42	0.89	2.12	1.15	1.8	0.98	0.9	2.94	3.82	1.19	1.45	0.42	0.665	1.677
gene-SPP1	SPP1	secreted phosphoprotein 1	0.086	-3.532015426	0.00024321	0.001887591	yes	down	30.94	19.66	11.36	42.46	3.9	2960.63	16.31	357.51	24.85	11.17	3752.2	5805.17	3771.02	4149.51	441.03	2690.7	9125.69	4678.45	5627.07	388.35	347.879	4042.919
gene-LOC101747234	LOC101747234	serine-rich adhesin for platelets-like, transcript variant X1	0.257	-1.962637403	0.000249481	0.001923045	yes	down	2.12	0.83	2.35	1.25	0.53	10.78	0.67	6.56	0.81	1.58	7.89	12.91	23.34	9.58	3.85	9.68	10.56	9.7	13.3	1.78	2.748	10.259
gene-LOC107051666	LOC107051666	uncharacterized LOC107051666, transcript variant X1	2.069	1.0488173	0.000251305	0.001932987	yes	up	0.07	0.08	0.05	0.08	0.08	0.08	0.06	0.11	0.08	0.06	0.03	0.03	0.02	0.02	0.03	0.08	0.03	0.02	0.02	0.06	0.075	0.034
gene-ARHGAP20B	ARHGAP20B	Rho GTPase activating protein 20B, transcript variant X1	0.382	-1.389995982	0.000254126	0.001951358	yes	down	7.34	5.07	5.75	1.96	14.95	12.46	9.38	4.22	11.51	1.02	18.91	3.8	25.59	21.55	28.16	7.17	21.09	26.47	13.32	16.72	7.366	18.278
gene-CDC20	CDC20	cell division cycle 20	8.393	3.069271079	0.000256409	0.001966384	yes	up	0.17	0.9	0.89	1.05	1.3	0	0.61	0.15	0.59	3.35	0	0	0.27	0.37	0	0.05	0	0	0.02	0.27	0.901	0.098
gene-LBX2	LBX2	ladybird homeobox 2	0.483	-1.05081966	0.000261484	0.00200021	yes	down	1.05	1.91	1.25	1.43	1.22	1.58	0.9	2.12	1.1	0.69	1.39	1.66	2.72	2.81	1.9	2.53	2.65	2.36	6.5	1.16	1.325	2.568
gene-LOC100859549	LOC100859549	sulfate transporter-like, transcript variant X1	0.343	-1.545731417	0.000267977	0.002039024	yes	down	0.03	0.13	0.11	0.03	0.04	0.03	0.03	0.09	0.04	0	0.1	0.23	0.2	0.15	0.14	0.19	0.14	0.13	0.11	0.03	0.053	0.142
gene-LOC101750591	LOC101750591	uncharacterized LOC101750591	0.048	-4.373521855	0.000268237	0.002039776	yes	down	0	0	0	0	0	0	1.32	0	0	0.04	0.51	0.04	0	0.04	0.88	0.08	0.06	0.04	0	0.04	0.136	0.169
gene-TRIM71	TRIM71	tripartite motif containing 71	0.471	-1.086705121	0.000272996	0.002073345	yes	down	0.4	0.17	0.21	0.11	0.26	0.19	0.32	0.2	0.08	0.47	0.62	0.32	0.21	0.37	0.47	0.58	0.53	0.31	0.51	0.78	0.241	0.47
gene-PAG1	PAG1	phosphoprotein membrane anchor with glycosphingolipid microdomains 1, transcript variant X1	0.485	-1.044333887	0.000278407	0.002108239	yes	down	0.4	0.17	0.58	0.4	0.18	0.72	0.1	0.89	0.18	0.97	1.41	0.74	2.15	1.03	1.03	1.68	1.27	1.07	1.28	1.12	0.459	1.278
gene-LOC112533286	LOC112533286	pro-resilin-like	2.981	1.575770475	0.000282249	0.002131082	yes	up	4.95	5.84	2.12	9.2	1.28	4.4	3.06	16.48	3.78	2.28	2.72	0.84	0.59	1.77	1.1	2.17	0.46	0.71	4.39	1.89	5.339	1.664
gene-IGFBP1	IGFBP1	insulin like growth factor binding protein 1	0.469	-1.091122348	0.000293304	0.00220258	yes	down	1.37	1.76	0.64	1.21	0.52	0.38	1	0.58	1.49	0.89	1.71	2.18	2.28	1.74	0.7	2.2	1.72	1.11	3.76	1.45	0.984	1.885
gene-LOC121111042	LOC121111042	uncharacterized LOC121111042, transcript variant X1	0.465	-1.103490365	0.000303729	0.002273598	yes	down	0.19	0.12	0.08	0.07	0.2	0.02	0.12	0.14	0.06	0.05	0.23	0.09	0.24	0.23	0.28	0.25	0.24	0.17	0.09	0.24	0.105	0.206
gene-RGS6	RGS6	regulator of G protein signaling 6, transcript variant X4	2.382	1.25215895	0.000308103	0.002295456	yes	up	0.09	0.11	0.19	0.23	0.05	0.08	0.16	0.15	0.11	0.18	0.07	0.05	0.11	0.01	0.05	0.03	0.09	0.1	0.09	0.06	0.135	0.066
gene-LOC416696	LOC416696	collagen, type VII, alpha 1-like, transcript variant X1	0.098	-3.354122946	0.000309099	0.002299992	yes	down	0.01	0	0.05	0.03	0	0.05	0.14	0.02	0	0.17	0.74	0.2	0	0.09	0.05	2.41	0.53	0.02	0.05	0.02	0.047	0.411
gene-MEGF10	MEGF10	multiple EGF like domains 10	0.431	-1.215774816	0.000310033	0.002305219	yes	down	0.08	0.14	0.03	0.1	0.24	0.17	0.14	0.11	0.13	0.04	0.31	0.12	0.17	0.2	0.25	0.18	0.42	0.19	0.21	0.48	0.118	0.253
gene-NEIL3	NEIL3	nei like DNA glycosylase 3, transcript variant X1	0.343	-1.54447316	0.000310564	0.002308214	yes	down	2.08	1.03	1	0.32	2.19	2.92	2.37	2.7	1.27	0.29	3.95	0.79	7.15	5.52	5.79	0.45	5.6	6.12	5.16	3.03	1.617	4.356
gene-ARMH4	ARMH4	armadillo like helical domain containing 4, transcript variant X1	2.532	1.340416774	0.000315088	0.002338952	yes	up	0.39	0.52	0.24	0.36	0.18	0.12	0.53	0.1	0.91	0.35	0.12	0.05	0.17	0.14	0.14	0.04	0.08	0.22	0.21	0.16	0.37	0.133
gene-LOC408038	LOC408038	beta-keratin	0.46	-1.121185426	0.000324229	0.002393043	yes	down	15.22	7.77	12.4	11.1	9.79	18.75	4.51	5.91	9.3	9.26	21.72	9.01	9.93	21.27	21.44	13.68	32.25	9.39	19.56	50.96	10.401	20.921
gene-LOC107057545	LOC107057545	uncharacterized LOC107057545, transcript variant X1	4.032	2.011405346	0.000329511	0.002428057	yes	up	0.99	2.65	21.98	17.68	9.02	1.22	3.45	6.48	4.68	6.22	1.51	0.49	2.9	1.58	0.34	1.16	3.99	2.33	3.11	0.17	7.437	1.758
gene-LOC121108081	LOC121108081	uncharacterized LOC121108081, transcript variant X1	14.803	3.887862691	0.000333506	0.002453933	yes	up	0	0.05	0.29	0.06	0.05	0.16	0.02	0.04	0.03	0	0	0	0	0	0	0.01	0	0	0.03	0	0.07	0.004
gene-WNT6	WNT6	Wnt family member 6, transcript variant X1	0.416	-1.264622276	0.000343609	0.002512478	yes	down	2.96	6.35	2.58	2.95	3.07	0.96	4.83	0.43	2.26	1.9	8.1	5.29	2.45	4.82	7.46	7.19	6.76	2.69	3.16	11	2.829	5.892
gene-LOC107053572	LOC107053572	uncharacterized LOC107053572, transcript variant X1	0.481	-1.055834412	0.000350432	0.002553067	yes	down	0.1	0.04	0.07	0.04	0.05	0.05	0.02	0.07	0.08	0.06	0.1	0.13	0.14	0.07	0.1	0.26	0.13	0.06	0.11	0.03	0.058	0.113
gene-LOC107049409	LOC107049409	uncharacterized LOC107049409, transcript variant X1	5.62	2.490512478	0.00035122	0.002556666	yes	up	3.91	2.95	1.1	1.97	1.38	2.33	0.98	9.79	7.67	0.09	0.92	0.02	0	0.5	0	3.03	0	0	0.63	0	3.217	0.51
gene-CCNB3	CCNB3	cyclin B3, transcript variant X1	2.144	1.100257035	0.000353375	0.00256726	yes	up	1.09	2.11	2.57	2.13	2.18	0.67	1.51	1.52	3.18	4.38	1.21	1.13	0.54	0.63	1.03	1.78	0.93	0.29	0.97	0.74	2.134	0.925
gene-SLC10A4	SLC10A4	solute carrier family 10 member 4	3.374	1.754466114	0.000358188	0.002598048	yes	up	0.16	0.37	0.27	0.18	0.69	0.15	0.31	0.58	0.43	0.23	0.04	0.07	0.07	0.04	0.04	0	0.19	0.28	0.12	0.08	0.337	0.093
gene-LAMC3	LAMC3	laminin subunit gamma 3, transcript variant X1	0.485	-1.042702506	0.000359938	0.002608577	yes	down	0.38	0.63	0.35	0.33	0.8	0.49	0.68	0.51	0.2	0.33	1.09	1.18	0.42	0.83	0.58	0.67	1.84	0.37	0.73	1.27	0.47	0.898
gene-LOC121110876	LOC121110876	uncharacterized LOC121110876, transcript variant X1	0.428	-1.22421594	0.000362383	0.002623213	yes	down	0.49	0.33	0.23	1.33	0.36	0.55	0.22	0.21	0.26	0.92	0.75	1.1	1.52	0.66	1.13	1.53	1.22	0.41	1.27	1.22	0.49	1.081
gene-LOC121106842	LOC121106842	uncharacterized LOC121106842, transcript variant X1	0.141	-2.825967759	0.000364967	0.0026398	yes	down	0	0.02	0.01	0.03	0.02	0.02	0.02	0	0	0	0.08	0.03	0.08	0.05	0	0.17	0.16	0.08	0.08	0	0.012	0.073
gene-LOC112532128	LOC112532128	uncharacterized LOC112532128	2.378	1.249652389	0.000380189	0.002736754	yes	up	1.6	1.35	0.44	0.6	0.82	0.6	0.64	0.47	0.63	1.13	0.32	0.12	0.55	0.25	0.72	0.2	0.25	0.39	0.25	0.19	0.828	0.324
gene-LOC121111667	LOC121111667	uncharacterized LOC121111667	3.306	1.72514087	0.000393495	0.002813485	yes	up	0.42	0.55	0.22	1	0.36	0.15	0.13	0.15	0.22	0.38	0.06	0.03	0.06	0.1	0.03	0.14	0.06	0.13	0.1	0.28	0.358	0.099
gene-P2RX2	P2RX2	purinergic receptor P2X 2	2.662	1.41258554	0.000395064	0.002823582	yes	up	1.02	3.49	2.05	3.14	3.79	0.16	1.04	2.09	2.01	1.36	0.97	0.33	0.7	0.63	0.49	0.96	0.17	0.71	0.8	1.25	2.015	0.701
gene-LOC101749214	LOC101749214	uncharacterized LOC101749214, transcript variant X1	2.676	1.419885276	0.000395835	0.002826857	yes	up	0.23	0.33	0.3	0.76	0.11	0.41	0.83	0.72	0.43	0.79	0.17	0.03	0.16	0.2	0.24	0.33	0.2	0.09	0.28	0.03	0.491	0.173
gene-LOC107054835	LOC107054835	uncharacterized LOC107054835	0.309	-1.694922081	0.000402222	0.002860038	yes	down	0.05	0.05	0	0.01	0.06	0	0.01	0.04	0.01	0.01	0.11	0.08	0.07	0.09	0.05	0.09	0.07	0.05	0.09	0.04	0.024	0.074
gene-UTS2RL	UTS2RL	urotensin-2 receptor-like	2.287	1.193586784	0.000403385	0.002866045	yes	up	1.65	4.25	1.94	2.52	1.35	0.76	1.3	0.57	2.99	2.03	0.98	1.2	0.97	0.68	0.68	0.52	1.28	0.7	0.82	0.09	1.936	0.792
gene-TMEM150B	TMEM150B	transmembrane protein 150B, transcript variant X1	2.92	1.545834238	0.00040356	0.002866164	yes	up	2.4	2.68	1.62	6.33	0.86	0.79	0.63	1.99	3.07	2.37	1.26	0.63	1.03	0.66	0.17	1.21	0.25	0.46	1.49	0.09	2.274	0.725
gene-LOC121107068	LOC121107068	uncharacterized LOC121107068, transcript variant X1	3.172	1.665511786	0.000412658	0.002918162	yes	up	0.69	0.71	1.28	0.78	0.15	0.3	1.35	0.91	0.32	1.29	0.21	0.15	0	0.47	0.29	0.24	0.03	0.45	0.29	0.11	0.778	0.224
gene-NMRAL1	NMRAL1	NmrA like redox sensor 1	2.01	1.007122968	0.000421395	0.002971805	yes	up	3.42	8.16	10.23	9.05	3.59	2.26	6.13	6.21	2.94	6.21	3.64	1.7	3.29	1.99	4.41	4.45	1.07	1.09	2.55	3.03	5.82	2.722
gene-LOC107052706	LOC107052706	uncharacterized LOC107052706, transcript variant X1	0.423	-1.240136383	0.00043062	0.003029769	yes	down	0.21	0.04	0.19	0.11	0.31	0.14	0.21	0.26	0.18	0.02	0.71	0.1	0.81	0.14	0.3	0.27	0.32	0.85	0.3	0.32	0.167	0.412
gene-HPGDS	HPGDS	hematopoietic prostaglandin D synthase	0.314	-1.669281747	0.000431735	0.003034069	yes	down	1.21	3.18	1.84	1.04	0.08	3.09	1.12	1.19	2.69	0.08	5.91	7.22	3.61	4.67	2.03	3.75	6.31	1.6	10.01	1.02	1.552	4.613
gene-LOC112530933	LOC112530933	uncharacterized LOC112530933	3.549	1.827385469	0.000440138	0.003083526	yes	up	8.07	1.02	1.3	6.73	3.98	0.97	1.21	5.23	1.7	0.3	0.12	0.46	0.75	0.83	0	0.69	0.12	1.65	0.24	0.24	3.051	0.51
gene-FUT4	FUT4	fucosyltransferase 4	0.344	-1.539841252	0.000452169	0.00314828	yes	down	0.27	0.43	0.12	0.19	0.25	0.19	0	0.25	0.61	0.27	0.54	0.33	0.2	1.14	0.64	0.28	0.67	1.05	1.01	1.01	0.258	0.687
gene-LOC101749090	LOC101749090	T-cell surface glycoprotein CD8 alpha chain-like, transcript variant X2	0.168	-2.57561296	0.000453817	0.003157325	yes	down	0.06	0	0.07	0.09	0	0.06	0.08	0.13	0	0.28	0.48	0.46	0	0.35	1.09	0.31	0.32	0.56	0.22	0	0.077	0.379
gene-ABCB5	ABCB5	ATP binding cassette subfamily B member 5, transcript variant X2	2.188	1.129341777	0.000458754	0.003180644	yes	up	1	1.7	0.95	1.44	1.4	0.27	1.2	1.35	0.54	0.99	0.51	0.15	0.89	0.23	0.93	0.74	0.29	0.3	0.2	0.46	1.084	0.47
gene-LOC112533211	LOC112533211	uncharacterized LOC112533211	0.426	-1.231376213	0.000484437	0.003331862	yes	down	0.61	1.21	1.35	0.84	0.06	2.8	0.72	1.62	1.49	1.96	3.97	1.15	3.33	2.44	3.02	4.08	2.13	1.74	2.25	3.96	1.266	2.807
gene-PENK	PENK	proenkephalin	0.157	-2.672546291	0.000484981	0.00333434	yes	down	3.68	18.4	9.68	8.73	3.29	137.23	6.94	5.16	5.13	3.95	244.39	28.99	25.12	76.77	483.23	22.94	160.17	3.82	161.63	62.45	20.219	126.951
gene-MYL4	MYL4	myosin, light chain 4, alkali; atrial, embryonic, transcript variant X1	2.437	1.28496054	0.000515789	0.003510084	yes	up	1.97	1.89	2.62	1.19	1.72	3.23	2.56	1.89	4.82	2.69	1.1	0.16	0.65	1.52	1.93	0.18	0.5	1.06	0.42	1.84	2.458	0.936
gene-LOC101752250	LOC101752250	cell surface glycoprotein CD200 receptor 1-A-like, transcript variant X1	3.377	1.755806286	0.000526295	0.003566802	yes	up	1.72	1.21	0.76	0.84	0.99	0.26	0.09	0.51	1.58	1.23	0.42	0.01	0.02	0.16	0.16	0.11	0.02	0	0	0.43	0.919	0.133
gene-EGFL6	EGFL6	EGF like domain multiple 6	2.451	1.293112865	0.000535154	0.003614642	yes	up	2.96	1.92	3.44	1.41	4.78	0.6	1.57	0.74	1.51	0.93	0.56	1.66	1.07	1.07	0.36	1.28	0.34	0.47	0.47	0.63	1.986	0.791
gene-GDF11	GDF11	growth differentiation factor 11	0.428	-1.225518473	0.000539105	0.003639969	yes	down	0.45	0.47	0.35	0.42	0.66	0.81	1.03	1.12	0.27	0.44	1.97	1.07	0.21	1.06	1.44	2.29	2.15	0.46	1.01	1.54	0.602	1.32
gene-LOC415852	LOC415852	sulfotransferase family cytosolic 2B member 1-like, transcript variant X1	0.464	-1.108126461	0.000543095	0.003664169	yes	down	1.03	5.02	1.15	4.46	2.66	2.2	2.59	4.99	3.79	3.34	9.2	1.92	5.35	5.3	6.54	2.51	13.94	6.13	7.31	5.81	3.123	6.401
gene-CD8BP	CD8BP	CD8b molecule pseudogene	0.285	-1.809365259	0.000557173	0.003745163	yes	down	0	0.06	0.27	0.24	0.19	0.1	0.21	0	0.26	0.62	0.94	0.99	0.1	0.56	1.33	0.6	0.26	0.8	0.62	0.2	0.195	0.64
gene-COL4A4	COL4A4	collagen type IV alpha 4 chain, transcript variant X2	2.421	1.275373298	0.000562386	0.003773188	yes	up	0.24	0.32	0.2	0.27	0.19	0.19	0.28	0.43	0.42	0.22	0.05	0.1	0.03	0.18	0.23	0.15	0	0.08	0.19	0.05	0.276	0.106
gene-LOC121108749	LOC121108749	uncharacterized LOC121108749, transcript variant X1	9.389	3.230955329	0.000567564	0.003804931	yes	up	0.03	0.03	0.79	0.01	0.1	0.17	0	0.12	0.4	0	0.01	0.05	0.03	0	0	0.02	0	0.02	0.04	0	0.165	0.017
gene-GABRA4	GABRA4	gamma-aminobutyric acid type A receptor alpha4 subunit, transcript variant X1	2.95	1.560556781	0.000588232	0.003924731	yes	up	0.11	0.09	0.11	0.12	0.08	0.07	0.05	0.28	0.06	0.31	0.06	0.01	0.15	0.01	0.02	0.06	0.02	0.01	0.03	0.03	0.128	0.04
gene-FBLN7	FBLN7	fibulin 7	0.482	-1.053191893	0.000595231	0.003965573	yes	down	1.91	1.17	1.38	1.16	2.76	2.66	2.68	1.8	3.2	0.67	5.17	0.91	6.77	2.79	6.7	1.71	3.84	3.32	2.69	4.29	1.939	3.819
gene-LOC121107507	LOC121107507	uncharacterized LOC121107507	8.498	3.087170407	0.000604893	0.004016614	yes	up	0.11	0.1	0.16	0	0.1	0.02	0.02	0.04	0.11	0.02	0	0.02	0	0.02	0	0.02	0	0	0	0	0.068	0.006
gene-CA7	CA7	carbonic anhydrase 7, transcript variant X1	4.096	2.034314817	0.000606222	0.004023961	yes	up	0.25	0.05	0.19	0.12	0.09	0.07	0.15	0.05	0.1	0.24	0.05	0	0.02	0	0	0.05	0.07	0.05	0	0.05	0.131	0.029
gene-LOC419888	LOC419888	bile acid receptor-like, transcript variant X1	0.377	-1.407960325	0.000609543	0.004044521	yes	down	0.05	0.17	0.16	0.02	0.04	0.09	0.21	0	0.21	0.05	0.35	0.25	0.11	0.21	0.31	0.2	0.28	0.12	0.32	0.3	0.1	0.245
gene-TLR5	TLR5	toll like receptor 5, transcript variant X1	0.484	-1.047835039	0.000615836	0.004078784	yes	down	0.29	0.14	0.15	0.11	0.77	0.44	0.17	0.14	0.24	0.13	0.64	0.08	0.6	0.36	0.66	0.48	0.66	0.55	0.39	0.4	0.258	0.482
gene-GREM1	GREM1	gremlin 1, DAN family BMP antagonist, transcript variant X1	0.186	-2.42611453	0.000621849	0.004103627	yes	down	1.16	0.99	0.29	0.69	0.31	5.65	1.19	5.71	1.15	0.23	4.85	35.51	0.81	7.57	4.37	0.8	11.28	9.26	10.37	0.73	1.737	8.555
gene-TMEM240	TMEM240	transmembrane protein 240, transcript variant X1	2.991	1.580750784	0.000622556	0.004106733	yes	up	0.57	0.58	0.25	0.43	0.24	0.1	0.3	0.07	0.59	0.13	0.13	0.03	0.06	0.04	0.13	0.02	0.09	0.06	0.05	0.34	0.326	0.095
gene-PKHD1	PKHD1	polycystic kidney and hepatic disease 1 (autosomal recessive), transcript variant X1	0.483	-1.050081252	0.000623954	0.004114451	yes	down	0.13	0.14	0.12	0.05	0.17	0.07	0.07	0.05	0.07	0.95	0.19	6.7	0.97	0.12	1.14	0.38	0.95	0.07	1.05	0.14	0.182	1.171
gene-LOC107057283	LOC107057283	uncharacterized LOC107057283, transcript variant X2	8.81	3.13911186	0.000635354	0.004178379	yes	up	20.21	7.6	41.63	9.39	17.14	1.16	0	20.59	7.6	1.71	0.04	0.24	7.04	1.76	0	0	0.02	3.72	0.03	0	12.703	1.285
gene-HIST1H111R	HIST1H111R	histone cluster 1, H1.11R (similar to human histone cluster 1, class H1 genes)	0.407	-1.298668579	0.000635498	0.004178379	yes	down	0.83	1.36	0.82	0.65	0.75	1.34	0	0.55	0.7	1.59	1.87	1	2.75	2.2	2.8	3.01	0.58	0.98	3.17	1.15	0.859	1.951
gene-OVALX	OVALX	ovalbumin-related protein X (SERPINB14C), transcript variant X1	0.001	-10.09212654	0.000642646	0.004211582	yes	down	0	0	0.05	0	0	0	0	0	0	0	0	0	0	40.96	0	0	0.1	1.82	112.48	0	0.005	15.536
gene-CALB2	CALB2	calbindin 2	2.89	1.531053832	0.000652094	0.00426576	yes	up	0.67	0.56	1.32	1.16	0.12	1.06	0.66	1.16	1.18	0.44	0.18	0.37	0.13	0	0.72	0.67	0.34	0.07	0.26	0.19	0.833	0.293
gene-FGL2	FGL2	fibrinogen like 2	0.496	-1.011241412	0.00065608	0.004290286	yes	down	6.49	3.74	4.58	2.44	5.96	10.15	8.21	3.67	2.71	2.25	10.66	3.1	8.31	9.76	13.93	4.55	12.98	5.57	13.24	12.83	5.02	9.493
gene-CLEC19A	CLEC19A	C-type lectin domain containing 19A	0.495	-1.014817994	0.000658737	0.004302988	yes	down	0.42	0.36	0.17	0.65	0.21	0.27	0.34	0.18	0.53	0.49	1.03	0.66	0.6	0.6	0.32	1.12	0.8	0.43	0.44	0.75	0.362	0.675
gene-CBLN2	CBLN2	cerebellin 2 precursor	4.456	2.155811014	0.000692919	0.004493777	yes	up	0.89	1.17	0.67	0.51	0.31	0.02	0.59	0.05	0.72	0.42	0.21	0.02	0	0.12	0.35	0.22	0	0.05	0	0.18	0.535	0.115
gene-LOC107055220	LOC107055220	Ig heavy chain V region 914-like	7.217	2.851417854	0.000693532	0.004494527	yes	up	2.54	0.7	0.22	0.08	0.08	2.86	2.26	0.06	2.13	2.11	0.76	0.18	0	0.43	0.02	0	0	0.17	0.25	0	1.304	0.181
gene-SLC5A1	SLC5A1	solute carrier family 5 member 1	3.143	1.652060714	0.00070774	0.004570211	yes	up	0.13	0.15	0.38	0.43	0.3	0.11	0.14	1.31	0.18	0.93	0.04	0.03	0.12	0.21	0.16	0.17	0.13	0.19	0.12	0.04	0.406	0.121
gene-SLC12A2	SLC12A2	solute carrier family 12 member 2, transcript variant X1	2.844	1.507726815	0.000722286	0.004645874	yes	up	10.81	12.26	18.83	13.55	7.42	77.35	11.53	88.3	9.32	10.82	8.12	8.96	9.04	8.95	9.89	6.32	10.62	7.52	11.73	6.02	26.019	8.717
gene-LOC121107071	LOC121107071	uncharacterized LOC121107071, transcript variant X2	3.049	1.608519854	0.000752376	0.00481266	yes	up	0.1	0.13	0.1	0.01	0.17	0.04	0.17	0.08	0.06	0.12	0.05	0.02	0.03	0.03	0	0.06	0.04	0.04	0.04	0	0.098	0.031
gene-GPRC6A	GPRC6A	G protein-coupled receptor class C group 6 member A	2.205	1.14079191	0.00075597	0.004826452	yes	up	1.44	1.95	1.88	3.15	0.43	1.6	5.63	1.46	1.06	0.86	1.01	0.61	0.27	0.73	1.53	0.79	0.6	0.76	0.77	1.03	1.946	0.81
gene-LOC107052934	LOC107052934	uncharacterized LOC107052934, transcript variant X10	0.422	-1.246176124	0.000759477	0.004840613	yes	down	0.07	0.04	0.03	0.01	0.03	0.04	0.02	0.03	0	0.03	0.04	0.08	0.18	0.02	0.08	0.07	0.03	0.05	0.05	0.07	0.03	0.067
gene-LOC107054575	LOC107054575	uncharacterized LOC107054575, transcript variant X1	0.478	-1.06547261	0.000780601	0.004952213	yes	down	0.08	0.06	0.11	0.04	0.02	0.06	0.06	0.05	0.05	0.06	0.11	0.07	0.15	0.08	0.15	0.24	0.08	0.04	0.04	0.16	0.059	0.112
gene-LOC112531467	LOC112531467	uncharacterized LOC112531467, transcript variant X1	2.39	1.257061844	0.000797357	0.005041596	yes	up	2.86	1.35	8	3.57	2.97	1.48	2.62	3.6	2.82	2.6	0.73	2.22	1.5	0.69	0.46	1.02	1.21	2.94	1.36	0.28	3.187	1.241
gene-LOC112531609	LOC112531609	uncharacterized LOC112531609, transcript variant X2	0.148	-2.754969927	0.000797481	0.005041596	yes	down	0.21	0	0.14	0	0	0.19	0	0	0	0.04	0.22	0.21	0.47	0.18	0.1	1.54	0.39	0	0.15	0.27	0.058	0.353
gene-KIAA0319	KIAA0319	KIAA0319, transcript variant X2	2.198	1.136427503	0.000817404	0.005147736	yes	up	0.3	0.37	0.15	0.26	0.12	0.41	0.47	0.44	0.43	0.33	0.12	0.13	0.06	0.17	0.35	0.28	0.07	0.04	0.08	0.11	0.328	0.141
gene-LOC121108743	LOC121108743	uncharacterized LOC121108743, transcript variant X1	5.66	2.500809123	0.000827733	0.005198287	yes	up	0.82	0.45	2.86	0.77	1.37	0.55	0	0.73	0.89	0.05	0	0.1	0.23	0	0.06	0.37	0	0.47	0.09	0	0.849	0.132
gene-SERPINB2	SERPINB2	serpin family B member 2	0.199	-2.329991274	0.000828363	0.005200439	yes	down	0	0.07	0.11	0.03	0	0.03	0.54	0.15	0	0.09	0.32	0.21	0.06	0.84	0.06	0.26	0.49	0.71	1.33	0.22	0.102	0.45
gene-TGM4	TGM4	transglutaminase 4, transcript variant X1	2.088	1.061946008	0.000832884	0.005221566	yes	up	0.6	0.68	1.17	0.58	0.51	0.29	0.39	0.65	0.36	1.48	0.29	0.27	0.22	0.28	0.51	0.38	0.08	0.21	0.41	0.33	0.671	0.298
gene-SHISA8	SHISA8	shisa family member 8	0.419	-1.254793416	0.000837104	0.005240745	yes	down	8.05	6.58	4.36	6.31	2.2	0.97	4.4	0.88	2.14	9.87	7.53	9.65	13.01	9.38	3.36	23.51	6.42	9.74	11.14	6.11	4.576	9.985
gene-GNLY	GNLY	granulysin	0.495	-1.0134218	0.000846524	0.005288724	yes	down	56.7	37.58	47.63	34.95	62.2	30.55	41.98	102.73	52.9	179.15	143.62	95.98	47.01	135.17	178.35	108.87	110.84	119.43	193.88	76.48	64.637	120.963
gene-LOC107055725	LOC107055725	uncharacterized LOC107055725, transcript variant X1	2.221	1.151346547	0.000853976	0.005327911	yes	up	4.83	6.38	5.69	5.09	1.98	0.08	3.47	1.89	3.64	4.08	1.53	0.74	1.18	0.88	2.3	1.97	2.53	1.67	0.93	1.43	3.713	1.516
gene-CYYR1	CYYR1	cysteine and tyrosine rich 1, transcript variant X1	2.081	1.057107235	0.000883513	0.00548945	yes	up	50.73	54.3	38.37	73.89	28.12	6.63	51.67	38	55.8	56.36	27.06	12.37	17.01	14.22	41.07	29.9	9.53	8.59	11.9	28.37	45.387	20.002
gene-GDF10	GDF10	growth differentiation factor 10	0.399	-1.326387973	0.000899416	0.005570392	yes	down	1.72	0.46	1.13	0.37	1.88	2.19	1	0.57	0.84	0.3	2.88	0.4	5.32	2.44	4.24	0.67	2.48	3.5	1.68	1.43	1.046	2.504
gene-LOC112531466	LOC112531466	uncharacterized LOC112531466, transcript variant X1	2.494	1.318278676	0.000902828	0.005583603	yes	up	0.94	0.36	3.42	1.06	0.69	0.16	0.94	0.65	2.17	1.62	0.32	0.1	0.04	0.07	1.41	0.02	0.21	0.03	0.14	0.48	1.201	0.282
gene-LOC107049084	LOC107049084	BPI fold-containing family B member 6, transcript variant X2	0.314	-1.669380668	0.000923279	0.005689567	yes	down	2.79	7.82	3.02	10.4	0.8	6.28	3.35	5.9	6.28	8.43	18.44	13.9	21.38	7.08	0.9	32.09	28.35	4.85	10.91	2.69	5.507	14.059
gene-PRF1	PRF1	perforin 1	0.345	-1.53480711	0.000925176	0.005699313	yes	down	0.08	0.06	0.33	0.05	0.1	0.23	0.14	0.54	0.14	0.14	0.55	0.55	0.1	0.54	0.93	0.17	0.22	0.42	1.16	0.24	0.181	0.488
gene-VSIG1	VSIG1	V-set and immunoglobulin domain containing 1, transcript variant X1	2.679	1.421677606	0.000935227	0.005748681	yes	up	100.87	65.92	54.12	56.66	52.35	13.91	66.17	20.02	64.77	71.8	31.75	7.78	6.19	10.96	57.6	29.03	5.78	8.21	4.9	33.68	56.659	19.588
gene-LOC112531471	LOC112531471	uncharacterized LOC112531471, transcript variant X3	2.341	1.227097396	0.000938714	0.005761102	yes	up	0.19	0.09	0.45	0.15	0.08	0.09	0.12	0.3	0.2	0.18	0.07	0.03	0.1	0.06	0.02	0.16	0.04	0.1	0.07	0.08	0.185	0.073
gene-LOC112531297	LOC112531297	uncharacterized LOC112531297, transcript variant X1	2.391	1.257531454	0.000947808	0.005808153	yes	up	61.24	28.16	45.54	42.1	42.67	38.85	38.55	47.53	62.5	32.6	24.8	13.31	12.59	25.24	24.14	29.14	15.66	16.13	29.72	11.84	43.974	20.257
gene-OTX5	OTX5	orthodenticle-related homeobox 5, transcript variant X1	2.761	1.465185308	0.00095411	0.005837745	yes	up	0.36	1.44	1.19	0.16	0.8	0.24	0.73	0.39	0.88	1.11	0.37	0.25	0.46	0.09	0.84	0.29	0.16	0.11	0.11	0.25	0.73	0.293
gene-VRTN	VRTN	vertebrae development associated	3.29	1.717908357	0.000961328	0.005868714	yes	up	0.07	0.07	0.04	0.19	0.11	0.05	0.15	0.16	0.2	0.13	0.03	0.07	0	0.02	0.03	0.09	0.03	0	0.07	0	0.117	0.034
gene-B3GALT2	B3GALT2	beta-1,3-galactosyltransferase 2	0.403	-1.309510004	0.000967983	0.005904629	yes	down	0.61	0.13	0.42	0.21	1.23	1.7	0.52	1.41	0.5	0.23	1.74	0.36	2.46	1.89	2.08	1.09	1.74	2.41	1.55	1.15	0.696	1.647
gene-CYGB	CYGB	cytoglobin	0.457	-1.131305614	0.000978681	0.005961839	yes	down	0.97	1.4	1.11	1.57	1.02	2.71	2.12	1.39	1.52	0.19	3.39	1.8	1.81	3.6	2.17	0.97	5.74	3.39	2.62	3.22	1.4	2.871
gene-PRSS12	PRSS12	serine protease 12	2.406	1.266451433	0.000981633	0.005977807	yes	up	0.16	0.19	0.15	0.51	0.07	0.14	0.12	0.25	0.21	0.11	0.11	0.17	0.1	0.04	0.06	0.06	0.02	0.03	0.1	0.05	0.191	0.074
gene-PRKG1	PRKG1	protein kinase, cGMP-dependent, type I, transcript variant X1	0.487	-1.03869396	0.000983548	0.005980199	yes	down	3.47	3.25	3.31	1.18	5.25	6.41	4.77	3.12	5.56	1.07	7.92	2.36	8.64	7.01	12.33	3.09	8.73	9.62	5.84	7.23	3.739	7.277
gene-LOC417973	LOC417973	uncharacterized LOC417973, transcript variant X1	0.419	-1.256249431	0.001008062	0.006095603	yes	down	0.5	0.74	0.14	0.57	0.68	0.88	0.38	1.63	0.27	1.3	1.91	0.21	2.67	1.14	2.18	1.49	1.48	1.08	1.89	2.05	0.709	1.61
gene-VWA5A2	VWA5A2	von Willebrand factor A domain containing 5A 2, transcript variant X1	0.347	-1.524948144	0.001010634	0.006109111	yes	down	0.39	0.02	0.24	0.24	0.15	0.1	0.43	0.06	0.16	0.42	0.44	1.55	0.39	0.52	0.22	0.17	0.82	0.71	0.75	0.12	0.221	0.569
gene-KRT14	KRT14	keratin 14	0.458	-1.126146517	0.001013282	0.006116934	yes	down	0.48	0.22	1.48	0.85	0.39	2.23	0.57	0.25	0.64	0.48	1.89	1.43	1.83	1.04	2.91	1.09	1.92	1.23	1.25	1.34	0.759	1.593
gene-GCM1	GCM1	glial cells missing homolog 1, transcript variant X1	0.465	-1.106235117	0.001017028	0.006134636	yes	down	3.25	5.99	2.61	4.57	7.62	2.11	2.34	2.07	2.67	5.25	6.62	1.51	4.73	8.98	2.77	10.72	9.8	5.06	10.6	12.96	3.848	7.375
gene-CNTN5	CNTN5	contactin 5, transcript variant X3	2.765	1.467164554	0.001017233	0.006134636	yes	up	3.24	2.17	0.47	1.73	2.81	3.3	3.62	8.59	5.04	13.26	17.66	2.85	1.65	1.88	21.72	7.18	5.82	0.07	3.66	0.12	4.423	6.261
gene-NPY5R	NPY5R	neuropeptide Y receptor Y5, transcript variant X1	6.78	2.761241408	0.001031641	0.006205358	yes	up	0.02	0.05	0.05	0.39	0.03	0.23	0.05	0.91	0.1	0	0.1	0	0	0.07	0.01	0	0.01	0.01	0.05	0.05	0.183	0.03
gene-LOC107055095	LOC107055095	uncharacterized LOC107055095	2.775	1.47231239	0.001037205	0.006234273	yes	up	0.4	0.32	0.34	0.46	0.11	0.02	0.22	0.14	0.23	0.1	0.09	0.11	0.06	0.03	0.12	0.04	0.16	0.1	0	0.06	0.234	0.077
gene-PLEKHN1	PLEKHN1	pleckstrin homology domain containing N1	0.429	-1.220009631	0.001047831	0.006289773	yes	down	0.24	0.52	0.17	0.08	0.22	0.14	0.24	0.18	0.23	0.13	0.69	0.37	0.29	0.21	0.1	0.43	1.2	0.37	0.44	0.5	0.215	0.46
gene-LINGO3	LINGO3	leucine rich repeat and Ig domain containing 3, transcript variant X1	0.239	-2.063598959	0.001090092	0.006491688	yes	down	0.03	0	0.02	0.13	0	0	0.05	0.02	0.02	0.03	0.07	0.25	0.04	0.09	0.07	0.25	0.16	0.14	0.12	0	0.03	0.119
gene-LOC107052903	LOC107052903	uncharacterized LOC107052903	0.448	-1.158481879	0.001112963	0.006608286	yes	down	0.87	0.91	0.59	0.27	0.39	0.46	0.22	0.32	0.3	0.32	0.77	1.48	2.87	0.48	1.45	0.8	0.75	1.22	1.03	0.3	0.465	1.115
gene-LOC121113248	LOC121113248	uncharacterized LOC121113248	0.479	-1.060685143	0.001119656	0.006639297	yes	down	0.04	0.03	0.01	0.06	0.02	0.03	0.03	0.06	0.03	0.03	0.08	0.05	0.05	0.06	0.11	0.09	0.04	0.07	0.08	0.03	0.034	0.066
gene-LOC107053519	LOC107053519	uncharacterized LOC107053519, transcript variant X14	2.574	1.363982728	0.001121975	0.006648688	yes	up	4.87	6.02	0.67	1.24	7.33	1.54	2.03	1.16	3.63	0.77	1.59	0.42	1.75	0.49	0.83	2.58	0.34	0.77	0.91	0.2	2.926	0.988
gene-LOC101747894	LOC101747894	-	2.891	1.531704193	0.001136658	0.006722469	yes	up	0.06	0.08	0.08	0.05	0.02	0.1	0.04	0.11	0.1	0.05	0.06	0.03	0.02	0	0.02	0.03	0	0.01	0.05	0.01	0.069	0.023
gene-LOC112532885	LOC112532885	ventral anterior homeobox 2-like	9.789	3.291115456	0.00114126	0.006745271	yes	up	0.46	0.12	0.1	0.63	0	0.96	0.68	1.14	1.79	0	0.22	0.11	0	0	0	0.23	0	0	0	0	0.588	0.056
gene-HPX	HPX	hemopexin	2.079	1.056187628	0.001153542	0.006804503	yes	up	39.1	76.82	34.51	82.58	55.14	9.75	28.47	37.03	46.44	88.18	22.69	18.35	15.56	19.91	8.15	37	34.1	9.5	20.27	34.75	49.802	22.028
gene-DNASE1L3	DNASE1L3	deoxyribonuclease 1 like 3	0.392	-1.352382284	0.001174663	0.006917172	yes	down	1.09	0.35	0.36	0.39	0.23	0.63	1.58	0.46	0.33	1.56	1.82	1.19	0.47	1.23	3.22	1.98	1.7	0.34	1.39	3.02	0.698	1.636
gene-LOC121107598	LOC121107598	uncharacterized LOC121107598	0.349	-1.518701741	0.001182946	0.006955247	yes	down	0.01	0.06	0.02	0.01	0.01	0.01	0.01	0.03	0.13	0.02	0.08	0.06	0.06	0.08	0.07	0.1	0.14	0.06	0.09	0.05	0.031	0.079
gene-LOC112531293	LOC112531293	uncharacterized LOC112531293, transcript variant X1	10.515	3.394440418	0.001184843	0.006964131	yes	up	0.02	0.65	1.13	0	0.05	1.04	0.04	0.02	0	0	0.03	0.02	0.02	0.07	0.05	0.02	0	0	0.05	0	0.295	0.026
gene-KIT	KIT	KIT proto-oncogene, receptor tyrosine kinase	3.093	1.628827632	0.001188386	0.006973615	yes	up	0.25	0.34	0.07	0.45	0.16	0.01	0.54	0.13	0.22	0.16	0.18	0.03	0.07	0.03	0.04	0.11	0.08	0.01	0.01	0.13	0.233	0.069
gene-STAT1	STAT1	signal transducer and activator of transcription 1	2.081	1.0572684	0.00121013	0.007084105	yes	up	12.28	12.26	16.47	22.83	11.85	36.52	15.52	52.59	24	31.38	14.21	6.34	6.34	8.83	23.73	7.73	6.27	5.9	6.07	21.08	23.57	10.65
gene-LOC422320	LOC422320	ligand of Numb protein X 2-like, transcript variant X2	0.372	-1.427390475	0.001222715	0.007142583	yes	down	14.22	8.67	14.82	10.59	9.67	98.23	12.73	28.33	11.61	10.68	45.55	95.82	63.43	58.74	37.66	56.54	50.77	61.6	74.79	20.62	21.955	56.552
gene-GCGR	GCGR	glucagon receptor	4.573	2.193021396	0.001247108	0.007266283	yes	up	0.04	0.14	0.12	0.06	0.06	0.21	0.22	0.31	0.13	0.18	0	0	0	0.04	0.08	0.02	0.02	0	0.09	0.04	0.147	0.029
gene-LOC107053553	LOC107053553	uncharacterized LOC107053553, transcript variant X1	0.45	-1.150507011	0.001260114	0.007327883	yes	down	0.25	0.57	0.44	0.12	0.5	2.88	0.18	2.07	0.12	2.39	1.69	0.37	1.28	1.82	0.75	2.37	0.46	1.03	1.31	2.94	0.952	1.402
gene-LOC107053745	LOC107053745	uncharacterized LOC107053745, transcript variant X2	5.929	2.567833974	0.001275286	0.007406581	yes	up	0.06	0.02	0.13	0.02	0.01	0.01	0.08	0.02	0.03	0.04	0.01	0	0.01	0	0.01	0	0	0.04	0	0	0.042	0.007
gene-LOC107051933	LOC107051933	uncharacterized LOC107051933	0.115	-3.121033217	0.00127964	0.007422322	yes	down	0.04	0	0	0	0	0	0.04	0	0	0	0.18	0.21	0.08	0	0.08	0	0.17	0.05	0.13	0.04	0.008	0.094
gene-P2RY4	P2RY4	pyrimidinergic receptor P2Y4, transcript variant X2	4.19	2.067053719	0.001282359	0.007432593	yes	up	0.07	0.24	0.45	0.66	0.41	0	0.37	0.03	0.37	0.55	0.04	0.14	0.07	0.14	0	0.16	0.07	0	0.04	0.04	0.315	0.07
gene-LOC121110434	LOC121110434	uncharacterized LOC121110434	8.829	3.142235992	0.001302245	0.007524897	yes	up	0.04	0.12	0.35	0.03	0.03	0	0.26	0.2	0.11	0.04	0.04	0	0	0	0	0	0	0	0	0.07	0.118	0.011
gene-LOC112533568	LOC112533568	msx2-interacting protein-like, transcript variant X1	3.419	1.773644857	0.001317212	0.007593935	yes	up	1.32	1.18	1.01	1.28	1.59	0.92	0.69	1.03	0	1.04	0.08	0	0.4	0.45	0	0.53	0.27	0.37	0.37	0.23	1.006	0.27
gene-RXFP3	RXFP3	relaxin/insulin like family peptide receptor 3	7.999	2.99976967	0.001326344	0.007641704	yes	up	0.02	0.02	0.07	0.01	0.05	0.04	0.02	0.17	0.05	0	0	0	0	0.01	0	0	0.03	0	0.01	0	0.045	0.005
gene-LOC107053852	LOC107053852	uncharacterized LOC107053852, transcript variant X1	0.39	-1.359781861	0.001347754	0.00775023	yes	down	0.02	0.01	0.03	0.01	0.05	0.01	0	0.01	0.01	0.02	0.06	0.01	0.04	0.02	0.1	0.07	0.04	0.03	0.01	0.06	0.017	0.044
gene-OVST	OVST	ovostatin	0.262	-1.930254413	0.001362158	0.007818128	yes	down	0.49	0.12	0.3	0.06	0.25	0.04	0.18	0	0.04	0.06	0.34	0.06	0.22	1.06	0.24	0.32	0.25	0.4	2.16	0.17	0.154	0.522
gene-KK34	KK34	interleukin-like	0.369	-1.437092218	0.001373327	0.007859763	yes	down	0.99	0.24	1.39	0.91	2.89	3.83	0.99	0.61	1.19	2.16	3.37	10.3	1.56	3.68	1.14	6.67	2.88	2.42	3.87	2.26	1.52	3.815
gene-LOC107053730	LOC107053730	uncharacterized LOC107053730, transcript variant X1	9.471	3.243555515	0.00137386	0.007860324	yes	up	0.03	0.16	0	0.77	0.11	0	0.21	0.03	0.03	0.36	0.03	0.06	0	0	0.02	0.03	0.03	0	0	0	0.17	0.017
gene-LRRC75B	LRRC75B	leucine rich repeat containing 75B, transcript variant X1	2.27	1.182894817	0.001386588	0.007922891	yes	up	0.11	0.15	0.19	0.27	0.23	0.07	0.39	0.17	0.31	0.07	0.19	0.09	0.05	0.04	0.05	0.04	0.11	0.08	0.08	0.07	0.196	0.08
gene-CPN2	CPN2	carboxypeptidase N subunit 2	0.434	-1.20518492	0.001402567	0.007996713	yes	down	0.1	0	0.2	0.09	0.06	0.35	0.27	0.15	0.16	0.07	0.4	0.32	0.22	0.16	0.38	0.31	0.49	0.38	0.2	0.29	0.145	0.315
gene-MMP13	MMP13	matrix metallopeptidase 13	6.136	2.617408871	0.001409646	0.008034538	yes	up	1.34	2.48	3.29	0.78	0.05	0.21	17.8	0.16	1.45	0.36	0.44	0.12	0.3	0.31	0.83	0.38	0.12	0	0.29	1.22	2.792	0.401
gene-PIK3R5	PIK3R5	phosphoinositide-3-kinase regulatory subunit 5, transcript variant X3	0.484	-1.04669927	0.001412398	0.008042816	yes	down	0.23	0.13	0.26	0.19	0.19	0.3	0.46	0.08	0.06	0.63	0.75	0.31	0.29	0.49	0.57	0.63	0.45	0.55	0.62	0.25	0.253	0.491
gene-LOC107057049	LOC107057049	uncharacterized LOC107057049, transcript variant X3	0.303	-1.723024378	0.001425175	0.00810005	yes	down	0.63	0.16	0.11	0.06	0.15	0.4	0.24	0.01	0.4	0.23	1.34	0	1.04	0.52	1.91	0.3	2.7	1.45	0.75	0.57	0.239	1.058
gene-LOC121113121	LOC121113121	uncharacterized LOC121113121, transcript variant X1	0.39	-1.359713015	0.001452005	0.008236993	yes	down	0.04	0	0.02	0.01	0.01	0.02	0.01	0.02	0.01	0.01	0.05	0.02	0.05	0.03	0.01	0.06	0.04	0.02	0.05	0.04	0.015	0.037
gene-LOC112532540	LOC112532540	uncharacterized LOC112532540, transcript variant X2	0.33	-1.599595629	0.001458789	0.00826584	yes	down	0.09	0.02	0.07	0	0.06	0	0.03	0.01	0	0.02	0.1	0.04	0.11	0.05	0.2	0.07	0.1	0.07	0.03	0.09	0.03	0.086
gene-F13A1	F13A1	coagulation factor XIII A chain	0.348	-1.520979789	0.001483777	0.008377775	yes	down	0.11	0.02	0.08	0.09	0.12	0.96	0.17	0.07	0.15	0.28	0.51	0.41	0.3	0.48	0.64	0.24	0.92	0.62	1.09	0.46	0.205	0.567
gene-LOC107056935	LOC107056935	protocadherin beta-15-like, transcript variant X2	0.076	-3.715320179	0.001516165	0.00853718	yes	down	0	0	0	0.02	0	0	0.03	0	0	0	0.02	0	0	0.02	0.16	0	0.11	0.04	0.02	0.11	0.005	0.048
gene-LOC420039	LOC420039	keratin, type I cytoskeletal 42-like	0.243	-2.038516141	0.001532445	0.008619318	yes	down	0.04	0.11	0.06	0.03	0	0.03	0.07	0.07	0.04	0	0.14	0.24	0.07	0.07	0.07	0	0.49	0.18	0.21	0.21	0.045	0.168
gene-LRRN1	LRRN1	leucine rich repeat neuronal 1	2.454	1.295007676	0.001621875	0.009033303	yes	up	0.57	0.76	1.01	0.77	0.63	1.06	0.63	3.22	2.13	0.6	0.36	0.08	0.38	0.5	1.24	0.31	0.35	0.74	0.37	0.08	1.138	0.441
gene-FDX1L	FDX1L	ferredoxin 1-like	0.394	-1.344887818	0.001626589	0.009053975	yes	down	0.14	0.06	0.09	0.04	0.22	0.1	0.17	0.05	0.16	0.01	0.21	0.04	0.44	0.24	0.25	0.06	0.28	0.43	0.18	0.31	0.104	0.244
gene-UBE2R2	UBE2R2	ubiquitin conjugating enzyme E2 R2	0.479	-1.062560014	0.001628748	0.00906041	yes	down	50.64	38.44	53.04	81.59	32.05	235.08	45.86	146.06	86.52	42.85	131.12	304.37	169.87	141.89	102.24	149.09	156.48	141.07	203.3	52.55	81.213	155.198
gene-PLK1	PLK1	polo like kinase 1	3.025	1.59703696	0.001638967	0.009111646	yes	up	0.08	0.29	0.33	0.14	0.07	0.28	0.15	0.37	0.37	0.86	0.05	0.02	0.14	0.02	0.21	0.16	0.2	0.05	0.02	0.05	0.294	0.092
gene-PCDH17	PCDH17	protocadherin 17, transcript variant X1	0.317	-1.655819669	0.001656417	0.009200168	yes	down	0.02	0.02	0.05	0.04	0.01	0.03	0.02	0.06	0.01	0.01	0.19	0.06	0.07	0.07	0.01	0.01	0.25	0.03	0.1	0.04	0.027	0.083
gene-LOC121111218	LOC121111218	uncharacterized LOC121111218, transcript variant X1	0.17	-2.553741667	0.001687185	0.009348068	yes	down	0.02	0	0.08	0	0	0.03	0	0	0.06	0	0.09	0.28	0.08	0.07	0.02	0.22	0.1	0.03	0.15	0	0.019	0.104
gene-GHSR	GHSR	growth hormone secretagogue receptor	0.178	-2.486503578	0.001688206	0.009350635	yes	down	0.04	0	0	0	0	0.37	0.04	0	0.04	0	0.19	0.07	0.11	0.38	0.59	0.12	0.19	0.44	0.08	0.42	0.049	0.259
gene-BACH2	BACH2	BTB domain and CNC homolog 2	0.383	-1.386265372	0.001708961	0.009442661	yes	down	0.76	0.12	0.44	1.24	0.57	0.85	0.09	0.15	0.39	0.32	0.56	0.17	1.23	1.42	0.51	0.37	2	0.69	1.42	1.07	0.493	0.944
gene-LOC101752305	LOC101752305	uncharacterized LOC101752305, transcript variant X1	0.402	-1.314003759	0.001714143	0.009462614	yes	down	0.15	0.12	0.23	0.07	0.18	0.06	0.17	0.1	0.06	0.14	0.4	0.19	0.26	0.13	0.18	1.49	0.13	0.07	0.16	0.38	0.128	0.339
gene-CD200L	CD200L	CD200 molecule-like	63.615	5.991297103	0.001721685	0.009498442	yes	up	0	0	0.22	4.23	0.05	0.26	0	0	3.14	0.3	0	1.67	0	0	0	0	0	0	0	0	0.82	0.167
gene-LOC101749281	LOC101749281	uncharacterized LOC101749281, transcript variant X2	2.639	1.399912633	0.001730262	0.009539939	yes	up	0.04	0.06	0.06	0.06	0.05	0.07	0.07	0.07	0.07	0.03	0	0.03	0.01	0.01	0.01	0	0.02	0.03	0.05	0.02	0.058	0.018
gene-LOC121107611	LOC121107611	translation initiation factor IF-2-like, transcript variant X1	2.026	1.018346151	0.001799299	0.009887387	yes	up	0.39	0.3	0.37	0.23	0.3	0.2	0.32	0.39	0.38	0.38	0.32	0.17	0.17	0.14	0.1	0.11	0.17	0.07	0.07	0.17	0.326	0.149
gene-ERI2	ERI2	ERI1 exoribonuclease family member 2, transcript variant X1	2.131	1.091334661	0.001853943	0.010135265	yes	up	1.01	0.49	0.84	0.74	0.28	0.25	0.63	0.5	0.44	0.53	0.09	0.16	0.43	0.19	0.65	0.17	0.21	0.15	0.06	0.37	0.571	0.248
gene-LOC101751252	LOC101751252	uncharacterized LOC101751252, transcript variant X1	2.704	1.434842998	0.00185659	0.010146664	yes	up	0.28	0.93	0.86	0.99	0.68	0.23	0.39	0.28	0.43	1.42	0.21	0.28	0.19	0.41	0.34	0.28	0.04	0.4	0.34	0	0.649	0.249
gene-TMPRSS9	TMPRSS9	transmembrane protease, serine 9, transcript variant X1	2.131	1.091445379	0.001882208	0.010276024	yes	up	0.2	0.28	0.27	0.34	0.18	0.31	0.16	0.21	0.37	0.18	0.09	0.18	0.02	0.17	0.16	0.15	0.02	0.11	0.17	0.03	0.25	0.11
gene-LOC112533025	LOC112533025	uncharacterized LOC112533025	0.24	-2.059521603	0.001886421	0.010287914	yes	down	0	0.01	0	0	0	0	0	0.01	0.01	0	0.01	0.02	0.02	0.02	0.03	0	0.03	0.01	0.02	0	0.003	0.016
gene-LOC107053924	LOC107053924	uncharacterized LOC107053924, transcript variant X3	0.221	-2.176303557	0.001903718	0.010366597	yes	down	0.05	0.03	0	0.1	0.04	0.04	0.02	0.01	0.03	0.01	0.26	0.07	0.04	0.07	0.25	0.04	0.63	0.04	0	0.06	0.033	0.146
gene-LOC107051692	LOC107051692	uncharacterized LOC107051692, transcript variant X1	0.086	-3.542975072	0.001915623	0.010422003	yes	down	0	0	0	0	0	0.01	0	0	0	0	0.01	0.05	0.08	0.06	0	0	0.03	0.01	0.09	0	0.001	0.033
gene-CLDN10	CLDN10	claudin 10, transcript variant 1	0.482	-1.053462307	0.001917047	0.01042661	yes	down	33.7	47.74	32.9	50.78	85.39	17.54	30.12	15.97	34.65	109.87	105.04	70.29	108.69	70.68	28.34	166.8	191.48	48.22	86.64	51.21	45.866	92.739
gene-UGT1A1	UGT1A1	UDP glucuronosyltransferase family 1 member A1, transcript variant X10	2.714	1.440611817	0.00191778	0.010427461	yes	up	0.86	1.38	0.77	0.77	2.22	0.12	0.71	0.34	0.86	0.92	0.26	0.24	0.19	0.36	0.73	0.38	0.03	0.05	0.16	0.65	0.895	0.305
gene-LOC107053885	LOC107053885	uncharacterized LOC107053885	0.309	-1.693392805	0.001924379	0.010457045	yes	down	0	0.01	0	0.02	0.01	0.01	0.01	0	0.01	0.02	0.01	0.06	0.04	0.01	0.01	0.03	0.03	0.02	0.02	0.04	0.009	0.027
gene-LOC121107059	LOC121107059	uncharacterized LOC121107059, transcript variant X2	0.062	-4.001477284	0.001928548	0.01047655	yes	down	0.04	0	0	0	0	0	0	0	0.04	0	0.01	0	0.07	0.14	0.17	0	0	0	0.03	0.41	0.008	0.083
gene-HS3ST5	HS3ST5	heparan sulfate-glucosamine 3-sulfotransferase 5, transcript variant X6	0.357	-1.484770208	0.001949215	0.010548684	yes	down	1.05	1.3	0.78	0.67	0.79	0.27	0.84	0.33	0.8	0.62	3.11	0.5	1.29	3.04	0.87	1.55	1.78	1.04	7.18	0	0.745	2.036
gene-SLC24A4	SLC24A4	solute carrier family 24 member 4, transcript variant X1	2.235	1.160229168	0.00194943	0.010548684	yes	up	0.05	0.12	0.14	0.08	0.08	0.07	0.05	0.05	0.06	0.11	0.02	0.01	0.01	0.03	0.04	0.04	0.01	0.02	0.05	0.09	0.081	0.032
gene-LOC107052573	LOC107052573	uncharacterized LOC107052573, transcript variant X2	2.548	1.349386328	0.00195	0.010548684	yes	up	1.59	1.96	1.94	2.12	0.97	0.72	2.34	3.56	1.39	3.08	0.19	2.19	0.4	0.1	0.35	1.06	0.69	0.13	0.68	1.14	1.967	0.693
gene-CA3B	CA3B	carbonic anhydrase 3B	0.238	-2.06997197	0.001953738	0.010559419	yes	down	0.16	0.03	0.03	0.18	0	0	0.06	0	0.03	0	0.29	0.15	0.06	0.16	0.15	0.17	0.35	0.03	0.51	0.06	0.049	0.193
gene-NTN3	NTN3	netrin 1	2.906	1.539133089	0.001990116	0.010714365	yes	up	18.28	24.38	13.97	20.1	15.96	0.65	19.53	5.45	19.41	19.23	9.21	6.24	1.43	3.13	13.96	6.3	0.68	2.22	1.82	8.21	15.696	5.32
gene-CCR8	CCR8	C-C motif chemokine receptor 8	0.304	-1.718641794	0.002013855	0.010819607	yes	down	0.02	0.08	0	0	0	0.09	0.15	0.16	0.05	0.27	0.37	0.45	0.1	0.34	0.35	0.1	0.12	0.15	0.47	0.1	0.082	0.255
gene-LOC121108930	LOC121108930	uncharacterized LOC121108930, transcript variant X9	11.879	3.570308166	0.002033514	0.010909006	yes	up	0.27	0	0.02	0.25	0	4.94	0	0.16	0.9	0.05	0	0.02	0	0	0	0.58	0	0	0	0	0.659	0.06
gene-P2RY8	P2RY8	purinergic receptor P2Y8, transcript variant X2	2.399	1.262666824	0.002051904	0.010984831	yes	up	0.24	0.8	0.33	0.28	0.13	0.28	0.86	0.45	0.28	0.6	0.1	0.16	0	0.28	0.37	0.19	0.21	0.09	0.26	0.05	0.425	0.171
gene-DUSP4	DUSP4	dual specificity phosphatase 4	0.353	-1.504137494	0.002079769	0.011110962	yes	down	0.14	0.1	0.24	0.09	0.17	1.45	0.23	0.17	0.18	0.32	1.76	0.31	0.22	0.55	1.36	0.63	1.32	0.76	0.96	0.68	0.309	0.855
gene-HEMK1	HEMK1	HemK methyltransferase family member 1, transcript variant X8	0.48	-1.058534078	0.002140139	0.011359587	yes	down	4.78	4.23	3.48	4.23	3.95	13.75	3.53	19.7	4.56	4.18	12.87	16.68	10.17	14.55	10	10.82	15.93	17.04	17.94	7.62	6.639	13.362
gene-ESR1	ESR1	estrogen receptor 1	0.496	-1.012381556	0.002212272	0.011680692	yes	down	1.63	1.1	1.31	0.4	1.43	1.22	1.47	0.26	1	0.82	2.4	0.5	0.67	2.57	1.57	2.73	2.65	1.23	2.42	2.98	1.064	1.972
gene-MDK	MDK	midkine (neurite growth-promoting factor 2), transcript variant X2	0.499	-1.001603352	0.002244829	0.011831848	yes	down	3.97	11.62	5.04	2.25	3.81	6.03	5.23	1.98	6.16	1.24	13.16	2.35	3.16	7.81	12.71	4.99	12.49	11.52	4.57	5.1	4.733	7.786
gene-SYT10	SYT10	synaptotagmin 10, transcript variant X1	4.516	2.175077713	0.002275348	0.011961301	yes	up	0.04	0	0.02	0.1	0.01	0.09	0.02	1.64	0.13	0	0.02	0	0.01	0	0	0	0.02	0.01	0.02	0.01	0.205	0.009
gene-SLC7A10	SLC7A10	solute carrier family 7 member 10	0.405	-1.3041354	0.002326993	0.012200842	yes	down	0.47	0.92	0.42	0.03	0.3	1.01	0.45	0.86	0.91	0.16	0.79	0.25	1.69	0.93	0.35	1.16	1.09	3.14	1.14	0.7	0.553	1.124
gene-LOC107051621	LOC107051621	uncharacterized LOC107051621	3.393	1.762704505	0.002334597	0.012230065	yes	up	0.11	0.12	0.07	0.1	0.1	0.18	0.22	0.18	0.03	0.16	0.06	0.03	0.05	0	0.08	0.06	0	0.09	0	0	0.127	0.037
gene-FGF13	FGF13	fibroblast growth factor 13, transcript variant X1	0.29	-1.785614213	0.00239312	0.012475157	yes	down	0.81	0.18	0.39	0.02	0.11	0.02	0.16	0.01	0.06	0.12	0.3	0.01	0.3	0.64	0.45	0.04	0.98	1.52	0.48	0.21	0.188	0.493
gene-XAF1	XAF1	XIAP associated factor 1, transcript variant X1	4.305	2.10609344	0.002396019	0.012486667	yes	up	0.63	0.96	0.75	1.29	1.28	0	0.46	0.24	0.29	0.97	0.16	0	0.13	0.14	0.13	0.11	0.04	0	0	0.86	0.687	0.157
gene-LOC100858172	LOC100858172	T-cell surface glycoprotein CD8 alpha chain-like, transcript variant X2	0.139	-2.847571069	0.002401984	0.012507859	yes	down	0	0	0	0.07	0.15	0	0	0	0	0.24	0.08	0.07	0	0.72	0.39	0.49	0.63	0.06	0.41	0.05	0.046	0.29
gene-LOC121109319	LOC121109319	uncharacterized LOC121109319, transcript variant X1	0.382	-1.389525334	0.002419069	0.012577767	yes	down	0.15	0.14	0.19	0.35	0.08	0.62	0.11	0.24	0.06	0.33	0.98	0.63	0.43	0.32	1.22	1.05	0.12	0.06	0.44	0.53	0.227	0.578
gene-FGF14	FGF14	fibroblast growth factor 14	2.502	1.322902296	0.002438177	0.012651631	yes	up	0.73	0.51	1.24	0.61	1.44	3.32	2.68	2.19	1.62	0.31	0.28	0.05	1.29	0.38	0.72	0.25	0.28	0.5	0.6	0.37	1.465	0.472
gene-LOC112533014	LOC112533014	uncharacterized LOC112533014, transcript variant X1	0.314	-1.670444931	0.00245669	0.012740375	yes	down	0.09	0.08	0.05	0.04	0.02	0.02	0.04	0.08	0.03	0.02	0.1	0.36	0.24	0.09	0	0.14	0.1	0.04	0.07	0.13	0.047	0.127
gene-LOC423605	LOC423605	protein NDNF-like	0.105	-3.247203689	0.002542776	0.013141557	yes	down	0	0	0.03	0	0	0	0	0	0	0	0.12	0.14	0.03	0.03	0.03	0	0	0.12	0.06	0.03	0.003	0.056
gene-LOC101748323	LOC101748323	uncharacterized LOC101748323, transcript variant X18	2.343	1.228385238	0.002593539	0.013330895	yes	up	0.04	0.15	0.07	0.19	0.08	0.01	0.12	0.09	0.07	0.09	0.05	0.01	0.05	0.02	0.04	0.08	0.02	0.04	0.03	0.04	0.091	0.038
gene-CTNNA3	CTNNA3	catenin alpha 3, transcript variant X1	4.095	2.033705244	0.002657566	0.013625682	yes	up	0.24	0.5	0.26	0.33	0.15	0.06	0.18	0.04	0.31	0.31	0.04	0	0	0.02	0	0.06	0	0.06	0.02	0.29	0.238	0.049
gene-SLURP1	SLURP1	secreted LY6/PLAUR domain containing 1	0.248	-2.014277621	0.002675856	0.013694593	yes	down	8.09	11.96	7.09	5.02	33.28	0.82	1.97	0.66	2.72	4.68	11.4	10.18	6.47	60.8	6.54	29.21	7.53	27.31	131.14	17.07	7.629	30.765
gene-MYMX	MYMX	myomixer, myoblast fusion factor	0.353	-1.501536758	0.002677778	0.013698213	yes	down	0.03	0.18	0.05	0.03	0.05	0.08	0	0.05	0.11	0.03	0.09	0.05	0.3	0.22	0.21	0.21	0.17	0.09	0.22	0.06	0.061	0.162
gene-MMD	MMD	monocyte to macrophage differentiation associated, transcript variant X1	0.49	-1.029349813	0.002680915	0.013706499	yes	down	11.35	8.5	8.32	4.69	21.87	10.18	8.47	6.05	12.07	4.78	20.02	2.86	25.54	19.68	32.58	5	15.5	25.66	11.88	25.85	9.628	18.457
gene-LOC121108263	LOC121108263	uncharacterized LOC121108263	2.968	1.569586028	0.002682314	0.013709775	yes	up	0.11	0.1	0.12	0.21	0.04	0.96	0.13	0.75	0.09	0.06	0.05	0.08	0.11	0.05	0.12	0.16	0.12	0.06	0.02	0.07	0.257	0.084
gene-PPP1R1C	PPP1R1C	protein phosphatase 1 regulatory inhibitor subunit 1C, transcript variant X3	0.254	-1.974639864	0.002693593	0.01375964	yes	down	0	0.2	0.13	0.06	0	0.13	0.06	0	0.05	0	0.23	0.19	0.49	0.13	0	0.19	0.4	0.14	0.27	0.19	0.063	0.223
gene-ACACB	ACACB	acetyl-CoA carboxylase beta, transcript variant X1	0.464	-1.106927857	0.002695462	0.013765045	yes	down	0.09	0.04	0.03	0.09	0.09	0.09	0.08	0.05	0.09	0.03	0.11	0.02	0.15	0.18	0.23	0.06	0.19	0.26	0.07	0.12	0.068	0.139
gene-SYN3	SYN3	synapsin III	2.289	1.194404051	0.002696175	0.013765045	yes	up	1.51	2.11	1.38	1.8	3.9	0.27	0.95	0.42	0.82	2.61	0.66	0.27	0.52	0.58	0.56	0.98	0.42	0.42	0.32	1.6	1.577	0.633
gene-HMGCS2	HMGCS2	3-hydroxy-3-methylglutaryl-CoA synthase 2	0.363	-1.462376622	0.002706606	0.013802695	yes	down	0.06	0	0.22	0.05	0.08	0.11	0.2	0.11	0	0.06	0.14	0.22	0.14	0.25	0.21	0.27	0.36	0.06	0.11	0.47	0.089	0.223
gene-LOC107053051	LOC107053051	uncharacterized LOC107053051, transcript variant X1	2.55	1.350396443	0.002733569	0.013924478	yes	up	0.16	0.2	0.13	0.25	0.19	0.04	0.08	0.01	0.11	0.21	0.03	0.05	0.01	0.02	0.04	0.07	0.07	0.06	0.04	0.14	0.138	0.053
gene-LOC121107592	LOC121107592	uncharacterized LOC121107592, transcript variant X3	0.184	-2.444937606	0.002763415	0.014021166	yes	down	0	0.01	0	0	0.01	0.01	0.01	0	0.01	0.01	0.03	0.05	0.01	0.02	0	0.01	0.1	0.02	0.03	0.02	0.006	0.029
gene-LOC112533010	LOC112533010	uncharacterized LOC112533010	0.26	-1.944234619	0.002769744	0.014045026	yes	down	0	0.05	0.03	0.04	0.03	0	0	0.01	0.02	0	0.17	0.04	0.04	0.05	0.01	0.1	0.08	0.02	0.09	0.05	0.018	0.065
gene-CSMD3	CSMD3	CUB and Sushi multiple domains 3, transcript variant X1	0.233	-2.10312287	0.002776053	0.01405766	yes	down	0	0	0.01	0	0.01	0	0.01	0.01	0	0	0.05	0	0.02	0.03	0.07	0.02	0	0.01	0.01	0.04	0.004	0.025
gene-LOC112532704	LOC112532704	uncharacterized LOC112532704	0.139	-2.849033054	0.002778388	0.014057663	yes	down	0	0.01	0	0	0.01	0	0	0	0.02	0	0	0	0.01	0.01	0.04	0.05	0.06	0.02	0.04	0.03	0.004	0.026
gene-LOC112531478	LOC112531478	uncharacterized LOC112531478, transcript variant X2	6.566	2.714912278	0.002817833	0.014229348	yes	up	0.02	0.03	0.16	0.04	0	0.04	0.06	0.02	0.06	0.04	0	0.02	0	0	0	0	0	0.02	0.02	0	0.047	0.006
gene-RBP4	RBP4	retinol binding protein 4	6.744	2.753512713	0.002820211	0.014233402	yes	up	0.1	0.31	0.42	0	0.18	0.19	0.39	0	0.39	0.39	0	0.09	0.09	0	0	0	0.1	0	0	0	0.237	0.028
gene-WSCD2	WSCD2	WSC domain containing 2, transcript variant X3	0.462	-1.115169743	0.002848081	0.014330027	yes	down	4.35	6.3	3.43	5.73	4.76	24.22	3.47	4	7.48	2.8	11.15	29.55	16.53	12.7	7.38	9.16	15.43	11.83	17.61	4.41	6.654	13.575
gene-LOC101747727	LOC101747727	uncharacterized LOC101747727, transcript variant X1	0.098	-3.346957536	0.002884711	0.014494147	yes	down	0	0	0.02	0	0	0	0.01	0.01	0	0	0.02	0.01	0	0.01	0.01	0.1	0.05	0	0.01	0.08	0.004	0.029
gene-LOC121107723	LOC121107723	mucin-5AC-like	0.192	-2.379498601	0.00288932	0.014505203	yes	down	0	0	0.13	0.04	0	0	0.04	0	0.08	0.15	0.35	0.11	0.18	0.15	0.04	1	0.08	0.04	0.08	0.11	0.044	0.214
gene-LOC768392	LOC768392	uncharacterized LOC768392, transcript variant X1	2.279	1.188626492	0.002903805	0.014565785	yes	up	0.13	0.37	0.51	0.35	0.16	0.71	0.21	0.39	0.32	0.36	0.16	0.08	0.15	0.12	0.36	0.19	0.32	0.08	0.12	0.04	0.351	0.162
gene-SERPINB12	SERPINB12	serpin family B member 12	0.225	-2.152294076	0.002917058	0.014607929	yes	down	0	0.11	0.06	0.09	0.03	0.06	0.07	0.09	0.03	0.03	0.03	0.16	0.03	0.4	0.13	0.17	0.03	0.1	1.28	0.03	0.057	0.236
gene-BDKRB1	BDKRB1	bradykinin receptor B1, transcript variant X1	0.485	-1.043796364	0.002936626	0.014681507	yes	down	0.49	0.94	0.24	0.14	0.6	0.53	0.34	0.85	0.5	0.42	0.8	0.44	0.91	0.54	0.58	2.37	1.47	0.5	0.58	0.99	0.505	0.918
gene-RPL3L	RPL3L	ribosomal protein L3 like	0.384	-1.380958563	0.002945235	0.014715086	yes	down	0.43	0.23	0.37	0.1	0.25	0.2	0.05	0.1	0.32	0.11	0.9	0.41	0.36	0.37	0.2	1.28	0.84	0.16	0.1	0.57	0.216	0.519
gene-LOC772096	LOC772096	glucagon receptor-like, transcript variant X1	5.191	2.375961389	0.002966053	0.014799959	yes	up	2.92	0.07	1.8	0.14	0.06	0.23	0.04	0.14	1.03	1.04	0.26	0.18	0.47	0.01	0.14	0	0	0.05	0.35	0	0.747	0.146
gene-LOC100857541	LOC100857541	olfactory receptor 14J1-like, transcript variant X1	12.149	3.602756593	0.002986838	0.01488312	yes	up	1.48	0	0	2.36	0	1.32	0.41	1.25	0	0.3	0	0.65	0	0	0.06	0	0	0	0	0	0.712	0.071
gene-ENDOU	ENDOU	endonuclease, poly(U) specific	0.416	-1.264192953	0.002998237	0.014923456	yes	down	0.05	0.34	0.04	0.09	0.17	0.13	0.09	0.3	0.14	0.22	0.32	0.44	0.39	0.36	0.17	0.71	0.4	0.33	0.27	0.09	0.157	0.348
gene-LOC771560	LOC771560	cytosolic phospholipase A2 epsilon-like	5.871	2.553484105	0.003035915	0.015077764	yes	up	0	0.03	0.14	0.12	0.06	0.03	0.02	0.5	0.02	0.23	0.03	0.05	0.05	0.03	0.03	0	0	0	0	0	0.115	0.019
gene-KCNMA1	KCNMA1	potassium calcium-activated channel subfamily M alpha 1, transcript variant X1	0.498	-1.006048	0.003037042	0.01507922	yes	down	5.7	2.69	3.39	1.05	6.74	9.86	3.79	3.53	4.79	0.9	7.96	3.5	11.42	8.11	12.9	3.69	7.35	11.92	6.01	7.26	4.244	8.012
gene-SLC20A1	SLC20A1	solute carrier family 20 member 1, transcript variant X2	4.051	2.018190225	0.003077909	0.015248606	yes	up	23.59	35.11	38.35	104.14	16.78	1214.62	48.98	304.38	169.71	28.39	37.95	70.85	34.48	58.46	28.16	37.54	47.2	46.47	103.89	11.03	198.405	47.603
gene-P2RY1	P2RY1	purinergic receptor P2Y1	2.041	1.029522508	0.003090956	0.015304849	yes	up	0.65	0.69	0.24	0.78	0.43	0.48	0.51	0.26	0.32	0.41	0.37	0.18	0.35	0.09	0.31	0.14	0.27	0.1	0.09	0.27	0.477	0.217
gene-GUCY2D	GUCY2D	guanylate cyclase 2D, retinal	0.137	-2.864527133	0.003108945	0.015381274	yes	down	0	0	0	0.01	0	0.01	0	0	0.01	0	0.02	0.01	0.08	0.01	0.02	0.03	0.01	0.01	0.01	0	0.003	0.02
gene-ANXA10	ANXA10	annexin A10, transcript variant X1	0.439	-1.188849613	0.003170304	0.015612449	yes	down	0.08	0.04	0.07	0.04	0.02	0.05	0.02	0.11	0.03	0.05	0.16	0.09	0.25	0.05	0.04	0.19	0.15	0.05	0.04	0.08	0.051	0.11
gene-LOC101750551	LOC101750551	uncharacterized LOC101750551	0.088	-3.508042634	0.003177609	0.01563962	yes	down	0	0	0	0	0	0	0	0	0	0	0.06	0.04	0	0.02	0.2	0.02	0	0.02	0.02	0.02	0	0.04
gene-LOC121107174	LOC121107174	uncharacterized LOC121107174, transcript variant X1	0.187	-2.417829666	0.003183755	0.015665599	yes	down	0.03	0.01	0	0	0.01	0	0	0	0.01	0.02	0.02	0.1	0.07	0.02	0.01	0.03	0.03	0.03	0	0.01	0.008	0.032
gene-TRAIP	TRAIP	TRAF interacting protein, transcript variant X1	2.527	1.337405798	0.003187287	0.015678711	yes	up	0.19	0.34	0.31	0.21	0.15	0.18	0.27	0.5	0.32	0.27	0.03	0.05	0	0.12	0.28	0.03	0.05	0.19	0.03	0.21	0.274	0.099
gene-NRG2	NRG2	neuregulin 2, transcript variant X1	2.895	1.533417146	0.003203846	0.015730189	yes	up	0.1	0.22	0.09	0.19	0.13	0.03	0.02	0.06	0.22	0.27	0.07	0.05	0.03	0.02	0.06	0.04	0.03	0.03	0	0.1	0.133	0.043
gene-NR4A2	NR4A2	nuclear receptor subfamily 4 group A member 2, transcript variant X1	0.471	-1.086047996	0.003242817	0.015886987	yes	down	0.33	0.4	0.57	0.43	0.12	0.1	0.93	0.61	0.67	0.47	1.11	0.62	0.79	0.69	1.52	0.73	1.71	0.11	0.6	1.29	0.463	0.917
gene-LOC107051353	LOC107051353	uncharacterized LOC107051353, transcript variant X1	7.757	2.95552844	0.003295398	0.016100934	yes	up	0.02	0	0.16	0.05	0.03	0.14	0.11	0.07	0.11	0	0	0	0	0.07	0	0	0	0.03	0	0	0.069	0.01
gene-ATP6V0A4	ATP6V0A4	ATPase H+ transporting V0 subunit a4	2.084	1.059357441	0.003324613	0.016216967	yes	up	45.1	33.46	37.01	83.75	12.22	101.35	40.15	240.94	47	30.13	30.52	37.98	20.87	31.78	35.18	23.91	31.03	31.59	41.61	14.01	67.111	29.848
gene-B4GALT6	B4GALT6	beta-1,4-galactosyltransferase 6	0.468	-1.096392397	0.003419395	0.016616896	yes	down	1.09	0.7	0.77	0.16	1.9	1.67	1.11	0.47	0.75	0.33	2.15	0.33	3.22	1.61	3.06	0.72	2.11	2.31	1.56	1.23	0.895	1.83
gene-LOC121109183	LOC121109183	uncharacterized LOC121109183	0.418	-1.259259388	0.00342356	0.016629187	yes	down	0.09	0.03	0.12	0.07	0.07	0	0.07	0.15	0.05	0	0.07	0.16	0.11	0.14	0.2	0.12	0.16	0.12	0.16	0.18	0.065	0.142
gene-LOC112530376	LOC112530376	T cell receptor delta variable 1-like	2.017	1.012412589	0.00343628	0.016685489	yes	up	7.97	5.01	1.69	0.57	1.05	4.23	8.22	1.61	4.78	4.7	2.41	0.88	1.47	0.8	1.65	2.29	0.67	2.66	0.65	1.21	3.983	1.469
gene-PITX2	PITX2	paired like homeodomain 2	0.277	-1.849874563	0.003503288	0.016956178	yes	down	0.08	0.08	0.16	0	0.44	0.12	0.12	0.04	0.28	0	0.5	0.04	0.52	0.63	1.26	0.21	0.04	0.21	0.24	0.86	0.132	0.451
gene-LHX8	LHX8	LIM homeobox 8	6.594	2.721241227	0.003510785	0.016983365	yes	up	0.11	0.04	0.21	0.11	0	0.31	0	0.1	0.18	0.04	0	0	0.04	0	0	0.04	0	0.04	0	0.04	0.11	0.016
gene-LOC107049779	LOC107049779	uncharacterized LOC107049779, transcript variant X1	7.501	2.907068273	0.003527075	0.017057599	yes	up	0.17	0.4	0.05	0.06	0.5	0	0.56	0.52	0.13	0.04	0	0	0.13	0	0	0	0	0	0	0.18	0.243	0.031
gene-LOC121111655	LOC121111655	uncharacterized LOC121111655, transcript variant X1	0.339	-1.559517575	0.003563366	0.01720326	yes	down	0.06	0	0.11	0.05	0.1	0.1	0.02	0.02	0.04	0.02	0.49	0.17	0.06	0.06	0.21	0	0.23	0.7	0.98	0.41	0.052	0.331
gene-LOC107049386	LOC107049386	uncharacterized LOC107049386, transcript variant X4	0.171	-2.5445274	0.003567036	0.017209403	yes	down	0.84	1.86	3.52	0.96	0.57	0.69	6.85	1.52	0.99	0.66	9.88	0	0.45	10.71	0.41	40.74	0.38	22.48	0.55	7.46	1.846	9.306
gene-LOC430443	LOC430443	guanylyl cyclase-activating protein 1-like, transcript variant X1	0.427	-1.227989269	0.003582726	0.017271265	yes	down	0.38	0.42	0.01	0.19	0.41	0.38	0.03	0.3	0.44	0.04	0.64	0.26	0.61	0.59	0.82	1.14	0.57	0.45	0.5	0.34	0.26	0.592
gene-PHGDH	PHGDH	phosphoglycerate dehydrogenase	2.009	1.006323788	0.003596494	0.017309926	yes	up	26.03	32.9	18.85	26.89	3.31	10.69	26.59	17.23	36.75	6.62	9.86	20.16	5.56	7.79	5.84	10.94	13.31	6.02	10.91	3.17	20.586	9.356
gene-LOC101748561	LOC101748561	uncharacterized LOC101748561, transcript variant X1	0.342	-1.548949885	0.003634225	0.017459347	yes	down	0.01	0.02	0.03	0.01	0.03	0.01	0.01	0	0.02	0	0.02	0.06	0.07	0.03	0.01	0.04	0.04	0.05	0.07	0.01	0.014	0.04
gene-LOC101748329	LOC101748329	rho-related GTP-binding protein RhoB-like	4.134	2.047618845	0.003659429	0.017552046	yes	up	0.54	0	0.49	0.1	0.98	0.26	0.37	0.36	1.63	0	0.12	0	0.29	0	0.24	0.09	0.11	0.05	0.09	0.11	0.473	0.11
gene-CTRL	CTRL	chymotrypsin like	0.131	-2.92933921	0.003699538	0.017720905	yes	down	0	0	0	0	0.08	0.08	0	0	0.09	0	0.17	0.08	0.91	0	0.08	0.27	0.08	0.18	0.26	0	0.025	0.203
gene-LOC121109863	LOC121109863	microtubule-actin cross-linking factor 1-like, transcript variant X1	2.132	1.09207559	0.003726545	0.017812492	yes	up	0.21	0.45	0.74	0.33	0.29	0.31	0.17	0.4	0.28	0.28	0.09	0.16	0.27	0	0.29	0.15	0.28	0.12	0.02	0.14	0.346	0.152
gene-RGS20	RGS20	regulator of G-protein signaling 20, transcript variant X1	2.806	1.488506504	0.003740572	0.01787005	yes	up	0.45	0.51	0.23	1.22	0.26	0.1	0.63	0.31	0.89	0.87	0.06	0.16	0.05	0.03	0.32	0.23	0.11	0.26	0.11	0.03	0.547	0.136
gene-HOXC9	HOXC9	homeobox C9	0.344	-1.538908632	0.003741554	0.01787005	yes	down	0.49	0.62	0.17	0.18	0.09	0.09	0	0.09	0.1	0.19	0.58	0.46	0.37	0.67	0.55	0.81	0.29	0.2	0.19	1.15	0.202	0.527
gene-LOC121111272	LOC121111272	uncharacterized LOC121111272	0.15	-2.734495611	0.003744037	0.017877182	yes	down	0	0	0	0	0	0	0	0	0	0	0.02	0	0.01	0.01	0	0.02	0	0	0.01	0	0	0.007
gene-GJC2	GJC2	gap junction protein gamma 2, transcript variant X3	0.464	-1.106884947	0.00377162	0.017980379	yes	down	4.67	3.63	4.03	1.23	11	10.1	3.94	1.64	6.88	1.11	11.96	2.1	10.42	10.26	16.5	4.07	10.75	12.58	7.86	10.95	4.823	9.745
gene-LOC112531190	LOC112531190	collagen alpha-2(I) chain-like, transcript variant X1	3.373	1.753985411	0.003796631	0.018066244	yes	up	0.48	0.28	0.38	0.07	0.14	0	0.35	0.33	0.15	0.49	0.11	0	0.03	0.13	0.23	0.06	0	0.12	0.06	0	0.267	0.074
gene-OPRK1	OPRK1	opioid receptor kappa 1, transcript variant 1	4.464	2.158380648	0.003809137	0.018116211	yes	up	0	0.38	0.15	0.21	0.17	0.12	0.13	0.33	0.05	0.25	0	0.15	0	0	0.1	0.08	0	0.05	0	0	0.179	0.038
gene-LOC121107659	LOC121107659	immunoglobulin heavy variable 3-11-like	9.162	3.195619123	0.003824669	0.018185295	yes	up	1.04	0.39	0	0	0	0.45	0.37	0	0.41	0.72	0	0	0	0.12	0.04	0	0	0.13	0.04	0	0.338	0.033
gene-CCKBR	CCKBR	cholecystokinin B receptor	2.346	1.230061591	0.00384277	0.018242557	yes	up	0.19	0.31	0.5	0.73	0.18	0.18	0.68	1.21	0.29	0.57	0.15	0.14	0.23	0.33	0.18	0.25	0.14	0.25	0.05	0.19	0.484	0.191
gene-AMY2A	AMY2A	amylase, alpha 2A (pancreatic)	0.367	-1.447166727	0.003915094	0.018522628	yes	down	0.06	0.01	0	0.01	0.01	0.04	0.12	0.09	0.14	0	0.39	0.09	0.27	0.12	0.35	0.01	0.39	0.05	0.04	0.09	0.048	0.18
gene-HNF4A	HNF4A	hepatocyte nuclear factor 4 alpha, transcript variant X1	2.238	1.162008285	0.0039262	0.01856059	yes	up	0.48	0.5	1.07	0.72	0.2	0.34	1.52	0.74	0.83	1.07	0.09	0.66	0.14	0.21	0.07	0.37	0.25	0.11	0.36	0.53	0.747	0.279
gene-REC114	REC114	REC114 meiotic recombination protein	0.342	-1.548957557	0.00395764	0.018670139	yes	down	1.76	0.82	0.8	0.54	4.45	0.07	0.65	0.03	0.57	1.49	3.06	1.81	5.22	3.03	0.88	8.02	2.86	2.59	3.25	0.83	1.118	3.155
gene-GRID1	GRID1	glutamate ionotropic receptor delta type subunit 1, transcript variant X5	0.473	-1.079927429	0.00395869	0.01867022	yes	down	0.24	0.14	0.15	0.04	0.15	0.19	0.2	0.06	0.12	0.03	0.39	0.11	0.48	0.36	0.33	0.04	0.44	0.32	0.22	0.12	0.132	0.281
gene-SGCA	SGCA	sarcoglycan alpha, transcript variant X1	0.302	-1.728885396	0.003987158	0.018789766	yes	down	0.24	0.1	0	0	0.09	0.37	0.1	0	0.05	0.1	0.34	0.37	0.51	0.05	0.51	0.61	0.43	0.3	0.14	0.05	0.105	0.331
gene-TBC1D24L	TBC1D24L	TBC1 domain family member 24L	7.625	2.930701913	0.004035314	0.018949772	yes	up	2.42	5.4	0.32	6.1	0.81	1.4	14.68	2.81	0.14	0	0.49	0	0.64	0.31	1.39	0.74	0	0.52	0.16	0	3.408	0.425
gene-BUB1B	BUB1B	BUB1 mitotic checkpoint serine/threonine kinase B	2.251	1.170653734	0.004035794	0.018949772	yes	up	0.1	0.12	0.51	0.17	0.38	0.17	0.16	0.12	0.42	0.72	0.03	0.16	0.17	0.1	0.11	0.17	0.11	0.07	0.1	0.17	0.287	0.119
gene-LOC121107086	LOC121107086	uncharacterized LOC121107086	2.172	1.119024407	0.004053137	0.01901186	yes	up	0.22	0.25	1.13	2.01	0.58	0.24	2.75	0.74	2.82	0.46	0.19	2.31	0.1	0.28	0.12	0.05	0.17	0.4	0.14	0.07	1.12	0.383
gene-HAAO	HAAO	3-hydroxyanthranilate 3,4-dioxygenase, transcript variant X1	0.399	-1.327332348	0.004112788	0.019241289	yes	down	0.43	0.27	0.11	0.15	0.12	0.13	0.13	0.03	0.03	0.24	0.52	0.19	1.2	0.1	0.45	0.31	0.16	0.26	0.41	0.22	0.164	0.382
gene-SLC7A11	SLC7A11	solute carrier family 7 member 11, transcript variant X1	0.444	-1.171443521	0.004121488	0.019272011	yes	down	0.14	0.15	0.49	0.15	0.17	0.07	0.27	0.05	0.02	0.13	0.43	0.1	0.18	0.32	0.3	0.63	0.51	0.17	0.17	0.53	0.164	0.334
gene-UPK1B	UPK1B	uroplakin 1B, transcript variant X1	6.314	2.658466433	0.004124302	0.019277472	yes	up	0.39	4.14	1.57	0.31	15.99	0	0.15	0.65	0.06	5.34	0.27	1.08	0.12	0.57	0.06	0.48	0.03	0.7	0.84	0.06	2.86	0.421
gene-ADGRG4	ADGRG4	adhesion G protein-coupled receptor G4, transcript variant X2	0.256	-1.967944055	0.004129827	0.019290423	yes	down	0	0.03	0.04	0.06	0	0.15	0	0.02	0.03	0.02	0.06	0.26	0.06	0.16	0.06	0.03	0.24	0.05	0.35	0.02	0.035	0.129
gene-TMC3	TMC3	transmembrane channel like 3	2.323	1.215935286	0.004130764	0.019290423	yes	up	0.52	0.21	0.8	0.2	1.07	0.46	0.21	1.37	0.42	0.26	0.29	0.08	0.34	0.23	0.34	0.11	0.06	0.28	0.26	0.46	0.552	0.245
gene-LRFN2	LRFN2	leucine rich repeat and fibronectin type III domain containing 2, transcript variant X2	7.468	2.900791618	0.004137764	0.019318118	yes	up	0.04	0	0.03	0.12	0	0	0.03	0.03	0.04	0.05	0	0	0.01	0	0.01	0	0.01	0	0	0	0.034	0.003
gene-LOC107051928	LOC107051928	uncharacterized LOC107051928, transcript variant X2	8.042	3.007605354	0.004180629	0.019483005	yes	up	0.08	0.09	0.07	0.08	0	0.08	0.16	0.59	0.08	0.32	0.08	0	0	0	0	0	0	0	0	0	0.155	0.008
gene-LOC107052628	LOC107052628	uncharacterized LOC107052628	0.237	-2.075554797	0.004224222	0.019650682	yes	down	0.02	0.04	0.01	0.05	0.01	0.02	0	0.01	0	0	0.1	0.13	0.14	0.06	0.02	0.02	0.1	0.03	0	0.01	0.016	0.061
gene-MAP3K15	MAP3K15	mitogen-activated protein kinase kinase kinase 15	0.396	-1.337929838	0.004257502	0.01978512	yes	down	1	0.51	0.61	0.38	0.85	11.16	1.83	0.6	0.61	0.45	3.07	4.99	3.21	3.4	1.3	13.94	5.1	3.07	3.44	1.01	1.8	4.253
gene-MIR135A-3	MIR135A-3	microRNA 135a-3	2.551	1.351178953	0.004281366	0.019880677	yes	up	1.57	1.23	0.65	0.94	1.73	0.14	1.21	0.19	0.5	1.49	0.3	0.48	0.38	0.25	0.62	0.11	0.45	0.05	0.05	0.79	0.965	0.348
gene-ACSM5	ACSM5	acyl-CoA synthetase medium-chain family member 5, transcript variant X1	9.368	3.227769748	0.004304292	0.019982001	yes	up	0.02	0.13	0.27	0.47	0	0	0.05	0.96	0.02	0	0	0	0	0	0.05	0.08	0	0	0.02	0.05	0.192	0.02
gene-DLX1	DLX1	distal-less homeobox 1	3.841	1.941439958	0.004312196	0.020013553	yes	up	0.28	0.75	0.24	2.63	0	3.94	0.78	4.18	2.31	0.91	0.21	0.07	0.74	0.98	0.6	0.15	0.07	0.44	0.76	0	1.602	0.402
gene-PRDM6	PRDM6	PR/SET domain 6	0.359	-1.477800936	0.004326131	0.020062765	yes	down	0.05	0.07	0.09	0.01	0.16	0.04	0.08	0.04	0.03	0.03	0.19	0.05	0.11	0.19	0.44	0.01	0.06	0.3	0.06	0.09	0.06	0.15
gene-SAMD7	SAMD7	sterile alpha motif domain containing 7	8.506	3.08851889	0.004397557	0.020315791	yes	up	0	0.12	0.1	0.1	0.17	0	0	0.07	0.07	0.11	0	0	0	0	0	0	0	0	0	0.04	0.074	0.004
gene-SH3BGR	SH3BGR	SH3 domain binding glutamate rich protein, transcript variant X1	2.885	1.528560218	0.004406233	0.020335762	yes	up	0.29	0.86	0.16	0.23	0.66	0.13	0.1	0.41	0.37	0.17	0.06	0.06	0.24	0.06	0.24	0.13	0	0.13	0.06	0.25	0.338	0.123
gene-DPYS	DPYS	dihydropyrimidinase, transcript variant 1	3.033	1.60084958	0.004406382	0.020335762	yes	up	0.34	0.4	0.23	1.48	0.1	0.21	0.25	0.2	0.37	0.63	0.19	0.43	0.11	0.11	0	0.04	0.18	0.12	0.11	0	0.421	0.129
gene-F-KER	F-KER	feather keratin I	3.453	1.788033479	0.004436832	0.020441434	yes	up	0.11	0.23	1.75	1.81	0.99	0.51	0.33	0.9	0.22	0.64	0.11	0	0.1	0.11	0.31	0.11	0	0.56	0.53	0.21	0.749	0.204
gene-LOC107049189	LOC107049189	coiled-coil domain-containing protein 81-like, transcript variant X1	8.418	3.073559003	0.004437199	0.020441434	yes	up	0.01	0.01	0.01	0	0.03	0.09	0	0.07	0.03	0.01	0	0	0	0	0	0.01	0.01	0	0	0	0.026	0.002
gene-FSHR	FSHR	follicle stimulating hormone receptor, transcript variant X1	0.465	-1.103714448	0.004582663	0.021004455	yes	down	0.24	0.19	0.33	0.25	0.07	0.4	0.07	0.08	0.26	0.14	0.36	0.91	0.54	0.27	0.07	0.51	0.57	0.46	0.18	0.23	0.203	0.41
gene-LOC121109917	LOC121109917	uncharacterized LOC121109917	9.109	3.187235108	0.004632833	0.021212882	yes	up	0.01	0.07	0.21	0.06	0	0.03	0.34	0	0.05	0.01	0	0	0	0	0.04	0	0	0	0	0.04	0.078	0.008
gene-LYPD2	LYPD2	LY6/PLAUR domain containing 2	2.458	1.297308471	0.004647241	0.021255011	yes	up	1.14	1.98	2.95	2.2	0.35	56.61	3.88	10.07	5.29	0.66	0.88	1.73	0.84	0.86	1.52	0.64	0.6	0.27	1.27	2.43	8.513	1.104
gene-HABP2	HABP2	hyaluronan binding protein 2	3.806	1.928176258	0.004862254	0.022073168	yes	up	0.8	0.1	0.77	0.58	2.31	0.06	0.34	0.54	0.12	0.45	0.31	0.03	0.03	0.15	0.32	0.03	0	0.03	0.03	0.54	0.607	0.147
gene-LOC121109131	LOC121109131	uncharacterized LOC121109131	0.339	-1.561330764	0.004924488	0.02231644	yes	down	0.02	0.08	0.02	0	0.05	0.05	0.04	0.03	0	0.02	0.07	0.02	0.05	0.07	0.14	0.12	0.13	0.13	0.02	0.09	0.031	0.084
gene-KCTD19	KCTD19	potassium channel tetramerization domain containing 19, transcript variant X1	0.431	-1.212574771	0.00495103	0.022403007	yes	down	1.59	0.05	1.08	0.76	0.15	0.37	0.42	1.55	0.19	0.26	1.44	0.87	1.45	1.76	0.79	1.36	1.6	1.01	2.64	0.7	0.642	1.362
gene-LOC112530142	LOC112530142	uncharacterized LOC112530142	0.191	-2.386964355	0.004989052	0.022536662	yes	down	0.19	0.11	0.06	0	1.04	0	0.1	0	0.94	0.19	1.32	0.1	1.73	1.36	0.18	3.44	0.25	1.18	2.38	1.1	0.263	1.304
gene-LOC101752233	LOC101752233	uncharacterized LOC101752233, transcript variant X1	2.828	1.499640578	0.005035887	0.022701698	yes	up	1.73	1.22	4.72	0.27	0.99	0.22	0.75	1.45	2.69	0.99	0.35	0.02	0.07	0.37	0.54	0.09	0.02	1.68	0.68	0.21	1.503	0.403
gene-CD86	CD86	CD86 molecule, transcript variant X1	0.19	-2.392999306	0.005078586	0.022848579	yes	down	0.04	0.05	0	0	0.01	0.01	0	0	0	0	0.03	0.05	0	0.02	0.06	0.05	0.02	0.11	0.05	0.06	0.011	0.045
gene-CDCA3	CDCA3	cell division cycle associated 3, transcript variant 1	2.233	1.158933336	0.005184194	0.023225397	yes	up	0.66	0.46	1.08	0.68	0.48	0.25	0.26	1.12	0.6	1.3	0.17	0.41	0.33	0.09	0.66	0.18	0.42	0.27	0.26	0.51	0.689	0.33
gene-LOC101749531	LOC101749531	ras GTPase-activating-like protein IQGAP3-like	2.09	1.063520677	0.005189367	0.023239597	yes	up	0.06	0.11	0.18	0.1	0.08	0.02	0.14	0.07	0.15	0.21	0.04	0.03	0.05	0.09	0.05	0.04	0.08	0.02	0.03	0.07	0.112	0.05
gene-LOC107051372	LOC107051372	coiled-coil domain-containing protein 81-like	3.489	1.802969395	0.005230664	0.02339298	yes	up	0.01	0.06	0.07	0.07	0.12	0.14	0.16	0.17	0.06	0.04	0	0	0.01	0.05	0	0.02	0.02	0.1	0.03	0	0.09	0.023
gene-TRBV19	TRBV19	T cell receptor beta variable 19-like	0.311	-1.68291279	0.005294014	0.023594534	yes	down	0.07	0	0.09	0	0.07	0.07	0.04	0	0.07	0.43	0.38	0.1	0.1	0.14	0.24	0.19	0.39	0.19	0.64	0.14	0.084	0.251
gene-PTX3	PTX3	pentraxin 3	0.388	-1.364884105	0.005302319	0.023619894	yes	down	0.68	0.17	0.1	0.37	0.07	0.38	0.64	0.15	0.24	0.74	1.55	1.48	0.11	0.23	1.54	0.25	1.6	0.29	0.82	0.62	0.354	0.849
gene-RAB39A	RAB39A	RAB39A, member RAS oncogene family	0.282	-1.827595817	0.005547379	0.024524112	yes	down	0	0.02	0.01	0.05	0	0.03	0.02	0.07	0.02	0.06	0.18	0.03	0.12	0.14	0.02	0.02	0.16	0.02	0.22	0.03	0.028	0.094
gene-OPN5L1	OPN5L1	opsin 5-like 1, transcript variant X1	4.098	2.034984989	0.005556142	0.024550838	yes	up	0.43	0.15	0.07	0.02	0.08	0.23	0.31	0.09	0.1	0.08	0.14	0	0	0	0.17	0	0.02	0	0	0.08	0.156	0.041
gene-LOC121109784	LOC121109784	uncharacterized LOC121109784, transcript variant X1	0.247	-2.014689127	0.005633018	0.024817694	yes	down	0	0.03	0	0.01	0.1	0	0	0.04	0.1	0.01	0.18	0.03	0.05	0.08	0.1	0.19	0.14	0.07	0	0.27	0.029	0.111
gene-LOC101748554	LOC101748554	uncharacterized LOC101748554, transcript variant X1	0.211	-2.242236347	0.005655905	0.024888188	yes	down	0.01	0.01	0.01	0.01	0	0	0	0.01	0	0.01	0.03	0.01	0.03	0	0.04	0	0.03	0.02	0.02	0.04	0.006	0.022
gene-LOC107054948	LOC107054948	uncharacterized LOC107054948, transcript variant X3	0.145	-2.787419451	0.005698861	0.025040619	yes	down	0	0	0	0.04	0	0	0	0	0.03	0.07	0.03	0.23	0.06	0.13	0	0.02	0.04	0.14	0.27	0	0.014	0.092
gene-LOC107055210	LOC107055210	uncharacterized LOC107055210	3.204	1.679769359	0.005731511	0.02516572	yes	up	1.21	4.4	43.15	55.36	28.32	1.63	7.41	15.41	11.2	15.64	5	1.37	7.27	9.29	1.04	1.82	9.94	7.23	9.42	1.51	18.373	5.389
gene-LOC101751691	LOC101751691	D-beta-hydroxybutyrate dehydrogenase, mitochondrial-like	0.246	-2.025419921	0.005762389	0.025264462	yes	down	0.18	0.1	0	0.17	0.08	0	0.18	0	0.18	0	0.45	1.04	0.09	0.27	0.43	0	0.27	0.09	0.27	0.36	0.089	0.327
gene-LOC121108705	LOC121108705	trichohyalin-like	7.208	2.849579045	0.005824086	0.025466985	yes	up	0.14	0	0.12	0	0.34	0.07	0.14	0.19	0.14	0.07	0.07	0	0	0	0	0	0	0	0	0	0.121	0.007
gene-CASQ2	CASQ2	calsequestrin 2	2.306	1.205278444	0.005887355	0.025700105	yes	up	0.28	0.96	0.65	0.82	1.68	0.24	0.81	0.98	1.11	0.31	0.19	0.09	0.18	0.49	0.47	0.33	0.03	0.64	0.15	0.55	0.784	0.312
gene-LOC101751168	LOC101751168	tumor necrosis factor ligand superfamily member 13B-like, transcript variant X1	0.337	-1.570839643	0.005918039	0.025812929	yes	down	0.19	0.14	0.22	0.18	0.3	0.09	0	0.06	0.06	0	0.53	0.37	0.67	0.51	0	0.07	0.38	0.26	0.25	0.44	0.124	0.348
gene-LOC107053858	LOC107053858	uncharacterized LOC107053858, transcript variant X1	2.424	1.277188256	0.005980233	0.026048903	yes	up	0.57	0.03	0.52	1.65	0.04	0.91	0.31	1.32	0.01	0.31	0.54	0.25	0.5	0.53	1.27	0.57	1.5	0.01	0.01	0.04	0.567	0.522
gene-LOC101750272	LOC101750272	uncharacterized LOC101750272	0.43	-1.216200994	0.006077943	0.026391798	yes	down	0.02	0	0.01	0	0.03	0.03	0.01	0.02	0.02	0.02	0.03	0.03	0.04	0.01	0.05	0.06	0.04	0	0.05	0.05	0.016	0.036
gene-LOC770890	LOC770890	lipase member M-like	0.304	-1.716572933	0.006088332	0.02643056	yes	down	0.18	0	0.23	0	0.08	0.08	0.04	0.12	0	0.13	0.18	0.25	0.5	0.56	0.54	0.09	0.04	0.09	0.04	0.35	0.086	0.264
gene-LOC112533263	LOC112533263	uncharacterized LOC112533263, transcript variant X1	0.422	-1.244791036	0.006104467	0.026485036	yes	down	0.04	0.02	0.01	0.02	0.03	0.01	0.03	0.02	0.02	0.01	0.02	0.02	0.05	0.02	0.01	0.04	0.12	0.06	0.05	0.08	0.021	0.047
gene-LOC121107011	LOC121107011	-	0.016	-5.966470736	0.006140116	0.026610606	yes	down	0	0	146.45	0	0.33	120.74	0	0.13	0	0	0.53	0.11	0.46	39.43	0	0	0	0	0	138.44	26.765	17.897
gene-GALNTL6	GALNTL6	polypeptide N-acetylgalactosaminyltransferase-like 6	3.147	1.653990835	0.00618508	0.026792623	yes	up	0.12	0.21	0.15	0.16	0.05	0	0.15	0.12	0.2	0.12	0.05	0	0.02	0.07	0.05	0	0	0.1	0	0.07	0.128	0.036
gene-FMN2	FMN2	formin 2, transcript variant X1	3.453	1.788019542	0.006239041	0.026974632	yes	up	0.07	0.17	0.13	0.09	0.25	0	0.02	0.03	0.02	0.01	0.02	0.01	0.02	0.02	0.04	0.02	0.03	0	0.05	0.02	0.079	0.023
gene-LOC121107253	LOC121107253	uncharacterized LOC121107253	2.3	1.201672601	0.006269048	0.027078449	yes	up	1.37	1.22	1.27	0.8	0.58	0.64	1.19	0.74	0.96	0.07	0.78	0.24	0.04	0.08	0.67	0.13	0.68	0.11	0.52	0.31	0.884	0.356
gene-LOC121106703	LOC121106703	uncharacterized LOC121106703, transcript variant X1	0.276	-1.857386052	0.006398924	0.027553803	yes	down	0.02	0.03	0.04	0	0	0.02	0	0.02	0.1	0	0.19	0.07	0.02	0.05	0.11	0.05	0.07	0.02	0.1	0.1	0.023	0.078
gene-LOC112531364	LOC112531364	uncharacterized LOC112531364, transcript variant X2	12.839	3.682470955	0.006429691	0.027664185	yes	up	0.06	0.12	0	0	0	0.1	0	0.1	0.1	0	0	0.01	0	0	0	0	0	0.02	0	0	0.048	0.003
gene-LOC121110639	LOC121110639	uncharacterized LOC121110639, transcript variant X1	0.136	-2.880804183	0.006430683	0.027664185	yes	down	0	0	0.01	0	0	0	0	0	0	0	0.01	0	0.01	0	0.01	0.02	0.02	0.01	0.01	0.02	0.001	0.011
gene-LOC112530330	LOC112530330	uncharacterized LOC112530330	0.27	-1.887120908	0.006540943	0.028078346	yes	down	0.02	0.02	0.01	0	0.03	0	0.03	0.01	0.02	0	0.06	0.06	0.06	0.12	0.01	0.02	0.03	0.03	0.05	0.02	0.014	0.046
gene-LOC107055146	LOC107055146	uncharacterized LOC107055146	0.338	-1.562941334	0.006631223	0.028384965	yes	down	0.3	0.16	0	0.27	0.13	0.28	0	0	0.29	0.44	0.44	0.28	0.56	0.73	0.28	0.46	0.58	0.31	0.73	0.73	0.187	0.51
gene-LOC107054346	LOC107054346	uncharacterized LOC107054346	0.23	-2.118667366	0.006633134	0.02838642	yes	down	0.04	0	0.06	0.06	0.04	0	0.1	0	0.04	0	0.08	0	0.25	0.07	0.19	0.13	0.44	0.07	0	0.1	0.034	0.133
gene-LOC112531416	LOC112531416	uncharacterized LOC112531416, transcript variant X1	2.545	1.347753683	0.006676588	0.028545337	yes	up	0.15	0.11	0.11	0.06	0.14	0.22	0.17	0.18	0.13	0.07	0	0	0.05	0.03	0.08	0.14	0	0.02	0.13	0.04	0.134	0.049
gene-LOC121107114	LOC121107114	uncharacterized LOC121107114, transcript variant X1	0.256	-1.963226984	0.006708542	0.02865483	yes	down	0.01	0	0.06	0.01	0.01	0.01	0.07	0.03	0.03	0.02	0.13	0.05	0.19	0.02	0	0.33	0.13	0.01	0.01	0.02	0.025	0.089
gene-LOC112532111	LOC112532111	uncharacterized LOC112532111, transcript variant X2	0.219	-2.188814393	0.006735662	0.028741299	yes	down	0	0	0.27	0	1.15	1.26	0.34	0	0.33	0	0.33	1.25	0.63	0	0.94	3	3.22	1.11	2	0.33	0.335	1.281
gene-CRISP2	CRISP2	cysteine rich secretory protein 2, transcript variant X1	0.102	-3.298424949	0.006804814	0.028999861	yes	down	0	0	0	0	0	0	0	0.05	0.05	0	0.1	0	0.15	0.1	0	0	0.66	0.16	0.1	0	0.01	0.127
gene-CLDN16	CLDN16	claudin 16	0.316	-1.660386977	0.006805369	0.028999861	yes	down	0.21	0.03	0.07	0.02	0.03	0.21	0.03	0.06	0.11	0.02	0.16	0.68	0.4	0.11	0.05	0.07	0.43	0.27	0.16	0	0.079	0.233
gene-UTS2B	UTS2B	urotensin 2B	5.589	2.482663707	0.006814606	0.029022062	yes	up	0.06	0	0.25	0.07	3.31	0.2	0.18	1.04	1.04	0	0	0	0.11	0.29	0.34	0.06	0.11	0.15	0	0.07	0.615	0.113
gene-LOC121110211	LOC121110211	uncharacterized LOC121110211	0.272	-1.878334089	0.006859649	0.029162384	yes	down	0.02	0.04	0	0	0.02	0	0.02	0.02	0.05	0.05	0	0.14	0.14	0.07	0.1	0.04	0.05	0	0.07	0.11	0.022	0.072
gene-LOC107054120	LOC107054120	uncharacterized LOC107054120, transcript variant X21	2.038	1.027070419	0.00686997	0.02919939	yes	up	7.27	4.37	5.84	3.38	11.69	0.85	2.41	2.54	3.19	3.01	2.04	0.5	1.54	1.8	2.81	2.76	0.85	0.89	0.75	4.47	4.455	1.841
gene-TFCP2L1	TFCP2L1	transcription factor CP2 like 1	0.382	-1.387731091	0.00688943	0.029247701	yes	down	44.27	24.45	35.43	25.09	22.18	243.48	21.27	72.49	23.92	17.75	107.91	190.14	207.53	132.94	75.64	144.19	130.9	137.78	170.3	41.08	53.033	133.841
gene-MMP11	MMP11	matrix metallopeptidase 11	0.187	-2.420215496	0.006906419	0.029312937	yes	down	0	0.1	0	0	0.25	0.47	0.4	0	0	0.16	1.18	0	0.94	0.61	1.25	0	0.54	1.79	0.5	0.33	0.138	0.714
gene-CDX1	CDX1	caudal type homeobox 1	10.915	3.448239254	0.006977676	0.029525211	yes	up	0.03	0	0.56	0.08	0.07	0	0	0.22	0	0.11	0	0	0	0	0	0.06	0	0.03	0	0	0.107	0.009
gene-LOC121107099	LOC121107099	uncharacterized LOC121107099, transcript variant X1	0.359	-1.478756699	0.007039118	0.02969479	yes	down	0.08	0.02	0.06	0	0.03	0.02	0.05	0.02	0.02	0.03	0.12	0.06	0.16	0.08	0.03	0.21	0.03	0.03	0.03	0.06	0.033	0.081
gene-MMP7	MMP7	matrix metallopeptidase 7	0.101	-3.310224375	0.007067589	0.029775995	yes	down	0.09	0	0.08	0	0	0	0	0	0	0	0	0	0	0.35	0.08	0.74	0.44	0.46	0.09	0	0.017	0.216
gene-TMEM196	TMEM196	transmembrane protein 196, transcript variant X1	0.434	-1.20460075	0.007189445	0.03017396	yes	down	0.06	0.24	0.3	0	0.11	0.17	0.1	0.27	0.16	0.09	0.1	0.38	0.56	0.16	0.21	0.53	0.7	0.19	0.27	0.12	0.15	0.322
gene-LOC121113331	LOC121113331	C-type lectin domain family 2 member D-like, transcript variant X1	2.246	1.167339815	0.007214389	0.030240111	yes	up	16	1.3	5.53	2.01	16.73	4.95	19.28	1.95	6.88	14.34	5.98	4.06	3.33	1.07	3.11	1.33	8.76	1.25	0.98	4.37	8.897	3.424
gene-LOC121106855	LOC121106855	uncharacterized LOC121106855	0.447	-1.163056569	0.007335228	0.030668253	yes	down	0.24	0.17	0	0.17	0	0.28	0.09	0.15	0.2	0.22	0.4	0.23	0.26	0.18	0.19	0.4	0.38	0.15	0.29	0.66	0.152	0.314
gene-SGCG	SGCG	sarcoglycan gamma, transcript variant X1	0.339	-1.561638838	0.007336074	0.030668253	yes	down	4.02	1.43	1.9	0.24	5.32	13.06	3.38	1.69	4.69	0.2	7.38	1.16	15.98	13.66	8.52	2.41	10.98	20.43	9.3	5.78	3.593	9.56
gene-LOC121106680	LOC121106680	guanylate-binding protein 1-like	0.097	-3.37296827	0.007353305	0.030733175	yes	down	0	0	0	0	0	0.07	0.16	0	0.11	0	0.39	0.27	0.65	0	0.88	0	0	0	0	0.71	0.034	0.29
gene-HCN4	HCN4	hyperpolarization activated cyclic nucleotide gated potassium channel 4, transcript variant X1	0.497	-1.007926245	0.007402566	0.030896178	yes	down	0.12	0.1	0.1	0.03	0.03	0.08	0.07	0.02	0.1	0.03	0.18	0.21	0.1	0.07	0.03	0.18	0.18	0.07	0.15	0.12	0.068	0.129
gene-LOC121108549	LOC121108549	uncharacterized LOC121108549	0.192	-2.379027157	0.00751991	0.031277565	yes	down	0	0	0	0.1	0.34	0	0	0.04	0.17	0.06	0.43	0.31	0.18	0	0.83	0.9	0	0.61	0.15	0.6	0.071	0.401
gene-GRXCR1	GRXCR1	glutaredoxin and cysteine rich domain containing 1, transcript variant X1	2.229	1.156330789	0.00752477	0.031290573	yes	up	0.63	0.84	1.28	2.64	2.85	0.43	0.5	6.47	0.81	1.88	0.59	0.79	0.48	0.56	0.16	0.48	1.56	0.92	0.55	0.5	1.833	0.659
gene-LOC121109558	LOC121109558	uncharacterized LOC121109558, transcript variant X4	5.807	2.537877897	0.007535944	0.031329829	yes	up	0.06	0.51	0.02	0.08	0.03	0	2.85	0.17	0.04	0.08	0	0.02	0	0	0.04	0.06	0	0	0	0.05	0.384	0.017
gene-GABRB2	GABRB2	gamma-aminobutyric acid type A receptor beta2 subunit, transcript variant X7	3.488	1.802301055	0.007538007	0.031331197	yes	up	0.21	0.08	0.03	0.02	0.02	0.22	0.02	0.05	0.01	0.02	0.03	0.01	0	0	0.04	0.02	0	0	0.04	0.02	0.068	0.016
gene-LOC121113328	LOC121113328	C-type lectin domain family 2 member F-like	2.788	1.479296214	0.007570765	0.031438425	yes	up	3.86	0.72	1.69	0.95	4.42	1.3	7.55	0.47	1.78	5.43	1.36	0.53	1.38	0.23	0.19	0.67	3.31	0.06	0.2	1.51	2.817	0.944
gene-FOLR3	FOLR3	folate receptor gamma	3.197	1.676808246	0.007648184	0.031723459	yes	up	0.66	1.27	0.36	0.47	0.11	1.75	1.11	0.93	0	0.2	0	0.19	0.38	0.2	0.29	0.34	0.2	0.31	0	0.1	0.686	0.201
gene-LOC121109989	LOC121109989	uncharacterized LOC121109989	0.128	-2.963647764	0.007730152	0.031997338	yes	down	0	0	0	0	0	0	0.04	0	0	0	0.08	0.04	0.08	0	0	0.13	0.16	0	0.08	0.08	0.004	0.065
gene-AvBD10	AvBD10	avian beta-defensin 10	0.417	-1.262935164	0.007870271	0.032465767	yes	down	65.94	73.96	58.53	50.98	22.72	22.89	33.55	173.52	106.67	76.7	62.84	94.25	138.79	289.39	63.56	91.93	28.36	74.02	539.94	121.25	68.546	150.433
gene-LOC107052021	LOC107052021	uncharacterized LOC107052021, transcript variant X4	0.336	-1.574832636	0.007947167	0.032709721	yes	down	0.06	0.21	1.73	1.75	0.78	0.61	0.07	0	0.96	0	1.77	2.96	2.38	1.69	0.35	1.98	3.9	2.37	1.56	0.27	0.617	1.923
gene-LOC121109446	LOC121109446	uncharacterized LOC121109446	0.347	-1.527868803	0.00799354	0.032846779	yes	down	1.06	0	0	0.15	0.53	0.31	0.18	0.1	0.21	0	0.48	0.26	0.6	1.54	0.18	0.28	0.75	0.68	0.56	0.6	0.254	0.593
gene-LOC101748980	LOC101748980	uncharacterized LOC101748980	2.817	1.49416599	0.008019062	0.032914225	yes	up	0.33	0.53	0.22	0.43	0.15	0.71	1.17	0.46	0.54	0.04	0.17	0.08	0.32	0.25	0.24	0.13	0	0	0	0.33	0.458	0.152
gene-LOC101748539	LOC101748539	uncharacterized LOC101748539	0.228	-2.131455048	0.008027375	0.03293338	yes	down	0	0	0.05	0	0	0	0.04	0	0.02	0.02	0.04	0.08	0.08	0.04	0.06	0	0.04	0.12	0.02	0.06	0.013	0.054
gene-LOC112531773	LOC112531773	uncharacterized LOC112531773	0.427	-1.228809008	0.008047422	0.033000639	yes	down	0.01	0.01	0.02	0.03	0.02	0.02	0.02	0	0.01	0.02	0.08	0.02	0.07	0.02	0.01	0.04	0.04	0.02	0.02	0.02	0.016	0.034
gene-CAPN9	CAPN9	calpain 9, transcript variant X1	2.963	1.566937616	0.008070897	0.033081889	yes	up	0.11	0.12	1.54	0.49	0.13	0.08	0.04	1.65	0.18	0.29	0.11	0.22	0.17	0.33	0.23	0.08	0.09	0.07	0.07	0.07	0.463	0.144
gene-LOC121107664	LOC121107664	uncharacterized LOC121107664	11.869	3.569108755	0.00807853	0.033098158	yes	up	1.84	0.2	0	0	0	1	1.41	0	0.05	0.49	0	0	0	0	0	0	0	0.55	0	0	0.499	0.055
gene-LOC101751443	LOC101751443	uncharacterized LOC101751443	0.297	-1.751392091	0.008097228	0.033167246	yes	down	0.04	0.06	0	0.02	0.07	0	0	0	0.02	0.14	0.16	0.02	0.08	0.16	0.04	0.08	0.25	0.04	0.1	0.17	0.035	0.11
gene-YJEFN3	YJEFN3	YjeF N-terminal domain containing 3, transcript variant X1	3.018	1.593380196	0.008112024	0.033220321	yes	up	0.32	0.24	0.41	0.27	0.14	0.1	0.07	0.64	0.12	0.47	0	0	0	0	0.13	0.25	0.12	0	0.16	0.16	0.278	0.082
gene-NKX6-3	NKX6-3	NK6 homeobox 3, transcript variant X1	2.317	1.212219707	0.008219872	0.03360105	yes	up	8.75	7.17	5.08	6.48	4.75	0.44	4.26	0.22	5.28	3.98	2.11	1.13	1.94	0.95	3.17	3.24	0.45	1.16	0.89	3.22	4.641	1.826
gene-LOC121108625	LOC121108625	uncharacterized LOC121108625, transcript variant X1	0.338	-1.562900077	0.008344547	0.03404138	yes	down	0.16	0.16	0.11	0.17	0.15	0.06	0.07	0.29	0.14	0.12	0.13	0.04	0.16	1.71	0.07	0.38	0.11	0.36	4.01	0.05	0.143	0.702
gene-LOC121108783	LOC121108783	uncharacterized LOC121108783, transcript variant X1	9.856	3.301069492	0.008437665	0.034335976	yes	up	0	0	0.4	0	0.06	0.21	0.02	0.02	0.1	0	0	0	0.03	0	0.02	0	0	0.03	0	0	0.081	0.008
gene-LOC121108773	LOC121108773	uncharacterized LOC121108773, transcript variant X2	4.886	2.288767225	0.008444829	0.034357392	yes	up	0.07	0.58	0.95	0.61	0.74	0.47	0.23	2.13	0.19	0	0.02	0	0.01	0.62	0	0.06	0	1.67	0.03	0	0.597	0.241
gene-LOC415939	LOC415939	maestro heat-like repeat-containing protein family member 7, transcript variant X1	0.182	-2.456895176	0.008449738	0.034369622	yes	down	0	0.06	0.04	0.04	0	0	0.04	0	0.06	0.01	0.21	0.2	0.07	0.02	0	0	0.66	0.02	0.08	0.01	0.025	0.127
gene-GDF2	GDF2	growth differentiation factor 2	0.411	-1.281295985	0.008505669	0.034558225	yes	down	0.63	0.04	0.33	0.28	0.51	0.68	0.13	0.16	0.13	0.12	0.67	0.16	1.81	0.66	1.11	0.18	0.21	0.91	0.33	0.87	0.301	0.691
gene-MCHR2	MCHR2	melanin-concentrating hormone receptor 2, transcript variant X1	4.236	2.082713979	0.008515244	0.034589351	yes	up	0.06	0.49	0.54	1.8	0.07	15.87	1.05	22.59	1.15	0.98	0.45	0.47	0.6	0.5	0.36	0.85	1.25	0.56	0.4	0	4.46	0.544
gene-KIRREL3	KIRREL3	kin of IRRE like 3 (Drosophila), transcript variant X1	2.392	1.258445565	0.008534147	0.034644532	yes	up	2.46	1.98	2.15	0.39	0.84	0.16	1.64	0.28	0.54	0.54	0.63	0.12	0.07	0.36	1.18	0.33	0.2	0.44	0.17	0.65	1.098	0.415
gene-TMEM74B	TMEM74B	transmembrane protein 74B	3.011	1.590041778	0.008535273	0.034644532	yes	up	0	0.4	0.09	0.35	0.13	0.48	0.34	0.44	0.3	0.1	0.07	0.07	0	0.1	0.19	0	0.17	0.07	0.17	0	0.263	0.084
gene-LOC101749984	LOC101749984	uncharacterized LOC101749984, transcript variant X8	0.445	-1.169009087	0.008624249	0.034914391	yes	down	0.27	0.05	0.06	0.35	0.13	0.26	0.29	0.83	0.21	0.17	0.55	0.47	0.95	0.45	0.47	1.22	0.04	0.32	0.36	0.52	0.262	0.535
gene-RGS18	RGS18	regulator of G-protein signaling 18	0.386	-1.375100861	0.008745529	0.035357848	yes	down	0.58	0	0.28	0.23	0.46	0.55	0	0.08	0.08	0.66	0.91	0.87	0.24	0.41	1.96	0.26	0.49	0.43	0.73	0.9	0.292	0.72
gene-LOC121107247	LOC121107247	outer dense fiber protein 3-like, transcript variant X1	2.874	1.523073131	0.008807801	0.035569815	yes	up	5.87	6.79	4.89	1.91	1.46	3.82	9.27	2.53	4.95	6.57	1.39	1.61	3.4	0	3.48	6.09	0	0.27	0.72	1.89	4.806	1.885
gene-FAM107A	FAM107A	family with sequence similarity 107 member A, transcript variant X1	0.41	-1.287278078	0.008856787	0.035735693	yes	down	0.18	0.13	0	0.25	0.09	0.19	0.4	0.23	0.14	0.09	0.4	0.02	0.23	0.12	0.69	1.08	0.53	0.28	0.21	0.15	0.17	0.371
gene-LOC112533511	LOC112533511	sodium-dependent serotonin transporter-like	0.229	-2.124714275	0.008863998	0.035748819	yes	down	0.16	0.59	0.03	1.2	0	4.73	0.1	2.11	0.33	0.45	1.97	6.66	3.39	6.15	0.37	1.2	6.91	5.81	7.91	0.26	0.97	4.063
gene-G6PC	G6PC	glucose-6-phosphatase catalytic subunit, transcript variant X1	0.432	-1.20986229	0.008977155	0.036091113	yes	down	0.11	0.21	0.05	0.02	0.35	0.29	0.18	0.21	0.08	0.02	0.63	0.03	0.41	0.32	0.34	0.35	0.37	0.34	0.15	0.4	0.152	0.334
gene-SLC16A8	SLC16A8	solute carrier family 16 member 8	0.376	-1.412003376	0.00909288	0.036479685	yes	down	0.03	0.03	0.02	0.05	0	0.05	0.1	0.12	0.05	0.08	0.03	0.23	0.29	0.1	0.17	0.13	0.04	0.08	0.15	0	0.053	0.122
gene-SFRP5	SFRP5	secreted frizzled related protein 5	0.305	-1.711481643	0.009093674	0.036479685	yes	down	0.18	0	0.05	0	0.28	0.41	0.25	0.11	0.24	0.3	1.16	0.18	0.18	0.24	2.2	0	0.18	0.76	0.3	0.6	0.182	0.58
gene-TARP	TARP	TCR gamma alternate reading frame protein, transcript variant X1	0.402	-1.313325356	0.009111659	0.036535609	yes	down	1.17	0.31	2	0.49	0.6	1.99	0.92	0.79	0.73	5.36	3.68	5	0.2	4.4	6.26	1.61	0.9	2.13	7.42	1.73	1.436	3.333
gene-RIPPLY2	RIPPLY2	ripply transcriptional repressor 2, transcript variant X1	7.048	2.817286118	0.009165965	0.036680101	yes	up	0	0.29	0.08	0	0.08	0.34	0.09	0.13	0.09	0.28	0	0	0.09	0	0	0	0	0	0	0	0.138	0.009
gene-LRIT1	LRIT1	leucine rich repeat, Ig-like and transmembrane domains 1, transcript variant X1	0.358	-1.482509337	0.00918919	0.036756761	yes	down	0.02	0	0.01	0.01	0.02	0.01	0.05	0.01	0.02	0	0.04	0.05	0.04	0.04	0	0.01	0.05	0.04	0.06	0.02	0.015	0.035
gene-TOPAZ1	TOPAZ1	testis and ovary specific PAZ domain containing 1, transcript variant X1	0.498	-1.006170192	0.009406094	0.037409049	yes	down	0.28	0.38	0.35	0.04	0.23	0.41	0.18	0.28	0.07	0.12	0.75	0.26	0.11	0.3	0.26	0.52	0.89	0.47	0.61	0.38	0.234	0.455
gene-RAB33A	RAB33A	RAB33A, member RAS oncogene family	6.342	2.665028237	0.009487993	0.037646043	yes	up	4.25	11.29	5.78	5.92	7.25	0	4.07	1.05	2.37	8.42	0.35	0	0.62	1.43	0	0.37	0	0	0	4.16	5.04	0.693
gene-FLT3	FLT3	fms related tyrosine kinase 3, transcript variant X1	3.438	1.78164843	0.009574456	0.037882801	yes	up	0.11	0	0.09	0.11	0.06	0.01	0.05	0.07	0.03	0.18	0.03	0	0	0.03	0.04	0.02	0.06	0.02	0	0	0.071	0.02
gene-LOC121106873	LOC121106873	uncharacterized LOC121106873, transcript variant X1	0.289	-1.790451082	0.009575713	0.037882801	yes	down	0.32	0.09	0.43	0.06	0	0	0	0	0	0.11	0.45	0.17	0.49	0.18	0.23	0.2	0.77	0.17	0.06	0.54	0.101	0.326
gene-CELF5	CELF5	CUGBP Elav-like family member 5, transcript variant X1	2.375	1.248018971	0.00958632	0.037903	yes	up	0.69	0.07	0.03	1.16	0.11	0.21	0.38	0.89	1.55	0.7	0.07	0.59	0.56	0.48	0.07	0.55	0.19	0.11	0.18	0.95	0.579	0.375
gene-LOC107053407	LOC107053407	uncharacterized LOC107053407	2.889	1.530552574	0.009592852	0.037914484	yes	up	0.08	0.25	0.09	0.19	0.24	0.01	0.11	0.02	0.21	0.09	0.06	0	0.01	0.02	0.01	0.11	0.02	0.02	0.05	0.12	0.129	0.042
gene-LOC101748824	LOC101748824	uncharacterized LOC101748824, transcript variant X1	3.502	1.808208576	0.009621614	0.037990235	yes	up	0.2	0.11	1.46	0.28	0.37	0.86	0.81	0.74	0.2	0.1	0.4	0.1	0	0	0.38	0.31	0	0.08	0	0.1	0.513	0.137
gene-LOC107051006	LOC107051006	uncharacterized LOC107051006, transcript variant X2	11.279	3.49561701	0.009652276	0.038069706	yes	up	0.16	0.13	0	0.12	0	0.71	0	0.25	0.05	0	0	0	0	0	0.06	0	0	0	0	0	0.142	0.006
gene-LOC101749116	LOC101749116	uncharacterized LOC101749116, transcript variant X2	2.937	1.554183323	0.009686561	0.038179928	yes	up	1.87	2.13	5.92	3.25	2.27	5.15	2.72	0	1.36	0.88	0	0.36	0.44	0	0.63	2.79	1.72	0.64	0.92	0.72	2.555	0.822
gene-LOC112533490	LOC112533490	uncharacterized LOC112533490, transcript variant X6	0.377	-1.405763397	0.009699069	0.038212554	yes	down	0.25	0.3	0.47	0.44	0.43	0.24	0.13	0	0.02	0.89	1.43	0.01	0.08	0.9	0.13	2.13	3.08	1.43	1.26	0.93	0.317	1.138
gene-LOC101751883	LOC101751883	uncharacterized LOC101751883	0.337	-1.568649429	0.009712371	0.038256622	yes	down	0	0	0	0.03	0.03	0.02	0.02	0	0.03	0.01	0.04	0.02	0.08	0.02	0.06	0.02	0.04	0.01	0.04	0.04	0.014	0.037
gene-SYT14	SYT14	synaptotagmin 14, transcript variant X1	0.485	-1.04398638	0.009729943	0.038284103	yes	down	0.03	0	0.01	0.03	0.07	0.03	0.03	0.06	0.03	0.02	0.07	0.09	0.07	0.01	0.09	0.11	0.06	0.05	0.06	0.06	0.031	0.067
gene-LOC121108883	LOC121108883	uncharacterized LOC121108883	3.492	1.803847477	0.009758316	0.038379026	yes	up	0.55	0.37	0.04	0.33	0.37	0.42	0.07	1.81	1.25	0.15	0.1	0.09	0	0.1	0	0.5	0.19	0	0.27	0.15	0.536	0.14
gene-LOC107053702	LOC107053702	uncharacterized LOC107053702	3.686	1.882074142	0.009785739	0.038455472	yes	up	0.24	0.1	0.13	0.27	0.09	0.14	0.19	0.23	0.05	0.05	0.1	0	0.05	0	0.14	0.1	0	0	0	0	0.149	0.039
gene-PDE6G	PDE6G	phosphodiesterase 6G	0.388	-1.365704646	0.009799748	0.038500074	yes	down	0.48	0	1.47	1.28	0.32	0.62	0	0	0.15	0.36	1.22	0.44	1.09	0.72	1.15	1.47	1.45	1.47	1.35	1.89	0.468	1.225
gene-MYH1G	MYH1G	myosin, heavy chain 1G, skeletal muscle (similar to human myosin, heavy chain 1, skeletal muscle, adult)	3.645	1.866053204	0.010045317	0.039319495	yes	up	0.03	0.03	0.09	0.01	0.06	0.05	0.06	0.03	0.03	0	0.04	0	0	0	0.02	0.01	0.02	0	0.01	0	0.039	0.01
gene-ZNF226L	ZNF226L	zinc finger protein 226-like, transcript variant X1	9.418	3.235390506	0.010062673	0.039361847	yes	up	0.03	0.03	0.41	0.24	0	0.4	0	0	0.05	0.45	0	0	0	0	0	0	0	0	0.01	0.12	0.161	0.013
gene-CD72L2	CD72L2	CD72 molecule like 2	0.307	-1.703735291	0.010091796	0.039416034	yes	down	0.3	0	0.38	0.37	0.05	0.12	0	0	0.1	0.11	0.16	0.66	0.14	0	0.42	1.41	0.53	0.36	0.66	0.3	0.143	0.464
gene-ZSWIM3	ZSWIM3	zinc finger SWIM-type containing 3	2.881	1.526717485	0.010158568	0.039642549	yes	up	0.33	0.11	0.71	0.6	0.39	0.49	0.7	0.34	0.42	0.16	0	0.27	0	0.21	0.52	0.09	0	0.12	0	0.15	0.425	0.136
gene-ADAMTS19	ADAMTS19	ADAM metallopeptidase with thrombospondin type 1 motif, 19, transcript variant X1	0.497	-1.009308291	0.010285215	0.040024394	yes	down	2.55	1.37	1.71	0.44	3.68	2.45	2.82	0.99	2.63	0.3	3.74	0.65	5.59	3.59	7.08	1.05	2.99	3.81	2.48	4.88	1.894	3.586
gene-RFESD	RFESD	Rieske Fe-S domain containing	0.442	-1.177832262	0.010305289	0.040093878	yes	down	0.49	0.39	0.11	0.11	0.23	0.15	0.45	0.3	0.2	0.24	0.73	0.12	1.35	0.64	0.84	1.14	0.24	0.12	0.08	0.4	0.267	0.566
gene-LOC107054744	LOC107054744	uncharacterized LOC107054744, transcript variant X1	0.246	-2.02341172	0.010459439	0.040606176	yes	down	0.09	0	0.23	0	0.09	0	0	0.08	0.18	0	0.17	0.68	0.08	0.26	0.1	0.64	0	0.09	0.06	0.1	0.067	0.218
gene-FOXL1	FOXL1	forkhead box L1	0.361	-1.471250279	0.010566218	0.040976695	yes	down	0.09	0.09	0.28	0	0.08	0.17	0.09	0.03	0.03	0.38	0.68	0.34	0.31	0.15	0.56	0.03	0.81	0.21	0.15	0.06	0.124	0.33
gene-UTS2R	UTS2R	urotensin 2 receptor, transcript variant X1	0.159	-2.650653816	0.010616928	0.041138035	yes	down	0	0	0	0	0	0.03	0	0	0.03	0	0.06	0	0.09	0.09	0.06	0	0.06	0.03	0.09	0	0.006	0.048
gene-LOC107052085	LOC107052085	uncharacterized LOC107052085	0.27	-1.890831877	0.010644614	0.041218793	yes	down	0.49	25.1	0.27	0.09	0.3	0.1	0.24	0.29	0.15	0.27	4.87	0.15	0.13	0.11	0.17	17.18	0.12	0.06	0.18	0.09	2.73	2.306
gene-LOC121107419	LOC121107419	uncharacterized LOC121107419, transcript variant X3	0.404	-1.307896267	0.010652817	0.041241718	yes	down	0.34	0.81	0	0.17	0.25	0.65	0.83	0.37	0.62	0.71	0.19	0.98	1.21	1.62	0.95	1.14	0.87	0.06	0.61	2.24	0.475	0.987
gene-LOC121108864	LOC121108864	uncharacterized LOC121108864	2.364	1.241141307	0.010669047	0.041286857	yes	up	1.14	0.91	2.4	1.85	1.84	2.49	1.22	3.38	3.13	1.08	0.93	0.15	0.37	1.82	0	1.51	0.49	0.48	1.8	0.06	1.944	0.761
gene-LOC121111306	LOC121111306	uncharacterized LOC121111306, transcript variant X7	2.185	1.127753095	0.010695468	0.041362524	yes	up	0.07	0.05	0.04	0.06	0.04	0.07	0.03	0.17	0.06	0.04	0.02	0	0.05	0.01	0.02	0.05	0.09	0.02	0.03	0.01	0.063	0.03
gene-LOC121113210	LOC121113210	uncharacterized LOC121113210, transcript variant X1	0.409	-1.290373198	0.010715602	0.041422658	yes	down	0.6	0.94	0.5	0.27	0.4	0.71	0.15	0	0.15	0.44	1.03	0.14	0.71	1.18	1.41	2.14	0.58	0.15	0.88	1.33	0.416	0.955
gene-ZPLD1	ZPLD1	zona pellucida like domain containing 1, transcript variant X9	0.439	-1.187056645	0.010800923	0.04170786	yes	down	0.07	0.08	0.06	0	0.07	0.09	0.06	0.02	0.02	0.07	0.21	0.11	0.05	0.15	0.12	0.1	0.13	0.21	0.06	0.02	0.054	0.116
gene-LOC112533163	LOC112533163	uncharacterized LOC112533163	0.185	-2.431463373	0.010865153	0.041902151	yes	down	0	0.01	0	0	0	0	0	0	0.01	0	0.03	0.01	0.06	0	0.01	0.02	0.01	0	0.03	0	0.002	0.017
gene-LOC107054730	LOC107054730	uncharacterized LOC107054730	0.221	-2.176185569	0.010968	0.042226684	yes	down	0.03	0.02	0	0.03	0.05	0	0	0	0	0.01	0.07	0.1	0.01	0.08	0.12	0	0.01	0.13	0	0.04	0.014	0.056
gene-LOC121108882	LOC121108882	uncharacterized LOC121108882	6.276	2.649756433	0.01100925	0.042367441	yes	up	1.77	0	0.37	0	0.12	1.8	0	3.02	2.08	0	0	0.06	0.21	0.14	0	0.97	0.07	0	0.06	0	0.916	0.151
gene-LOC112533430	LOC112533430	-	0.141	-2.830184739	0.01108474	0.042621641	yes	down	0	0.02	0.04	0	0	0	0	0	0	0	0.03	0.04	0	0.03	0.05	0.04	0.13	0	0.12	0	0.006	0.044
gene-GLI2	GLI2	GLI family zinc finger 2, transcript variant X2	0.496	-1.01241581	0.011137221	0.042790337	yes	down	0.93	0.64	0.96	0.22	2.12	1.41	0.95	0.44	1.79	0.11	2.42	0.57	2.5	1.43	3.42	0.54	2.26	2.26	1.38	1.47	0.957	1.825
gene-CD8A	CD8A	CD8a molecule	0.461	-1.117483034	0.011140455	0.042790337	yes	down	0.45	0.31	1.07	0.51	0.28	0.52	0.53	2.34	0.49	2.72	2.72	2.53	0.94	1.28	4.57	0.66	1.03	1.2	2.94	1.18	0.922	1.905
gene-LOC121110694	LOC121110694	translation initiation factor IF-2-like	0.357	-1.487802136	0.011356691	0.043436547	yes	down	0.18	0	0.1	0.11	0.06	0.11	0	0	0.12	0.06	0.12	0.28	0.23	0.06	0.23	0.19	0.12	0.18	0.35	0.18	0.074	0.194
gene-YPEL4	YPEL4	yippee like 4	2.018	1.012934829	0.011544533	0.044033484	yes	up	4.63	7.28	5.67	12.27	4.73	1.18	7.75	2.33	6.63	6.53	4.87	1.28	2.41	3.22	5.69	5.22	0.56	1.18	1.83	4.9	5.9	3.116
gene-LOC101749196	LOC101749196	uncharacterized LOC101749196, transcript variant X1	0.411	-1.284502599	0.01163018	0.044294707	yes	down	0.05	0.01	0.02	0.01	0.01	0	0.1	4.41	0	0.01	0.06	0.04	0.06	0.08	0.05	0.08	0.05	0.04	0.04	0.06	0.462	0.056
gene-LOC107054531	LOC107054531	uncharacterized LOC107054531	0.477	-1.069043554	0.011685947	0.044478973	yes	down	0.17	0.27	0.22	0.04	0.37	0.19	0.06	0.22	0.25	0	0.47	0.13	0.17	0.33	0.65	0.31	0.26	0.55	0.17	0.44	0.179	0.348
gene-CACNA1E	CACNA1E	calcium voltage-gated channel subunit alpha1 E, transcript variant X3	0.435	-1.199581922	0.011708375	0.044545572	yes	down	0.31	0.06	0.13	0.05	0.06	0.16	0.17	0.06	0.3	0.01	0.3	0.04	0.49	0.25	0.47	0.07	0.38	0.29	0.07	0.42	0.131	0.278
gene-LOC112531469	LOC112531469	uncharacterized LOC112531469, transcript variant X1	2.803	1.487078125	0.012014753	0.04540526	yes	up	24.1	4.47	10.58	9.95	1.83	15.98	49.22	3.52	1.88	7.74	3.83	0.32	2.07	7.22	1.56	8.34	1.76	8.8	4.39	3	12.927	4.129
gene-LOC121113273	LOC121113273	uncharacterized LOC121113273	2.616	1.387212677	0.0121725	0.045867096	yes	up	0.8	1.22	0.31	0.13	1.79	0.29	0.37	0.13	1.64	0.71	0.34	0.14	0.17	0.48	0	0.67	0.13	0.03	0	0.22	0.739	0.218
gene-TRIM27.1	TRIM27.1	tripartite motif containing 27.1	0.455	-1.136740126	0.012209221	0.045976699	yes	down	0.61	0.5	0.03	0.13	0.13	0.04	0.14	0.2	0.1	0.25	0.71	0.1	0.45	0.6	0.52	0.68	0.45	0.22	0.11	0.56	0.213	0.44
gene-LOC107056037	LOC107056037	uncharacterized LOC107056037	0.364	-1.458991102	0.012231337	0.046040792	yes	down	0.02	0.09	0.05	0.8	0.32	0.16	0.18	0	0.17	0.36	0.57	0.99	0.34	0.7	0.23	2.17	1.69	0.18	0.52	0.35	0.215	0.774
gene-FCER1G	FCER1G	Fc fragment of IgE receptor Ig	0.361	-1.469767875	0.012284991	0.046204081	yes	down	3.11	0.34	2.2	0	0.87	4.67	3.34	0	0	4.68	5.63	7.96	0.51	3.89	4.73	4.24	6.8	5.87	3.33	5.86	1.921	4.882
gene-MAP1LC3C	MAP1LC3C	microtubule associated protein 1 light chain 3 gamma, transcript variant X1	0.48	-1.059708345	0.012316063	0.046301835	yes	down	0.92	0.32	0.26	0.54	0.42	0.58	0.56	0.63	0.25	0	0.46	0.51	0.48	1.73	1.01	0.71	0.67	0.55	2.1	0.41	0.448	0.863
gene-C8orf22	C8orf22	C8orf22 homolog	4.056	2.01999386	0.012596431	0.047169391	yes	up	0	0.07	0.21	0.29	0.06	0.65	0.12	0.29	0.12	0.24	0.12	0.18	0.06	0	0.06	0	0	0	0.06	0	0.205	0.048
gene-LOC420107	LOC420107	paramyosin-like, transcript variant X2	0.427	-1.229171863	0.012599594	0.047170037	yes	down	0.16	0.05	0.16	0.21	0.33	0.18	0.64	0.29	0.05	0.04	0.26	0.76	0.46	0.13	0.48	0.54	0.35	0.11	0.36	0.25	0.211	0.37
gene-GPR85	GPR85	G protein-coupled receptor 85, transcript variant X2	0.347	-1.527394567	0.012614845	0.047208995	yes	down	0.04	0.02	0.03	0	0	0.01	0.03	0.03	0.03	0	0.06	0.03	0.04	0.04	0.1	0.02	0.06	0.02	0.03	0.1	0.019	0.05
gene-ERMN	ERMN	ermin	6.959	2.798977177	0.012673697	0.047399785	yes	up	0.01	1.78	0	0	0.57	0.16	0.02	2.98	0	0.02	0.04	0	0.12	0.05	0.15	0.1	0.13	0.06	0.05	0.08	0.554	0.078
gene-AvBD11	AvBD11	avian beta-defensin 11	0.29	-1.784605302	0.012918612	0.048067027	yes	down	0.42	2.74	0.99	2.25	0.98	1.19	1.48	2.58	1.46	1.02	0.68	0.72	0.88	13.38	0.82	0.98	0.6	4.29	35.53	0.43	1.511	5.831
gene-LOC121109544	LOC121109544	uncharacterized LOC121109544, transcript variant X1	5.644	2.496754523	0.012923012	0.0480735	yes	up	0.02	0.03	0.03	0.01	0.02	0	0.02	0	0	0.04	0.01	0	0	0	0	0	0	0.01	0	0.01	0.017	0.003
gene-TNNI2	TNNI2	troponin I2, fast skeletal type	0.476	-1.069490266	0.012983493	0.048238895	yes	down	1.79	1.59	1.69	0.85	1.3	0.3	0.8	0.13	0.4	1.4	4.8	0.51	0.08	1.04	2.89	2.19	2.95	2.03	0.83	1.73	1.025	1.905
gene-UGT8L	UGT8L	UDP glycosyltransferase 8-like, transcript variant X2	2.201	1.138161706	0.013044726	0.048416622	yes	up	0.08	0.32	0.04	0.27	0.23	0.14	0.38	0.56	0.3	0.2	0.08	0.02	0.07	0.25	0.18	0.13	0.07	0.08	0.17	0.02	0.252	0.107
gene-TBPL2	TBPL2	TATA-box binding protein like 2	0.34	-1.556606835	0.01313804	0.048692943	yes	down	1.32	0.68	0.24	1.03	0	0.07	0.22	0.2	0.87	0	0.43	0.41	2.89	2.24	0.83	3.09	0	1	1.91	0.86	0.463	1.366
gene-SPOCK3	SPOCK3	SPARC/osteonectin, cwcv and kazal like domains proteoglycan 3, transcript variant X1	2.523	1.335035415	0.013189145	0.04885229	yes	up	0.46	0.29	0.33	0.25	0.09	0.38	0.12	0.48	0.32	0.1	0.04	0	0.44	0.18	0.04	0.17	0.06	0.14	0.07	0	0.282	0.114
gene-WNT7B	WNT7B	Wnt family member 7B, transcript variant 2	0.464	-1.107724695	0.013293709	0.04915897	yes	down	0.29	0.13	0.08	0.3	0.29	0.24	0.06	0.05	0.13	0.25	0.52	0.44	0.37	0.14	0.06	0.41	0.43	0.2	0.36	0.25	0.182	0.318
gene-OMG	OMG	oligodendrocyte myelin glycoprotein	6.172	2.625647116	0.013605834	0.049995976	yes	up	0.03	0.02	0.04	0	0	0.07	0	0.15	0.08	0.03	0	0	0	0.02	0	0.03	0.02	0	0	0	0.042	0.007
