# Supplementary material for: Uterine microbial communities and their potential role in the regulation of epithelium cell cycle and apoptosis in aged hens
Source: Microbiome. 2023 Nov 11;11:251. doi: 10.1186/s40168-023-01707-7 (PMC10638742; doi:10.1186/s40168-023-01707-7)
Supplement: Supplementary file 17 — Additional file 16: Table S5. Differential metabolites of the metabolome. [file 40168_2023_1707_MOESM16_ESM.csv]

ID	Metabolite	Metab ID	KEGG Compound ID	Library ID	M/Z	Mode	Adducts	Formula	Retention time	RSD	Fragmentation Score	Theoretical Fragmentation Score	Mass Error	CAS ID	KEGG Compound First Category	KEGG Compound Second Category	KEGG Pathway ID	KEGG Pathway Description	KEGG Pathway First Category	KEGG Pathway Second Category	HMDB Superclass	HMDB Class	HMDB Subclass	Q1	Q2	Q3	Q4	Q5	Q6	Q7	Q8	Q9	Q10	Q11	Q12	L1	L2	L3	L4	L5	L6	L7	L8	L9	L10	L11	L12	QC01	QC02
pos_110	Indoleacrylic acid	metab_112	-	HMDB0000734	188.0707085	pos	M+H, M+NH4, M+H-H2O	C11H9NO2	2.5751	0.038007412	0	40.7	0.553620225	29953-71-7	-	-	-	-	-	-	Organoheterocyclic compounds	Indoles and derivatives	Indoles	6.4498	6.8316	6.8928	7.0474	7.1158	6.996	7.0263	6.9195	7.1149	6.3	6.8872	6.6597	7.848	7.6871	7.6334	7.7105	7.6826	7.2142	6.8065	6.616	7.3086	7.2135	7.1037	6.8895	7.3007	7.2941
pos_1144	Deoxyribose	metab_160	C01801	HMDB0245099;HMDB0003224	286.1497136	pos	2M+NH4	C5H10O4	0.6157	0.042266392	0	56.7	0.262769803	533-67-5	Carbohydrates	Monosaccharides	map01100;map00030	Metabolic pathways;Pentose phosphate pathway	Metabolism;Metabolism	Global and overview maps;Carbohydrate metabolism	Organic oxygen compounds	Organooxygen compounds	Carbonyl compounds	6.137	5.773	5.6707	5.7853	5.8214	5.9302	5.8067	5.6183	5.638	6.2134	5.8964	5.808	5.1165	5.4356	5.4304	5.3337	5.3496	5.3984	5.8746	6.1848	5.7925	5.8381	5.7477	5.81	5.6693	5.6351
pos_1169	Methionine sulfoxide	metab_187	C02989	HMDB0002005;PW_C001342	188.0352645	pos	M+Na	C5H11NO3S	0.6533	0.237462958	0	32.2	0.482435845	62697-73-8;3226-65-1	-	-	map00270	Cysteine and methionine metabolism	Metabolism	Amino acid metabolism	Organic acids and derivatives	Carboxylic acids and derivatives	Amino acids, peptides, and analogues	3.5771	3.5296	4.3254	4.5329	4.4245	4.3189	3.7031	4.3867	4.9049	3.5198	3.8476	4.2715	5.5703	5.0657	5.5769	5.027	5.3587	5.1418	3.5893	3.5586	4.6749	4.5198	5.0178	4.4552	4.8949	4.9279
pos_1171	Methenamine	metab_190	-	HMDB0029598	141.1135791	pos	M+H	C6H12N4	0.6611	0.038064069	69.7	0	0.758372615	100-97-0	-	-	-	-	-	-	Organoheterocyclic compounds	Triazinanes	1,3,5-triazinanes	5.1733	4.8956	5.1135	5.1635	5.5515	5.4346	5.1436	4.7485	5.0794	5.1369	5.6984	5.7453	4.6498	4.4779	4.7881	4.7663	5.0208	5.113	5.4952	5.2685	4.6006	4.8453	4.8737	5.2816	5.1313	5.1038
pos_1176	Beta-D-Galactosamine	metab_195	-	HMDB0245095	212.1129849	pos	M+CH3OH+H	C6H13NO5	0.6685	0.235644332	0	47.1	0.676945461	-	-	-	-	-	-	-	Organic oxygen compounds	Organooxygen compounds	Carbohydrates and carbohydrate conjugates	5.1076	4.8279	4.6238	4.5349	4.6108	4.9999	4.7823	4.3178	4.6432	5.1616	5.0175	4.7428	3.9351	4.2039	3.9166	3.9168	3.944	3.8885	4.9347	5.0928	4.6873	4.7542	4.5904	4.8469	4.3773	4.4287
pos_1195	Pyridinoline	metab_216	-	HMDB0000851	446.2233142	pos	M+NH4	C18H28N4O8	0.7147	0.154667712	0	78.4	-2.861340976	63800-01-1	-	-	-	-	-	-	Organic acids and derivatives	Carboxylic acids and derivatives	Amino acids, peptides, and analogues	6.027	5.5834	5.6688	5.6963	5.6427	5.8024	5.5272	5.6724	5.6381	6.0536	5.8717	5.8174	4.5943	4.2135	5.1949	4.2314	4.8895	5.3912	5.7699	5.9196	5.1801	5.4201	5.282	5.793	5.6064	5.6624
pos_1202	5-Ethyl-1,2,3,4,5,6-hexahydro-7H-cyclopenta[b]pyridin-7-one	metab_225	-	HMDB0039665	229.1296869	pos	M+ACN+Na	C10H15NO	0.7302	0.06297249	0	30.7	-8.7633643	104704-37-2	-	-	-	-	-	-	Organoheterocyclic compounds	Pyridines and derivatives	Hydropyridines	4.6473	4.5074	4.9309	4.8171	4.6621	4.6074	5.0452	5.1257	5.1431	4.8687	5.146	5.1464	5.4727	5.3908	5.5875	5.3112	5.3828	5.344	5.037	4.8305	4.9888	5.0423	5.2246	5.329	5.2715	5.2191
pos_1216	Furfural	metab_240	C14279	HMDB0032914	97.02885004	pos	M+H	C5H4O2	0.7458	0.098239308	31.9	0	4.626499689	1998/1/1	-	-	map01100;map00365;map01120	Metabolic pathways;Furfural degradation;Microbial metabolism in diverse environments	Metabolism;Metabolism;Metabolism	Global and overview maps;Xenobiotics biodegradation and metabolism;Global and overview maps	Organic oxygen compounds	Organooxygen compounds	Carbonyl compounds	4.889	4.5315	4.743	4.7417	4.5777	4.7242	4.7647	4.8661	4.7077	4.8688	4.7259	5.0553	4.4009	4.4973	4.5724	4.4014	4.5645	4.9912	4.702	4.7357	4.6209	4.7387	4.5633	4.7274	4.667	4.6255
pos_1222	1-Pyrroline-4-hydroxy-2-carboxylate	metab_247	C04282	PW_C001512;HMDB0002234	171.0765281	pos	M+ACN+H	C5H7NO3	0.7535	0.051288467	0	51.7	0.84829653	9054-77-7	-	-	map01100;map00330	Metabolic pathways;Arginine and proline metabolism	Metabolism;Metabolism	Global and overview maps;Amino acid metabolism	Organoheterocyclic compounds	Pyrrolines	Not Available	5.4265	5.8265	5.7169	5.7284	6.174	5.8476	5.5987	5.5313	6.0582	5.6849	5.7639	5.4593	6.038	6.0105	6.0119	6.1527	5.9149	5.9288	5.4509	5.5769	5.8696	5.8121	5.8117	5.6503	5.8774	5.8418
pos_1273	Pyrrolidine	metab_303	-	HMDB0031641	72.08135725	pos	M+H	C4H9N	0.808	0.083527513	0	60.5	8.182040171	123-75-1	-	-	-	-	-	-	Organoheterocyclic compounds	Pyrrolidines	Not Available	5.5236	5.8542	5.8921	5.986	5.9546	5.8716	5.8842	5.8981	5.9403	5.4729	5.8398	5.7925	6.3258	6.1973	6.2205	6.1761	6.1814	5.9828	5.7964	5.7295	6.1112	6.0288	6.0078	5.872	6.056	6.0395
pos_1279	Propionylcarnitine	metab_309	C03017	HMDB0000824;LMFA07070105;PW_C000658	218.1388407	pos	M+H	C10H19NO4	0.823	0.023236223	85.2	0	0.719056597	20064-19-1;17298-37-2	-	-	-	-	-	-	Lipids and lipid-like molecules	Fatty Acyls	Fatty acid esters	5.7436	5.8955	5.9163	5.6364	5.5435	5.8315	5.7141	5.5936	5.834	5.5814	5.7079	5.6073	6.1898	6.0909	5.9618	6.0432	6.3111	6.2109	5.8297	5.8401	5.7358	5.7591	5.8167	5.7124	5.9286	5.9414
pos_1297	DL-Homoserine	metab_329	-	-	120.0658028	pos	M+H	C4H9NO3	0.877	0.083400609	59.5	0	2.379004782	-	-	-	-	-	-	-	-	-	-	4.6391	4.708	5.1158	5.0066	5.0432	4.8206	4.9098	5.0786	5.0478	4.2395	4.7983	4.9526	5.7971	5.429	5.5237	5.533	5.6575	5.5773	5.0032	4.791	5.1697	5.0594	5.0722	5.0029	5.2195	5.2143
pos_1331	Dihydrouracil	metab_368	C00429	HMDB0000076;PW_C000053	115.0505288	pos	M+H	C4H6N2O2	1.0961	0.246233786	43.8	0	2.849068567	504-07-4	-	-	map00240;map01100;map00770;map00410	Pyrimidine metabolism;Metabolic pathways;Pantothenate and CoA biosynthesis;beta-Alanine metabolism	Metabolism;Metabolism;Metabolism;Metabolism	Nucleotide metabolism;Global and overview maps;Metabolism of cofactors and vitamins;Metabolism of other amino acids	Organoheterocyclic compounds	Diazines	Pyrimidines and pyrimidine derivatives	4.5452	4.9284	5.1462	5.1761	5.0082	4.9162	4.9349	5.2427	5.0198	4.7154	4.8239	4.8963	5.6016	5.4714	5.5511	5.4867	5.4614	5.3204	5.0818	5.0234	5.1591	5.1258	5.1611	5.2015	5.1332	5.0986
pos_134	L-Methionine S-oxide	metab_377	C02989	HMDB0002005	166.0533707	pos	M+H, M+K, M+H-H2O	C5H11NO3S	0.6533	0.096389989	77.1	0	0.787887065	3226-65-1	-	-	map00270	Cysteine and methionine metabolism	Metabolism	Amino acid metabolism	Organic acids and derivatives	Carboxylic acids and derivatives	Amino acids, peptides, and analogues	5.8082	5.6624	6.1865	6.145	6.3739	6.1432	5.8507	6.0567	6.392	5.6095	6.0937	6.137	6.2065	5.9808	6.6186	6.3937	6.4035	5.9512	5.938	5.8244	6.3183	6.3209	6.381	6.4267	6.328	6.3022
pos_1354	O-Acetylcarnitine	metab_393	C02571	HMDB0240773;HMDB0000201	204.1231513	pos	M+H	C9H17NO4	1.1745	0.069128854	91.1	0	0.575066853	3040-38-8	-	-	-	-	-	-	Lipids and lipid-like molecules	Fatty Acyls	Fatty acid esters	6.293	6.4258	6.7282	6.6991	6.6099	6.5595	6.5525	6.4624	6.7504	6.2096	6.4033	6.0595	7.1891	7.0522	7.1236	7.2534	7.3676	7.1786	5.9404	6.4651	6.6509	6.5492	6.6593	6.5473	6.8598	6.86
pos_1362	Niacinamide	metab_402	C00153	PW_C001086;HMDB0001406	123.0554772	pos	M+H	C6H6N2O	1.2605	0.076005308	94.7	0	1.53963347	98-92-0	Vitamins and cofactors	Vitamins	map01100;map00760;map01240	Metabolic pathways;Nicotinate and nicotinamide metabolism;Biosynthesis of cofactors	Metabolism;Metabolism;Metabolism	Global and overview maps;Metabolism of cofactors and vitamins;Global and overview maps	Organoheterocyclic compounds	Pyridines and derivatives	Pyridinecarboxylic acids and derivatives	6.3775	6.6246	6.8754	6.8528	6.6663	6.5348	6.5745	6.7943	6.7088	6.3104	6.4947	6.5627	7.4622	7.1779	7.2216	7.1491	7.3103	7.123	6.6548	6.4865	6.6882	6.6515	6.674	6.6439	6.8404	6.8387
pos_1394	Isochorismate	metab_437	C00885	HMDB0304395	191.0318206	pos	M+H-2H2O	C10H10O6	1.5108	0.193678027	0	32.9	-9.132989412	22642-82-6	-	-	map01100;map01053;map00130;map01110;map01240	Metabolic pathways;Biosynthesis of siderophore group nonribosomal peptides;Ubiquinone and other terpenoid-quinone biosynthesis;Biosynthesis of secondary metabolites;Biosynthesis of cofactors	Metabolism;Metabolism;Metabolism;Metabolism;Metabolism	Global and overview maps;Metabolism of terpenoids and polyketides;Metabolism of cofactors and vitamins;Global and overview maps;Global and overview maps	Organic acids and derivatives	Hydroxy acids and derivatives	Beta hydroxy acids and derivatives	4.6479	4.9642	4.8898	5.0094	4.9957	4.8623	4.8935	4.7939	4.9835	4.7015	4.8584	4.8335	5.1197	5.0274	5.1685	5.167	5.1462	4.9021	4.7143	4.8383	4.9925	4.8816	4.9455	4.9597	4.9146	4.934
pos_14	Creatine	metab_443	C00300	PW_C000046;HMDB0000064;MJDBOTE0000560	132.0768398	pos	M+H, M+Na, M+K, 2M+Na, 2M+H	C4H9N3O2	0.6993	0.063604412	82.8	0	0.662472066	57-00-1	-	-	map01100;map00330;map00260	Metabolic pathways;Arginine and proline metabolism;Glycine, serine and threonine metabolism	Metabolism;Metabolism;Metabolism	Global and overview maps;Amino acid metabolism;Amino acid metabolism	Organic acids and derivatives	Carboxylic acids and derivatives	Amino acids, peptides, and analogues	7.6422	7.9419	7.9879	7.9659	8.0095	7.9336	7.9352	7.9194	7.9789	7.6052	7.9248	7.8311	8.1131	8.0755	8.1791	8.2117	8.2236	8.1024	7.8015	7.7962	8.0086	7.992	8.02	7.9719	8.0299	8.0187
pos_1428	5-Hydroxy-L-tryptophan	metab_475	C00643	PW_C000358;HMDB0000472	221.0922225	pos	M+H	C11H12N2O3	1.6987	0.118191615	0	63.6	0.699030682	4350/9/8	-	-	map01100;map00380	Metabolic pathways;Tryptophan metabolism	Metabolism;Metabolism	Global and overview maps;Amino acid metabolism	Organoheterocyclic compounds	Indoles and derivatives	Tryptamines and derivatives	4.3159	4.4644	5.0314	4.9827	5.0701	4.9322	4.5569	5.2096	4.6954	4.1849	4.5235	5.0001	5.5551	4.8285	5.5765	5.4313	5.2947	5.159	4.5555	4.2756	4.8749	4.9134	4.8367	4.972	5.0222	5.0077
pos_1447	S-(2-carboxypropyl)-Cysteamine	metab_496	-	HMDB0002169;LMFA01020395	164.0739825	pos	M+H	C6H13NO2S	1.7613	0.211724222	0	32	0.039028245	80186-81-8	-	-	-	-	-	-	Organic acids and derivatives	Carboxylic acids and derivatives	Amino acids, peptides, and analogues	3.6211	3.3709	3.6918	3.5258	3.5043	3.4706	3.5448	3.6269	3.6115	3.7684	4.4866	4.4904	2.6002	3.3065	2.5818	3.2679	3.1614	3.7767	3.7575	3.5398	3.2541	3.5931	3.4955	3.698	3.5057	3.5613
pos_1474	Norleucine	metab_526	C01933	HMDB0001645;HMDB0251526	132.1020117	pos	M+H	C6H13NO2	1.847	0.063337862	50.1	0	0.813272932	327-57-1	-	-	-	-	-	-	Organic acids and derivatives	Carboxylic acids and derivatives	Amino acids, peptides, and analogues	6.682	7.231	7.3017	7.4176	7.3514	7.1437	7.2646	7.3792	7.3803	6.6812	7.0955	7.0833	7.9882	7.7969	7.8639	7.8157	7.8601	7.5412	7.0323	6.9715	7.5473	7.3877	7.3218	7.2387	7.5194	7.5083
pos_1476	Pro Val	metab_528	-	-	215.1392013	pos	M+H	C10H18N2O3	1.847	0.121231143	56.4	0	0.852007803	-	-	-	-	-	-	-	-	-	-	4.0247	3.9736	4.4643	4.3854	4.4369	4.2074	4.3081	4.1725	4.4554	3.9841	4.0637	3.9773	5.0313	4.7659	4.917	5.0071	5.1063	4.8987	4.2949	4.2072	4.3167	4.3043	4.3015	4.3681	4.564	4.6085
pos_1484	D-4'-Phosphopantothenate	metab_536	C03492	PW_C000804	300.0845191	pos	M+H	C9H18NO8P	1.8781	0.148972117	0	51.6	0.800688083	-	-	-	map01100;map00770;map00410;map01240	Metabolic pathways;Pantothenate and CoA biosynthesis;beta-Alanine metabolism;Biosynthesis of cofactors	Metabolism;Metabolism;Metabolism;Metabolism	Global and overview maps;Metabolism of cofactors and vitamins;Metabolism of other amino acids;Global and overview maps	-	-	-	3.041	4.5809	3.6899	4.3266	4.8284	4.1904	3.9174	3.8435	4.5355	2.9838	3.2557	3.0505	4.8021	4.6594	5.0508	4.9661	5.0587	3.3722	3.0532	3.4694	4.2834	4.3704	3.8509	3.9297	4.5045	4.3961
pos_1497	1-Methylhypoxanthine	metab_550	-	HMDB0013141	151.0615751	pos	M+H	C6H6N4O	1.9094	0.047461594	0	47.3	0.918854613	1125-39-9	-	-	-	-	-	-	Organoheterocyclic compounds	Imidazopyrimidines	Purines and purine derivatives	4.4071	5.1753	5.1808	5.4602	5.0331	4.907	4.9506	5.1997	5.0133	4.5527	4.9167	4.8777	5.644	5.389	5.7161	5.8196	5.6035	4.99	4.7044	4.6622	5.1094	5.0403	4.9934	5.0233	5.2192	5.1875
pos_1528	Gamma-Glutamylvaline	metab_583	-	HMDB0011172	247.1290192	pos	M+H	C10H18N2O5	1.9485	0.034842293	0	60.2	0.695074792	2746-34-1	-	-	-	-	-	-	Organic acids and derivatives	Carboxylic acids and derivatives	Amino acids, peptides, and analogues	4.2667	4.322	4.7584	4.438	4.6909	4.3999	4.6259	4.7138	4.787	4.0596	4.4144	4.6086	5.748	5.2452	5.2534	5.1985	5.4597	5.2274	4.3973	4.1312	4.7232	4.5451	4.6145	4.3131	4.878	4.8934
pos_1539	(2E,4E)-2,4-Hexadienoic acid	metab_595	-	HMDB0029581	95.0495878	pos	M+H-H2O	C6H8O2	1.9639	0.070487665	0	46.2	3.985225592	110-44-1	-	-	-	-	-	-	Lipids and lipid-like molecules	Fatty Acyls	Fatty acids and conjugates	5.1277	5.4653	5.5312	5.6084	5.6172	5.4253	5.5052	5.5399	5.6046	5.1521	5.3928	5.3465	6.1234	5.9985	6.044	6.014	6.0707	5.6934	5.3507	5.2893	5.7573	5.6206	5.5551	5.5117	5.7157	5.7165
pos_1540	Ethyl-4-hydroxymethyl-3(2H)-Furanone	metab_597	-	-	107.0495048	pos	M+H-2H2O	C7H10O3	1.9639	0.064218873	0	58.8	2.558811935	-	-	-	-	-	-	-	-	-	-	5.4694	5.6188	5.6392	5.7061	5.6906	5.596	5.6312	5.637	5.6913	5.4909	5.5962	5.5633	6.0841	5.9699	6.015	5.9909	6.0294	5.737	5.5543	5.5264	5.7828	5.6936	5.6562	5.6372	5.7623	5.7527
pos_1543	1-[4-(3-chlorophenyl)-3-oxopyrazin-2-yl]-3-(3,5-dimethylphenyl)urea	metab_600	-	-	369.1121099	pos	M+H	C19H17ClN4O2	1.9795	0.1961012	55.6	0	2.25457566	-	-	-	-	-	-	-	-	-	-	3.7482	4.5676	4.7277	4.7714	4.9011	4.6486	4.7702	4.414	4.947	3.4582	4.3537	4.1779	5.3396	5.2157	5.2365	5.2042	5.1906	4.7164	4.1499	3.7527	4.909	4.7266	4.6927	4.5097	4.9872	5.1599
pos_1550	Val Val	metab_608	-	-	217.1549202	pos	M+H	C10H20N2O3	2.0183	0.278668526	73.5	0	1.162577395	-	-	-	-	-	-	-	-	-	-	4.2081	4.236	3.4609	3.4633	3.9454	3.5419	4.161	3.3476	3.6321	3.5335	2.958	3.8429	3.9043	4.0663	3.9082	4.0653	3.9423	3.9512	3.4555	2.9516	5.2574	4.7191	4.2462	3.7385	4.1758	3.9346
pos_1571	1-Methylguanosine	metab_631	C04545	HMDB0001563	298.1147259	pos	M+H	C11H15N5O5	2.0417	0.03717946	52.8	0	0.440555716	2140-65-0	-	-	-	-	-	-	Nucleosides, nucleotides, and analogues	Purine nucleosides	Not Available	4.5403	5.0989	5.2716	5.3191	5.1695	4.807	4.8725	5.096	5.0524	4.5128	4.7458	4.8339	5.3795	5.1014	5.2808	5.3445	5.3558	5.1661	4.7925	4.509	5.0753	4.8776	4.9405	4.9081	5.1402	5.1385
pos_1593	Vanillylamine	metab_655	C16666	HMDB0012309	136.0758714	pos	M+H-H2O	C8H11NO2	2.0574	0.100248438	0	34.6	1.183053886	1196-92-5	-	-	map01100;map01110;map00998	Metabolic pathways;Biosynthesis of secondary metabolites;Biosynthesis of various secondary metabolites - part 2	Metabolism;Metabolism;Metabolism	Global and overview maps;Global and overview maps;Biosynthesis of other secondary metabolites	Benzenoids	Phenols	Methoxyphenols	3.9301	3.9397	4.0102	3.9717	3.9258	3.8348	3.944	3.9517	4.1227	3.7727	3.9041	4.0017	4.4392	4.2283	4.3397	4.2695	4.4731	4.3599	3.8274	3.7362	4.0673	3.9263	4.11	3.8399	4.0695	4.1355
pos_1607	Arg Pro Ile	metab_670	-	-	385.2557283	pos	M+H	C17H32N6O4	2.0574	0.111135464	63.1	0	-0.134382724	-	-	-	-	-	-	-	-	-	-	4.0734	4.389	4.6811	4.5519	4.3198	4.1005	5.11	4.7395	4.5419	3.5182	4.054	3.5849	4.8719	5.4097	5.0682	4.8876	4.6802	6.1249	4.6553	4.1985	5.1169	4.9195	5.1733	4.4468	5.0183	5.0697
pos_1614	G-Glu-Val	metab_678	-	HMDB0011172	247.1290061	pos	M+H	C10H18N2O5	2.0652	0.038695018	60.3	0	0.642050618	2746-34-1	-	-	-	-	-	-	Organic acids and derivatives	Carboxylic acids and derivatives	Amino acids, peptides, and analogues	4.3922	4.5897	4.6489	4.5911	4.6335	4.5745	4.5777	4.534	4.7349	4.1996	4.6734	4.6387	5.3112	5.0881	5.0289	5.023	5.2173	5.0665	4.4992	4.3336	4.613	4.62	4.7646	4.5107	4.8455	4.8364
pos_1630	Phenylalanylthreonine	metab_696	-	HMDB0029005	267.1340176	pos	M+H	C13H18N2O4	2.0963	0.225879772	0	37.8	0.316149668	51352-44-4	-	-	-	-	-	-	Organic acids and derivatives	Carboxylic acids and derivatives	Amino acids, peptides, and analogues	3.6438	4.284	4.3981	3.5139	4.2176	3.9942	4.4836	3.4831	4.1374	4.1615	4.333	4.2078	4.8212	4.3475	4.4249	4.6635	4.8068	4.2831	3.8551	3.9116	3.9432	4.0493	4.4793	3.9387	4.4447	4.563
pos_1643	1-(beta-D-Ribofuranosyl)-1,4-dihydronicotinamide	metab_710	C15497	HMDB0011648;HMDB0011643	221.0922675	pos	M+H-2H2O	C11H16N2O5	2.1352	0.13381998	0	43.3	0.776208324	-	-	-	-	-	-	-	Organic oxygen compounds	Organooxygen compounds	Carbohydrates and carbohydrate conjugates	4.4632	4.5911	4.399	4.6259	4.8185	4.8454	4.4264	4.0274	4.5776	3.3468	4.1562	3.784	4.3254	4.8527	4.9556	5.2088	5.1879	4.4012	3.0949	4.3891	4.9361	5.1223	4.941	4.1806	4.6383	4.6013
pos_165	Lubiminol	metab_717	-	HMDB0029604	272.2222071	pos	M+H-2H2O, M+NH4, M+H-H2O	C15H26O3	5.8963	0.235853486	0	58.4	0.73504056	55784-92-4	-	-	-	-	-	-	Lipids and lipid-like molecules	Prenol lipids	Sesquiterpenoids	4.327	3.9004	4.0414	4.3187	3.9251	4.3122	4.3071	4.3227	4.9218	4.5645	4.438	4.9225	4.4309	4.5816	4.1699	4.6839	4.4821	4.9578	4.825	5.3194	5.4264	5.4164	5.2801	5.3047	4.8619	4.9036
pos_1654	3-Hydroxysuberic acid	metab_722	-	HMDB0000325	173.0810956	pos	M+H-H2O	C8H14O5	2.1584	0.053119423	0	31.9	1.369315557	73141-47-6	-	-	-	-	-	-	Organic acids and derivatives	Hydroxy acids and derivatives	Medium-chain hydroxy acids and derivatives	3.4743	4.1756	4.2955	4.3089	4.2067	4.1244	4.2204	4.1054	4.35	3.7841	4.0344	3.846	4.8551	4.7859	4.8636	4.9235	4.8621	4.5809	3.7675	4.0294	4.4671	4.1758	4.2981	4.3892	4.5193	4.4768
pos_1676	L-Hypoglycin A	metab_746	C08287	HMDB0029427	124.0759418	pos	M+H-H2O	C7H11NO2	2.2132	0.115949108	0	62.2	1.782378954	156-56-9	-	-	-	-	-	-	Organic acids and derivatives	Carboxylic acids and derivatives	Amino acids, peptides, and analogues	3.745	3.9601	4.1588	4.0434	3.9743	3.8539	3.9791	3.9908	4.0536	3.7144	3.7595	4.0629	4.3889	4.4346	4.2085	4.2052	4.3574	4.1614	3.9788	3.7615	4.4583	4.3181	3.9287	3.9806	4.1639	4.1415
pos_1684	Succinyladenosine	metab_755	-	HMDB0000912	384.1150113	pos	M+H	C14H17N5O8	2.2289	0.014408624	0	67.6	0.058205396	4542-23-8	-	-	-	-	-	-	Nucleosides, nucleotides, and analogues	Purine nucleosides	Not Available	4.8526	5.5041	5.6808	5.6971	5.9585	5.1742	5.8102	5.5461	5.5336	4.5432	4.8753	5.3813	5.9698	6.1321	5.7896	5.8648	5.9721	5.4723	4.9393	4.7281	5.6141	5.7906	5.6973	5.5981	5.7055	5.7167
pos_1692	3-Chlorotyrosine	metab_764	-	HMDB0001885	216.0424098	pos	M+H	C9H10ClNO3	2.2442	0.039460175	78.8	0	0.988216605	7423-93-0	-	-	-	-	-	-	Organic acids and derivatives	Carboxylic acids and derivatives	Amino acids, peptides, and analogues	3.9403	5.0929	4.4686	4.4241	4.5246	4.6482	4.8043	4.2827	4.6892	4.0719	4.4559	3.3767	4.7477	5.0943	4.5005	5.3344	5.1802	4.431	3.3794	4.5835	4.7771	4.6796	4.7457	4.5231	4.6324	4.6171
pos_1694	O-Adipoylcarnitine	metab_766	-	LMFA07070087;HMDB0061677	290.1598624	pos	M+H	C13H23NO6	2.2442	0.025567062	0	56.7	0.167668636	102636-83-9	-	-	-	-	-	-	Lipids and lipid-like molecules	Fatty Acyls	Fatty acid esters	4.8697	5.3894	5.3519	5.1958	5.241	4.9201	4.8174	4.7206	5.4006	4.7537	4.7925	4.1244	5.5025	5.3816	5.6735	5.9413	5.7522	5.5888	4.4947	4.6541	4.7687	4.7077	4.85	5.1504	5.326	5.3475
pos_1731	Pro Ile	metab_808	-	-	229.1548513	pos	M+H	C11H20N2O3	2.3224	0.072208252	30.7	0	0.799503534	-	-	-	-	-	-	-	-	-	-	4.4579	4.9872	4.667	4.9959	5.0497	4.3963	4.993	5.1065	4.6101	4.0826	3.8243	4.9552	5.3933	5.7801	5.5827	5.4282	5.3265	5.5318	4.8197	4.5177	5.6707	5.388	5.2618	4.4441	5.1921	5.2086
pos_1735	Ala-Leu	metab_812	-	HMDB0028691;HMDB0251509	203.1392155	pos	M+H	C9H18N2O3	2.3302	0.082343624	70.9	0	0.972980466	3303-34-2	-	-	-	-	-	-	Organic acids and derivatives	Carboxylic acids and derivatives	Amino acids, peptides, and analogues	4.861	4.9008	3.7478	3.9373	3.9368	3.2821	4.0731	3.9006	3.342	3.7766	3.2975	4.4921	4.5897	4.5744	4.4779	4.5733	4.4075	4.0058	3.3218	4.1226	5.2723	4.9525	4.6268	3.3624	4.4634	4.4036
pos_1742	Leu Pro Glu	metab_820	-	-	358.1972626	pos	M+H	C16H27N3O6	2.3381	0.045889436	83.2	0	0.001514139	-	-	-	-	-	-	-	-	-	-	3.3738	3.9976	4.0143	4.1559	4.6272	4.3262	4.4891	4.0946	3.7548	3.4743	3.9307	3.3832	5.3971	5.4637	5.046	5.3791	4.8994	3.4563	3.386	4.3176	4.7019	3.8388	3.6622	4.0199	4.6506	4.6895
pos_1766	1-cyclohexyl-3-[[1-(hydroxymethyl)cyclopropyl]methyl]urea	metab_846	-	-	227.1755497	pos	M+H	C12H22N2O2	2.4002	0.008561284	39.5	0	0.642543915	-	-	-	-	-	-	-	-	-	-	4.1236	3.4834	3.6274	3.5883	3.6977	3.7991	3.3722	4.2582	3.7245	3.1687	3.2139	3.8624	4.6295	4.8312	4.4638	4.0279	4.2714	5.4096	3.2382	3.2075	3.824	3.2531	3.9821	3.2788	4.2119	4.2064
pos_1785	Serotonin	metab_867	C00780	HMDB0000259;PW_C000178;MJDBSJD0000073	159.09184	pos	M+H-H2O	C10H12N2O	2.5751	0.037719351	0	72.9	0.938158485	50-67-9	Peptides;Hormones and transmitters	Amines;Neurotransmitters	map01100;map01110;map00380	Metabolic pathways;Biosynthesis of secondary metabolites;Tryptophan metabolism	Metabolism;Metabolism;Metabolism	Global and overview maps;Global and overview maps;Amino acid metabolism	Organoheterocyclic compounds	Indoles and derivatives	Tryptamines and derivatives	4.5083	4.9839	4.979	5.0988	5.2031	5.0672	5.175	4.9221	5.2093	4.2868	5.0171	4.7323	6.009	5.8682	5.7872	5.883	5.8783	5.2671	4.8926	4.6793	5.4704	5.3599	5.1751	5.0108	5.4191	5.4102
pos_1803	Gamma-Glutamylleucine	metab_888	-	HMDB0011171	261.1445895	pos	M+H	C11H20N2O5	2.7477	0.05992273	0	64.2	0.351037748	2566-39-4	-	-	-	-	-	-	Organic acids and derivatives	Carboxylic acids and derivatives	Amino acids, peptides, and analogues	5.3267	5.3175	5.5929	5.598	5.4628	5.2746	5.3357	5.3507	5.6432	5.1512	5.304	5.4289	6.4477	5.9466	6.0544	5.9706	6.2704	6.0728	5.3915	5.0932	5.4374	5.2255	5.4156	5.1762	5.7289	5.7597
pos_1827	Threonylleucine	metab_914	-	HMDB0029065	197.1287008	pos	M+H-2H2O	C10H20N2O4	2.8489	0.104511276	0	55.1	1.062455602	50299-12-2	-	-	-	-	-	-	Organic acids and derivatives	Carboxylic acids and derivatives	Amino acids, peptides, and analogues	3.1503	3.6206	3.2142	3.1881	3.1276	3.1228	3.949	3.5683	4.0654	3.6805	4.1735	3.8333	5.1395	4.8125	4.4348	4.6351	4.8319	4.5801	4.0202	3.9699	3.6692	3.962	4.179	3.9712	4.3282	4.3939
pos_1832	P-Coumaraldehyde	metab_920	C05608	HMDB0040986	166.086421	pos	M+NH4	C9H8O2	2.8722	0.171646668	0	30.7	1.12131104	20711-53-9;2538-87-6	-	-	map01100;map01110	Metabolic pathways;Biosynthesis of secondary metabolites	Metabolism;Metabolism	Global and overview maps;Global and overview maps	Phenylpropanoids and polyketides	Cinnamaldehydes	Not Available	4.4227	4.4899	4.6088	4.7206	4.6577	4.5106	4.5876	4.5074	4.6818	4.2425	4.4741	4.4645	5.3706	5.0891	5.17	5.1314	5.3018	5.0432	4.6679	4.5238	4.8247	4.7278	4.7045	4.6543	4.8015	4.742
pos_1839	Allyl propionate	metab_927	-	HMDB0029487	246.1701035	pos	2M+NH4	C6H10O2	2.9188	0.089129929	0	35.2	0.521016625	2408-20-0	-	-	-	-	-	-	Organic acids and derivatives	Carboxylic acids and derivatives	Carboxylic acid derivatives	5.0355	5.6517	5.563	5.4748	5.3379	5.464	5.5048	5.3113	5.6405	4.9507	5.3243	5.1044	6.2195	6.27	6.2177	6.1883	6.254	5.9355	5.306	5.5254	5.668	5.519	5.6785	5.6246	5.8551	5.8097
pos_1866	Hydroxylated N-acetyl desmethyl frovatriptan	metab_957	-	HMDB0061151	290.1500852	pos	M+H	C15H19N3O3	3.0124	0.057146611	0	46	0.578661556	-	-	-	-	-	-	-	Organoheterocyclic compounds	Indoles and derivatives	Carbazoles	3.2654	3.218	3.9064	3.3559	3.2427	3.2379	4.3714	3.2725	4.3637	3.2082	3.2534	3.3463	4.8155	5.283	5.3516	4.8968	4.8466	5.1755	3.2776	3.4358	4.187	3.8673	4.8397	3.3657	4.5949	4.6334
pos_1869	Valtrate	metab_960	C09801	HMDB0034493	254.1025271	pos	M+ACN+H	C10H12O5	3.0202	0.177988755	0	46	1.075325754	18296-44-1	-	-	-	-	-	-	Lipids and lipid-like molecules	Prenol lipids	Monoterpenoids	3.2331	3.8712	3.7869	4.1812	3.994	3.9079	3.4026	3.3593	4.0431	3.1758	3.6151	3.3547	4.6085	4.4583	4.3961	4.6117	4.547	3.3156	3.2453	3.2146	4.241	3.8247	3.8807	3.7826	4.089	4.0755
pos_1872	N-Methylphenylalanine	metab_964	-	HMDB0029224	197.1286779	pos	M+NH4	C10H13NO2	3.028	0.043800831	79.1	0	1.249104615	-	-	-	-	-	-	-	Organic acids and derivatives	Carboxylic acids and derivatives	Amino acids, peptides, and analogues	3.5057	3.5639	3.7947	3.3011	3.8191	3.7072	4.0706	3.227	4.364	3.9227	4.0324	3.7734	5.0557	4.8247	4.3631	4.7136	4.8009	4.4887	4.2113	4.1147	4.0325	4.1856	4.1753	4.1154	4.3468	4.3543
pos_1892	Beta-Hydroxy-gamma-trimethylaminobutyric acid	metab_986	-	HMDB0244982	144.1020644	pos	M+H-H2O	C7H15NO3	3.1371	0.165777012	0	44.7	0.989005098	-	-	-	-	-	-	-	Organic acids and derivatives	Carboxylic acids and derivatives	Amino acids, peptides, and analogues	3.8544	4.1327	4.1204	4.2831	4.2216	4.1591	4.1694	4.1644	4.1189	4.0744	3.9112	4.0568	4.7312	4.6123	4.5777	4.5737	4.6717	4.2248	4.1969	4.1511	4.3688	4.1518	4.2793	4.2606	4.2393	4.301
pos_1905	3-(imidazo[4,5-b]pyridin-3-ylmethyl)-N-propan-2-ylpiperidine-1-carboxamide	metab_1001	-	-	302.1963627	pos	M+H	C16H23N5O	3.2302	0.191635588	41.9	0	-3.898110091	-	-	-	-	-	-	-	-	-	-	3.3448	4.5878	4.172	4.2206	4.4571	4.0875	3.7545	3.3518	4.0934	3.2876	3.3327	3.3542	4.8261	4.6974	4.86	4.8601	4.6723	4.2729	3.357	3.3263	4.3673	4.6946	3.9524	4.315	4.3949	4.3358
pos_1948	8-Hydroxyquinoline	metab_1048	C19434	-	146.0601942	pos	M+H	C9H7NO	3.6194	0.025047623	72.7	0	1.061000384	148-24-3	-	-	-	-	-	-	-	-	-	4.2412	4.7442	4.7053	4.5755	4.6364	4.4408	4.504	4.2857	4.7503	3.7618	4.6213	4.287	4.8974	5.1457	4.9348	5.0715	4.9678	4.8213	4.4982	4.2116	4.6355	4.6046	4.895	4.5788	4.6855	4.6962
pos_1969	Perilloside A	metab_1071	-	HMDB0038706	332.2069117	pos	M+NH4	C16H26O6	3.7596	0.167448866	0	42.9	0.46971619	-	-	-	-	-	-	-	Lipids and lipid-like molecules	Prenol lipids	Terpene glycosides	3.4181	3.3951	4.3537	3.7779	3.3954	3.4145	3.8396	3.4251	4.113	3.3609	3.406	3.4275	4.8549	4.9068	4.499	5.0195	5.1042	4.4683	3.7034	3.3996	4.0846	3.468	4.2029	3.9423	4.3806	4.4348
pos_1970	2-Hydroxyquinoline	metab_1073	C06338	-	146.0602504	pos	M+H	C9H7NO	3.7674	0.168078277	89.6	0	1.448318841	70254-42-1	-	-	-	-	-	-	-	-	-	3.1985	3.2464	3.718	3.6013	3.5424	3.3083	3.7364	3.8471	4.1376	3.14	3.3003	2.9706	4.5153	4.1702	5.0407	4.3868	4.5234	4.2877	3.8932	3.7669	4.045	4.0052	4.4492	4.0104	4.2653	4.1765
pos_1976	(+/-)-Hexanoylcarnitine	metab_1079	-	-	260.1858955	pos	M+H	C13H25NO4	3.8062	0.139387504	48.2	0	1.006115686	-	-	-	-	-	-	-	-	-	-	3.2517	3.9365	4.1153	4.091	3.8827	3.2984	4.004	4.1422	4.4664	3.1945	3.6557	3.5703	5.0493	4.8152	4.9526	4.9642	4.9812	4.8925	3.6567	3.2332	4.0797	4.0117	4.0619	4.5247	4.4859	4.452
pos_2103	4-Hydroxyphenylpyruvic Acid	metab_1222	C01179	PW_C000558;HMDB0000707	181.0496243	pos	M+H	C9H8O4	4.5228	0.188124818	64.7	0	0.49533789	156-39-8	-	-	map01100;map01110;map01240;map01210;map00130;map00261;map00998;map01230;map00350;map01055;map00400;map00401	Metabolic pathways;Biosynthesis of secondary metabolites;Biosynthesis of cofactors;2-Oxocarboxylic acid metabolism;Ubiquinone and other terpenoid-quinone biosynthesis;Monobactam biosynthesis;Biosynthesis of various secondary metabolites - part 2;Biosynthesis of amino acids;Tyrosine metabolism;Biosynthesis of vancomycin group antibiotics;Phenylalanine, tyrosine and tryptophan biosynthesis;Novobioc…	Metabolism;Metabolism;Metabolism;Metabolism;Metabolism;Metabolism;Metabolism;Metabolism;Metabolism;Metabolism;Metabolism;Metabolism	Global and overview maps;Global and overview maps;Global and overview maps;Global and overview maps;Metabolism of cofactors and vitamins;Biosynthesis of other secondary metabolites;Biosynthesis of other secondary metabolites;Global and overview maps;Amino acid metabolism;Metabolism of terpenoids and polyketides;Amino acid metabolism;Biosynthesis of other secondary metabolites	Benzenoids	Benzene and substituted derivatives	Phenylpyruvic acid derivatives	4.0649	3.9071	3.9585	4.1205	4.1604	4.2339	4.3075	3.4801	4.5478	3.1099	4.1445	3.6311	5.1931	5.1553	4.1835	4.6643	4.2251	4.5332	4.3407	3.7239	4.4241	4.6879	4.1782	3.6478	4.5065	4.4317
pos_2120	Tyramine	metab_1241	C00483	HMDB0000306;PW_C000210;MJDBOTE0000392	120.0810894	pos	M+H-H2O	C8H11NO	4.6085	0.189987912	61.4	0	2.288007522	51-67-2	Peptides	Amines	map01100;map00680;map01110;map00350;map01240	Metabolic pathways;Methane metabolism;Biosynthesis of secondary metabolites;Tyrosine metabolism;Biosynthesis of cofactors	Metabolism;Metabolism;Metabolism;Metabolism;Metabolism	Global and overview maps;Energy metabolism;Global and overview maps;Amino acid metabolism;Global and overview maps	Benzenoids	Benzene and substituted derivatives	Phenethylamines	3.6738	4.2105	4.3532	4.519	4.5868	4.2218	4.3983	4.3958	4.4237	3.624	4.1215	4.2094	5.0309	4.9296	4.8961	4.9592	5.0152	4.4744	4.1764	4.133	4.7023	4.5676	4.4801	4.4409	4.536	4.5028
pos_2134	3'-DEOXY-3'-FLUOROTHYMIDINE	metab_1256	-	-	277.118514	pos	M+CH3OH+H	C10H13FN2O4	4.6937	0.10082158	0	44.1	-3.737754517	-	-	-	-	-	-	-	-	-	-	3.5028	3.4553	3.924	4.3115	4.1817	3.8358	3.8945	3.9885	4.0014	3.4455	3.4907	3.5122	4.893	4.8261	4.6798	4.9082	4.7666	3.5854	3.515	3.4843	4.5534	4.1929	4.05	3.8994	4.3461	4.2816
pos_2148	6-Hydroxyquinoline	metab_1271	-	-	146.0602219	pos	M+H	C9H7NO	4.7715	0.202077853	82.7	0	1.252371682	-	-	-	-	-	-	-	-	-	-	4.0247	3.961	4.3097	4.1204	3.922	3.7047	3.8486	4.2128	4.2641	3.8221	3.8589	4.2655	4.4196	4.1606	4.9607	4.1628	4.3774	4.4934	4.2436	3.3447	4.3508	4.2599	4.1329	4.2741	4.2957	4.2099
pos_2189	PGD2 ethanolamide	metab_1316	-	HMDB0013629	440.2410565	pos	M+2Na-H	C22H37NO5	4.9893	0.116847302	0	84.3	6.877178124	398138-28-8	-	-	-	-	-	-	Lipids and lipid-like molecules	Fatty Acyls	Eicosanoids	3.5834	3.5359	4.2668	4.508	3.6486	4.2058	3.5797	4.3824	3.9902	3.5261	3.5713	3.5928	5.0194	4.2129	5.1913	4.4206	4.816	3.6842	3.5956	3.5649	4.2691	4.1911	3.651	4.4992	4.3552	4.2817
pos_2253	(-)-trans-3,4-Dihydro-4,8-dihydroxy-3-methyl-1H-2-benzopyran-1-one	metab_1388	-	HMDB0030765	195.0654402	pos	M+H	C10H10O4	5.3154	0.150305481	0	50.4	1.3139592	70287-70-6	-	-	-	-	-	-	Organoheterocyclic compounds	Benzopyrans	2-benzopyrans	3.9811	4.0391	4.1759	4.2062	4.012	4.0307	4.2115	3.5618	4.6278	3.2701	4.0205	3.4699	5.1872	4.8341	4.2978	4.9751	4.5099	4.7676	4.4655	3.235	4.4123	4.6542	3.9224	3.9984	4.56	4.4338
pos_2349	Chrysophanol	metab_1494	C10315	HMDB0030670;LMPK13040006;MJDBOTE0001490	255.0653289	pos	M+H	C15H10O4	5.5317	0.144696051	71.5	0	0.565490286	481-74-3	-	-	-	-	-	-	Benzenoids	Anthracenes	Anthraquinones	4.6431	4.5353	4.5895	4.5075	4.0868	4.1288	4.6703	4.7405	4.8667	4.3284	4.4742	5.0126	5.2821	4.5932	6.101	4.7603	5.5098	5.1478	4.8576	4.4175	4.503	4.6041	4.8453	4.494	5.3367	5.2754
pos_237	M-Coumaric acid	metab_1517	C12621	HMDB0001713	182.0813208	pos	M+H, M+NH4, M+H-H2O	C9H8O3	0.8156	0.045360877	50.9	0	0.921182746	14755-02-3	-	-	map01100;map01220;map00360;map01120	Metabolic pathways;Degradation of aromatic compounds;Phenylalanine metabolism;Microbial metabolism in diverse environments	Metabolism;Metabolism;Metabolism;Metabolism	Global and overview maps;Global and overview maps;Amino acid metabolism;Global and overview maps	Phenylpropanoids and polyketides	Cinnamic acids and derivatives	Hydroxycinnamic acids and derivatives	6.4301	6.7235	6.7414	6.8429	6.8802	6.7956	6.7785	6.8002	6.834	6.4682	6.7641	6.6026	7.0225	6.9077	7.025	7.0037	6.9699	6.879	6.6597	6.5261	6.8875	6.8211	6.7859	6.8028	6.8794	6.8892
pos_2374	L-Octanoylcarnitine	metab_1522	C02838	HMDB0000791;LMFA07070002	288.2170578	pos	M+H	C15H29NO4	5.6017	0.060795067	93.6	0	0.428129123	25243-95-2	-	-	-	-	-	-	Lipids and lipid-like molecules	Fatty Acyls	Fatty acid esters	5.1279	5.6553	5.7377	5.7532	5.5946	5.4121	5.6635	5.5728	5.5437	5.1878	5.1625	5.0735	6.06	6.4001	6.1271	6.2888	6.0598	6.1895	4.9264	5.1553	6.0533	5.6528	5.5968	5.6968	5.9222	5.8693
pos_2386	Chlorogenoquinone	metab_1535	-	HMDB0029383	375.0661343	pos	M+Na	C16H16O9	5.6328	0.048927821	0	33.2	-7.153022598	24321-18-4	-	-	-	-	-	-	Organic oxygen compounds	Organooxygen compounds	Alcohols and polyols	4.9712	4.8869	5.0774	4.9198	4.97	4.951	4.7507	4.9499	4.944	5.232	5.0979	4.8491	4.9115	4.805	4.8422	4.748	4.7455	4.9558	4.9173	4.8557	4.7255	4.7227	4.6604	4.943	4.9987	4.9608
pos_2403	Monotropein	metab_1555	C09788	HMDB0035608;LMPR0102070012	435.087153	pos	M+2Na-H	C16H22O11	5.6713	0.035628387	0	65.6	-0.57268084	5945-50-6	-	-	-	-	-	-	Lipids and lipid-like molecules	Prenol lipids	Terpene glycosides	5.7141	5.3223	6.3649	6.0659	5.4816	5.7393	5.2481	6.0815	6.0078	6.3773	6.066	5.9276	5.5362	5.1149	5.8422	4.9903	5.237	5.4883	5.6249	5.0823	5.5093	5.3236	5.0841	6.6271	5.924	5.9399
pos_2404	4'-Demethylepipodophyllotoxin	metab_1556	C21185	-	439.0817617	pos	M+K	C21H20O8	5.6713	0.113402031	0	51.7	6.962938205	6559-91-7	-	-	-	-	-	-	-	-	-	5.08	4.3811	5.4622	4.9702	4.3849	4.6905	4.0688	5.2674	5.553	5.5439	5.2533	5.7279	4.8631	3.7743	4.9553	3.7923	4.3318	4.6106	5.0527	4.2112	4.3417	4.174	3.7491	5.8292	5.2009	5.1088
pos_2411	Ethyl 5-hexenoate	metab_1564	-	HMDB0032267	302.2327079	pos	2M+NH4	C8H14O2	5.6946	0.083323324	0	34.3	0.432860865	54653-25-7	-	-	-	-	-	-	Lipids and lipid-like molecules	Fatty Acyls	Fatty acid esters	4.0393	4.8362	4.8353	4.5498	4.5694	4.6339	4.6499	4.6525	4.6475	3.5156	4.2287	4.2809	5.3759	5.6108	5.3081	5.3321	5.2853	5.207	4.1703	4.1674	4.8401	4.3777	4.5802	4.8791	5.0323	4.9614
pos_2563	Gemeprost	metab_1731	-	HMDB0252671	359.2586386	pos	M+H-2H2O	C23H38O5	5.9117	0.162902372	0	37	1.438728006	-	-	-	-	-	-	-	Lipids and lipid-like molecules	Fatty Acyls	Fatty alcohols	3.4201	4.4361	4.944	5.0797	4.5249	4.8799	4.7817	5.2212	4.7222	3.7937	4.7108	3.7955	5.4839	5.2485	5.745	6.1568	5.7622	5.0771	3.4323	3.5284	5.0157	4.3364	4.4975	4.8904	5.082	4.9441
pos_262	D-Pipecolic acid	metab_1794	-	HMDB0005960	147.1129142	pos	M+H, M+NH4	C6H11NO2	0.5458	0.104852536	36.3	0	0.852478649	1723-00-8	-	-	-	-	-	-	Organic acids and derivatives	Carboxylic acids and derivatives	Amino acids, peptides, and analogues	5.5541	5.9596	5.5855	5.8703	6.0389	5.7666	5.657	5.385	5.9479	5.4169	5.7481	5.5758	5.9787	5.986	6.1169	5.9501	6.0734	5.4801	4.9791	5.5584	6.133	6.0272	5.7797	5.7002	5.854	5.8105
pos_2683	PC(20:4/0:0)	metab_1863	-	LMGP01050048	544.339928	pos	M+H	C28H50NO7P	6.091	0.137645066	79.7	0	0.298078348	-	-	-	-	-	-	-	-	-	-	5.482	5.8003	5.8523	6.0274	6.1007	6.0219	6.0132	5.9085	6.0275	4.902	5.7551	5.4261	6.7756	6.6219	6.4157	6.6157	6.5924	6.0843	5.1081	5.4785	6.1829	6.1639	5.7638	5.6948	6.2307	6.1321
pos_2746	Dihomo-alpha-linolenic acid	metab_1933	C16522	HMDB0060039	339.2895371	pos	M+CH3OH+H	C20H34O2	6.2682	0.146631339	0	50.8	0.540700974	17046-59-2	-	-	map01040	Biosynthesis of unsaturated fatty acids	Metabolism	Lipid metabolism	Lipids and lipid-like molecules	Fatty Acyls	Fatty acids and conjugates	3.973	5.6159	5.567	5.627	5.3733	5.5469	5.6563	5.7889	5.7156	4.8768	5.3841	5.4805	5.7779	5.8888	5.8971	6.0832	5.8635	5.5908	4.871	5.2931	5.787	5.5695	5.4465	5.6204	5.6011	5.4736
pos_3092	1,2,4-Nonadecanetriol	metab_2317	-	HMDB0032112;LMFA05000577	339.2894631	pos	M+Na	C19H40O3	7.3008	0.241080966	0	53.6	7.895231074	-	-	-	-	-	-	-	Lipids and lipid-like molecules	Fatty Acyls	Fatty alcohols	3.7714	4.4955	4.7211	4.7455	4.5815	4.3185	4.789	5.0046	4.8129	3.7141	4.5507	3.7808	5.0357	5.1782	5.2267	5.4836	5.2672	4.9323	3.8644	4.1472	5.0955	4.8432	4.5672	4.6114	4.804	4.7172
pos_3311	PC(18:1/0:0)	metab_2555	-	LMGP01050030;LMGP01050029	522.3556654	pos	M+H	C26H52NO7P	6.3528	0.123669481	68.9	0	0.478264945	-	-	-	-	-	-	-	-	-	-	4.9451	5.6869	6.0479	6.5519	6.0684	5.477	5.6476	6.4549	6.0506	4.5909	5.2215	6.3172	6.6889	6.4538	6.721	6.5571	6.8014	6.3938	4.9391	4.7546	6.0415	6.0787	5.1932	6.0805	6.2073	6.2727
pos_3356	LysoPC(18:2(9Z,12Z)/0:0)	metab_2604	-	HMDB0010386	520.340025	pos	M+H	C26H50NO7P	6.2059	0.102617392	0	86.3	0.498719769	22252-07-9	-	-	-	-	-	-	Lipids and lipid-like molecules	Glycerophospholipids	Glycerophosphocholines	5.7161	5.8219	6.2666	6.616	6.2127	6.0984	6.135	6.2882	6.295	5.7451	5.9476	6.1506	7.0453	6.7061	6.8815	6.8925	6.9511	6.5931	5.7116	5.8584	6.7284	6.5543	6.1944	6.4489	6.6342	6.5469
pos_3398	2(R)-hydroxydocosanoic acid	metab_2650	-	HMDB0061660	398.3629646	pos	M+ACN+H	C22H44O3	6.1302	0.11898027	0	59.5	0.263240079	-	-	-	-	-	-	-	Lipids and lipid-like molecules	Fatty Acyls	Fatty acids and conjugates	3.52	5.2165	4.5996	4.8357	5.2657	4.4602	4.8336	5.108	4.2288	3.4628	3.9355	3.5295	4.7318	5.548	5.0869	5.6305	5.2047	4.6643	3.5322	3.532	5.4881	4.7393	4.3865	4.5892	5.0719	5.028
pos_3426	Isopropyl unoprostone	metab_2682	-	HMDB0253677	389.3042552	pos	M+H-2H2O	C25H44O5	6.099	0.144156741	0	33.4	-1.8062164	-	-	-	-	-	-	-	Lipids and lipid-like molecules	Fatty Acyls	Eicosanoids	3.3277	4.6251	4.1599	4.1959	4.3541	4.0796	4.6787	4.2927	4.3173	3.2705	4.2793	3.3566	4.607	4.9651	4.5841	5.2264	4.8263	4.3961	3.3399	4.2016	4.1964	3.8855	4.4102	3.8494	4.1761	4.3002
pos_3434	Polyoxyethylene (600) monoricinoleate	metab_2691	-	HMDB0032476	363.2894911	pos	M+Na	C21H40O3	6.091	0.278821551	0	38.9	7.420811453	9004-97-1	-	-	-	-	-	-	Lipids and lipid-like molecules	Fatty Acyls	Fatty alcohols	3.904	4.648	4.2471	4.4733	4.5689	4.2516	4.9004	4.4709	4.3953	3.8467	4.5066	3.9134	4.6791	4.9818	4.7357	5.2954	5.0113	4.3282	3.9162	4.2853	4.655	4.1879	4.5119	4.0407	4.4917	4.2457
pos_3521	Diethyl Phthalate	metab_2788	C14175	HMDB0094660	205.0861534	pos	M+H-H2O	C12H14O4	6.0131	0.137157257	95	0	1.047728816	84-66-2	-	-	-	-	-	-	Benzenoids	Benzene and substituted derivatives	Benzoic acids and derivatives	4.5584	4.3059	4.1795	4.2378	4.4459	4.3266	4.4742	3.8894	4.308	4.5827	4.7483	4.7787	3.5687	4.5184	4.0315	4.103	3.8792	3.8327	4.5881	4.5017	4.0957	4.2577	4.2612	4.1574	4.3699	4.2523
pos_3533	13-Hydroxyhexadecanoic acid	metab_2800	-	HMDB0112191	336.2509076	pos	M+ACN+Na	C16H32O3	5.9975	0.070348797	0	56.8	-0.025874056	59642-39-6	-	-	-	-	-	-	Lipids and lipid-like molecules	Fatty Acyls	Fatty acids and conjugates	3.9641	4.6877	5.305	5.6815	5.1276	4.3954	4.5706	4.6219	4.4225	3.9068	4.0266	3.9735	5.7285	5.3085	6.4321	5.7436	5.647	4.5737	5.435	5.1041	4.8669	4.8652	4.0316	5.8233	5.4993	5.4385
pos_3548	D-GLUTAMIC ACID	metab_2816	C00217	HMDB0003339	148.0605704	pos	M+H	C5H9NO4	5.9897	0.065556806	61.4	0	0.926226586	6893-26-1	Peptides	Amino acids	map01100	Metabolic pathways	Metabolism	Global and overview maps	Organic acids and derivatives	Carboxylic acids and derivatives	Amino acids, peptides, and analogues	4.6176	5.0515	5.0505	5.0811	5.1069	4.9468	4.9593	4.994	5.028	4.5417	4.7215	4.7994	5.651	5.4608	5.479	5.5081	5.5874	5.1854	4.8215	4.7109	5.0725	4.927	4.9651	4.8765	5.0792	5.1072
pos_3575	11-Oxohexadecanoic acid	metab_2846	-	HMDB0030978	334.2352042	pos	M+ACN+Na	C16H30O3	5.9664	0.071798971	0	39.2	-0.223501117	2388-81-0	-	-	-	-	-	-	Lipids and lipid-like molecules	Fatty Acyls	Fatty acids and conjugates	3.9109	4.2235	5.2031	4.7974	4.1282	4.4505	4.1084	5.2474	4.8985	3.8536	4.6184	3.9203	5.141	4.8007	5.8243	5.9295	5.6229	5.5472	4.7298	4.4953	4.2521	4.2982	4.512	5.5729	5.1171	5.1777
pos_3582	3b-Hydroxy-5-cholenoic acid	metab_2854	-	HMDB0000308	397.2698533	pos	M+Na	C24H38O3	5.9586	0.080849028	0	62.9	-3.90737956	5255-17-4	-	-	-	-	-	-	Lipids and lipid-like molecules	Steroids and steroid derivatives	Bile acids, alcohols and derivatives	3.5773	3.7359	5.0641	5.5904	4.905	5.3507	3.987	5.1437	3.7117	4.3458	4.9133	4.356	3.7416	3.6702	3.688	3.6881	3.7154	3.6599	3.5895	5.1736	4.4763	3.6045	4.8025	3.8273	4.5931	4.647
pos_3692	Sphingosine	metab_2976	C00319	LMSP01010001;PW_C000172;HMDB0000252	300.2897835	pos	M+H	C18H37NO2	5.8963	0.185026108	55	0	0.259554011	123-78-4	-	-	map00600;map01100	Sphingolipid metabolism;Metabolic pathways	Metabolism;Metabolism	Lipid metabolism;Global and overview maps	Organic nitrogen compounds	Organonitrogen compounds	Amines	3.6945	4.2412	4.3584	4.0647	4.1472	4.0768	4.4186	4.7249	4.6415	3.6373	3.6825	3.8721	4.6508	4.628	4.7975	5.5572	5.2416	4.9487	3.7067	4.0944	4.7051	4.2987	4.4603	4.5473	4.7272	4.8799
pos_3694	Oleoyl-L-Carnitine	metab_2978	-	HMDB0005065	426.3580955	pos	M+H	C25H47NO4	5.8885	0.015395112	34.7	0	0.728893012	38677-66-6	-	-	-	-	-	-	Lipids and lipid-like molecules	Fatty Acyls	Fatty acid esters	3.5018	4.4809	5.1662	5.3464	4.6988	4.24	4.8284	4.7204	5.0658	4.0956	4.3013	3.2132	6.0462	5.8039	5.5489	5.8569	5.8681	5.9099	4.0124	4.3008	5.1131	3.4546	4.1541	4.5243	5.4513	5.4636
pos_3696	Palmitoylcarnitine	metab_2980	C02990	LMFA07070004;HMDB0240783;HMDB0000222	400.342275	pos	M+H	C23H45NO4	5.8885	0.099460771	53.7	0	0.349762413	2364-67-2	-	-	map01212;map00071	Fatty acid metabolism;Fatty acid degradation	Metabolism;Metabolism	Global and overview maps;Lipid metabolism	Lipids and lipid-like molecules	Fatty Acyls	Fatty acid esters	3.9561	4.5201	5.2439	5.2635	5.0582	4.7679	4.9824	5.1201	5.0901	4.5689	5.1154	3.9656	5.7627	5.6264	5.5238	5.6809	5.6714	5.6951	3.9683	4.7851	4.8565	4.6526	4.3251	5.119	5.253	5.2508
pos_3716	MG(0:0/22:4(7Z,10Z,13Z,16Z)/0:0)	metab_3003	-	HMDB0011554	424.34215	pos	M+NH4	C25H42O4	5.8652	0.06431251	0	69.9	0.036141315	-	-	-	-	-	-	-	Lipids and lipid-like molecules	Glycerolipids	Monoradylglycerols	5.1884	5.2371	5.2482	5.3047	5.1706	5.0353	5.185	5.1213	5.2714	5.1203	5.2385	5.0623	5.9472	5.7499	5.5874	5.7962	5.7897	5.7499	5.1678	5.2272	5.2916	5.2217	5.2097	5.1082	5.4756	5.4218
pos_373	S-Adenosylhomocysteine	metab_3018	C00021	HMDB0000939;PW_C000749	385.1288363	pos	M+2H, M+H	C14H20N6O5S	1.7769	0.037325057	77.3	0	-0.07523626	979-92-0	-	-	map01100;map00270;map01230;map01240	Metabolic pathways;Cysteine and methionine metabolism;Biosynthesis of amino acids;Biosynthesis of cofactors	Metabolism;Metabolism;Metabolism;Metabolism	Global and overview maps;Amino acid metabolism;Global and overview maps;Global and overview maps	Organoheterocyclic compounds	Lactones	Gamma butyrolactones	4.7685	5.3671	5.538	5.5414	5.6346	5.1724	5.3903	5.4915	5.4537	4.7685	5.1063	5.1907	5.3703	5.7653	5.6845	5.4225	5.6884	5.4212	5.1363	5.1055	5.6324	5.4519	5.3886	5.4278	5.4588	5.4755
pos_378	3-(5-Methyl-2-furyl)prop-2-enal	metab_3073	-	HMDB0032400	119.0494102	pos	M+H-H2O, M+H	C8H8O2	1.7691	0.065065871	0	31.7	1.976557782	5555-90-8	-	-	-	-	-	-	Organoheterocyclic compounds	Heteroaromatic compounds	Not Available	4.8244	5.2178	5.2765	5.4091	5.3655	5.2125	5.2745	5.3539	5.3756	4.8568	5.1595	5.0853	5.8993	5.7095	5.8127	5.7886	5.7657	5.5452	5.0514	4.9428	5.4663	5.3266	5.3062	5.2407	5.4674	5.4629
pos_380	P-cresol	metab_3095	C01468	HMDB0001858	91.05470006	pos	M+H-H2O, M+H	C7H8O	1.7691	0.077856091	60.8	0	4.381281118	106-44-5	-	-	map01100;map01220;map00633;map00623;map01120	Metabolic pathways;Degradation of aromatic compounds;Nitrotoluene degradation;Toluene degradation;Microbial metabolism in diverse environments	Metabolism;Metabolism;Metabolism;Metabolism;Metabolism	Global and overview maps;Global and overview maps;Xenobiotics biodegradation and metabolism;Xenobiotics biodegradation and metabolism;Global and overview maps	Benzenoids	Phenols	Cresols	4.8076	5.1169	5.1767	5.2867	5.251	5.1278	5.1721	5.2489	5.2737	4.8702	5.0849	4.9961	5.7257	5.5613	5.6477	5.6266	5.5955	5.3893	4.9903	4.9208	5.3342	5.2121	5.199	5.1738	5.3183	5.3275
pos_3864	Decanoylcarnitine	metab_3166	C03299	HMDB0000651;LMFA07070059	316.2483527	pos	M+H	C17H33NO4	5.7491	0.02700967	71.8	0	0.373315594	1492-27-9	-	-	-	-	-	-	Lipids and lipid-like molecules	Fatty Acyls	Fatty acid esters	4.9997	5.1666	5.2491	5.0419	5.1963	5.1166	4.9927	4.8861	5.0726	4.9275	4.7312	4.4844	5.5147	5.6873	5.3302	5.5752	5.4489	5.8997	4.4922	4.6961	5.2451	4.7752	4.8257	4.8018	5.2605	5.264
pos_3878	2,6-Nonadien-1-ol	metab_3181	-	HMDB0031262	123.1171434	pos	M+H-H2O	C9H16O	5.7413	0.212462737	0	48.2	2.258664037	7786-44-9	-	-	-	-	-	-	Lipids and lipid-like molecules	Fatty Acyls	Fatty alcohols	3.5156	3.2248	4.0517	3.5748	3.7519	3.7916	3.496	3.5357	4.1229	3.8664	3.5993	4.1626	3.9007	3.9392	3.8987	4.0055	3.7564	4.1763	3.7648	4.4072	4.3744	4.3948	4.4732	4.5061	4.1599	3.9864
pos_3915	(R)-Carvotanacetone	metab_3223	-	HMDB0034974	170.1541221	pos	M+NH4	C10H16O	5.7024	0.103915222	0	43.1	1.192679369	33375-08-5	-	-	-	-	-	-	Lipids and lipid-like molecules	Prenol lipids	Monoterpenoids	3.0214	3.2217	3.5955	3.9247	2.9987	3.6179	3.5633	3.0284	3.0538	2.9642	3.0093	3.0308	3.1504	3.5413	4.0157	4.6375	4.3493	3.2911	3.0336	4.6545	4.4482	4.3233	3.6184	4.3161	3.9719	3.8846
pos_394	Indoleacetaldehyde	metab_3250	C00637	HMDB0001190;PW_C000926	160.0758622	pos	M+H, M+NH4	C10H9NO	1.9485	0.069007535	49.4	0	1.08057139	2591-98-2	-	-	map01100;map00380	Metabolic pathways;Tryptophan metabolism	Metabolism;Metabolism	Global and overview maps;Amino acid metabolism	Organoheterocyclic compounds	Indoles and derivatives	Indoles	4.1708	4.4778	4.6677	4.5603	4.7444	4.6122	5.1382	4.4534	5.1717	4.3398	4.9036	3.5445	4.7981	4.9395	5.1336	5.0869	5.2397	4.906	4.7265	4.6565	4.7403	4.8254	5.3987	4.9269	4.9651	4.98
pos_3976	Ethyl sorbate	metab_3290	-	LMFA07010882;HMDB0040463	105.0702981	pos	M+H-2H2O	C8H12O2	5.6328	0.166686764	0	37	3.008659349	5941-48-0	-	-	-	-	-	-	Lipids and lipid-like molecules	Fatty Acyls	Fatty acid esters	4.1359	4.0373	4.3224	4.3619	4.0631	4.1497	4.1775	4.4137	4.4112	4.2511	4.1304	4.422	4.2919	4.4645	4.4328	4.44	4.4383	4.5268	4.2884	4.6339	4.6299	4.6836	4.6403	4.6652	4.4314	4.3082
pos_3977	3-Methylcrotonaldehyde	metab_3291	C15604	HMDB0012157	85.06524916	pos	M+H	C5H8O	5.6328	0.14178692	41.4	0	5.446916397	107-86-8	-	-	-	-	-	-	Organic oxygen compounds	Organooxygen compounds	Carbonyl compounds	3.144	2.9886	3.1707	3.3559	2.7409	2.7361	3.1761	3.3797	3.2685	3.3627	3.037	3.4036	3.2135	3.1715	2.8741	3.2597	3.2682	3.7199	3.3187	4.1012	4.1245	4.1437	4.1177	3.9964	3.7123	3.626
pos_4	Pantothenic Acid	metab_3315	C00864	PW_C000136;HMDB0250782;HMDB0000210;MJDBOTE0000845	220.1180582	pos	M+H, 2M+K, 2M+Na, M+Na, M+K, M+H-H2O, M+H-2H2O	C9H17NO5	2.221	0.03988599	94.1	0	0.497927919	79-83-4	Vitamins and cofactors	Vitamins	map01100;map01110;map00770;map00410;map01240	Metabolic pathways;Biosynthesis of secondary metabolites;Pantothenate and CoA biosynthesis;beta-Alanine metabolism;Biosynthesis of cofactors	Metabolism;Metabolism;Metabolism;Metabolism;Metabolism	Global and overview maps;Global and overview maps;Metabolism of cofactors and vitamins;Metabolism of other amino acids;Global and overview maps	Organic acids and derivatives	Carboxylic acids and derivatives	Amino acids, peptides, and analogues	5.8612	6.4907	6.8231	6.7758	6.6653	6.4192	6.5724	6.7483	6.6069	5.6071	6.0832	6.3937	7.0995	6.8979	6.916	7.0477	7.085	6.9533	6.2942	6.0504	6.6906	6.4269	6.4952	6.497	6.7499	6.745
pos_4038	Acacetin	metab_3359	C01470	LMPK12110468;MJDBOTE0000499	285.0758472	pos	M+H	C16H12O5	5.5094	0.108797836	78.5	0	0.342503837	480-44-4	-	-	-	-	-	-	-	-	-	4.0338	3.8525	4.0146	3.9589	3.4232	3.3748	3.3986	4.3149	4.595	3.4393	3.4953	4.6821	5.0422	3.6875	6.0845	4.4058	5.3041	4.9671	4.1582	3.4941	3.7517	3.7931	4.4746	4.0319	5.1773	5.1325
pos_4091	3-hydroxynonanoyl carnitine	metab_3417	-	HMDB0061635	300.2171436	pos	M+H-H2O	C16H31NO5	5.4472	0.056418471	0	42.3	0.658001842	-	-	-	-	-	-	-	Lipids and lipid-like molecules	Fatty Acyls	Fatty acid esters	3.5249	4.4029	4.1588	4.382	4.791	4.3446	3.9037	3.9468	4.5006	3.508	3.3242	3.6925	5.0578	4.5604	4.7266	4.8164	4.898	4.7658	3.3485	3.4135	4.1369	4.186	4.2002	3.3891	4.4532	4.4788
pos_412	3-Methyldioxyindole	metab_3449	C05834	HMDB0004186	196.0971858	pos	M+H-H2O, M+CH3OH+H	C9H9NO2	2.0574	0.069245702	0	57.1	2.244889756	3040-34-4	-	-	map00380	Tryptophan metabolism	Metabolism	Amino acid metabolism	Organoheterocyclic compounds	Indoles and derivatives	Indolines	3.9784	3.6869	4.1644	4.0939	3.7572	3.7608	3.6846	4.2327	4.2299	3.8129	3.9249	4.1911	4.4531	4.2823	4.8793	4.4666	4.4754	4.4379	4.0425	3.71	4.0816	4.0802	4.2957	4.3458	4.2631	4.2349
pos_413	4-Aminohippuric acid	metab_3460	D06890	HMDB0001867	227.1027836	pos	M+NH4, M+CH3OH+H	C9H10N2O3	2.0574	0.086653324	0	31.8	0.774248681	61-78-9	-	-	-	-	-	-	Benzenoids	Benzene and substituted derivatives	Benzoic acids and derivatives	4.371	4.6895	4.9102	4.8907	4.5592	4.4979	4.6176	4.6749	4.8488	4.3465	4.5742	4.6396	5.3342	5.1056	5.4157	5.1681	5.3142	5.2288	4.6142	4.4833	4.6657	4.6832	4.8202	4.6503	4.9399	5.0096
pos_415	Phenethylamine glucuronide	metab_3482	C03033	HMDB0010323	298.1286094	pos	M+H-H2O, M+H	C14H19NO6	2.0574	0.147517368	0	66.8	0.321796677	-	-	-	map01100;map00040;map00053;map01240	Metabolic pathways;Pentose and glucuronate interconversions;Ascorbate and aldarate metabolism;Biosynthesis of cofactors	Metabolism;Metabolism;Metabolism;Metabolism	Global and overview maps;Carbohydrate metabolism;Carbohydrate metabolism;Global and overview maps	Organic oxygen compounds	Organooxygen compounds	Carbohydrates and carbohydrate conjugates	2.8415	3.6645	3.7341	4.4379	4.2517	3.1076	3.2351	3.8519	2.8738	2.7843	3.3721	2.8509	4.9608	5.454	5.3087	4.5924	4.9184	2.9239	3.4929	2.823	4.5112	3.2539	2.909	4.0024	4.6527	4.5905
pos_4156	3'-Chloroacetophenone	metab_3488	-	-	196.0526111	pos	M+ACN+H	C8H7ClO	5.2145	0.004575278	0	47.5	1.577764318	-	-	-	-	-	-	-	-	-	-	5.5518	5.0851	5.303	5.1746	5.1196	5.1384	5.0364	5.5256	5.2043	5.5877	5.3713	5.6895	5.2063	5.0627	5.1538	5.0862	5.1789	5.2088	5.763	5.1279	5.0835	5.0809	5.0888	5.2643	5.2845	5.2853
pos_4161	Urothion	metab_3494	-	HMDB0002377	367.0611971	pos	M+ACN+H	C11H11N5O3S2	5.2068	0.029008099	0	40.1	-9.105776828	19295-31-9	-	-	-	-	-	-	Organoheterocyclic compounds	Pteridines and derivatives	Pterins and derivatives	4.5265	3.5077	5.3019	4.2988	4.2764	4.414	4.3161	5.1523	4.8982	4.6304	5.191	5.1624	4.8156	3.6616	4.2605	3.666	3.6932	4.6997	4.4673	3.9141	3.6297	4.137	4.0401	5.6392	4.745	4.7626
pos_4211	Allyl butyrate	metab_3550	-	HMDB0040591;LMFA07010776	274.2013585	pos	2M+NH4	C7H12O2	4.9971	0.029289234	0	46.7	0.28765196	2051-78-7	-	-	-	-	-	-	Lipids and lipid-like molecules	Fatty Acyls	Fatty acid esters	4.3843	5.1921	5.1059	4.9824	4.6865	4.8372	5.0539	5.0351	4.9916	4.2049	4.6123	4.5815	5.7093	6.0321	5.7622	5.7678	5.7322	5.5295	4.5474	4.7677	5.3474	4.9672	5.1517	5.2104	5.403	5.4068
pos_4253	Heptanoylcarnitine	metab_3596	-	LMFA07070068;HMDB0013238	274.2014594	pos	M+H	C14H27NO4	4.8489	0.052718881	0	37.3	0.639007827	-	-	-	-	-	-	-	Lipids and lipid-like molecules	Fatty Acyls	Fatty acid esters	3.7115	4.061	3.856	4.2674	4.0363	3.7101	3.7078	4.2029	4.184	3.6542	4.076	3.7209	4.9143	4.6551	5.1898	4.9467	4.9616	4.8146	3.7743	3.693	4.5089	4.4567	4.1986	4.7439	4.5431	4.5337
pos_4306	3-(3,4-Dihydroxyphenyl)prop-2-enoic Acid	metab_3655	-	MJDBOTE0000794	163.0390969	pos	M+H-H2O	C9H8O4	4.5228	0.081022809	60.1	0	0.702012582	-	-	-	-	-	-	-	-	-	-	4.6659	4.5792	4.6652	4.653	4.6365	4.6522	4.7034	4.5287	4.9711	4.3754	4.6628	4.4447	5.5172	5.6337	4.6219	5.1564	4.8352	4.98	4.7586	4.4984	4.8194	5.065	4.6738	4.6441	4.9493	4.9605
pos_435	Gamma-Glutamylisoleucine	metab_3703	-	HMDB0011170	261.1445351	pos	M+H-H2O, M+H	C11H20N2O5	2.2365	0.09456171	0	56	0.142086443	23632-83-9	-	-	-	-	-	-	Organic acids and derivatives	Carboxylic acids and derivatives	Amino acids, peptides, and analogues	3.3943	4.5481	3.0687	4.0889	4.7425	2.9773	4.6163	3.9342	3.4739	3.7532	2.9927	4.6112	4.8787	4.8287	4.8514	4.388	4.4624	3.9516	3.094	2.9863	5.6156	5.1181	4.1166	3.4444	4.6156	4.6932
pos_4362	M-Tyramine	metab_3717	-	HMDB0004989	120.0810788	pos	M+H-H2O	C8H11NO	4.2971	0.157679152	0	33.9	2.210529339	588-05-6	-	-	-	-	-	-	Benzenoids	Benzene and substituted derivatives	Phenethylamines	4.006	3.9299	4.3467	4.1742	4.0238	4.0748	4.2585	4.6652	4.4801	4.1489	4.1105	4.554	4.8167	4.68	4.7057	4.5383	4.8234	4.5992	4.6599	3.9202	4.3262	4.2306	4.5023	4.2506	4.4223	4.43
pos_4387	P-Acetaminobenzaldehyde	metab_3744	-	-	164.0707162	pos	M+H	C9H9NO2	4.1646	0.002407769	65.3	0	0.682043028	-	-	-	-	-	-	-	-	-	-	3.5257	3.7602	4.2312	4.1186	3.868	4.1791	3.7906	3.7818	4.7918	3.5493	3.8938	3.5819	4.8101	4.3174	5.5114	4.9739	5.2959	4.3983	4.2793	3.7513	4.5655	4.3843	4.7346	3.9664	4.7001	4.6993
pos_4409	4-Ethyl-2-hydroxy-3-methyl-2-cyclopenten-1-one	metab_3769	-	HMDB0039673	173.1174364	pos	M+CH3OH+H	C8H12O2	4.0555	0.043560838	0	35.2	1.539233391	71387-71-8	-	-	-	-	-	-	Organic oxygen compounds	Organooxygen compounds	Carbonyl compounds	4.9753	4.7567	4.893	4.9502	4.9758	4.711	4.9583	5.1492	5.1006	5.075	4.861	5.1818	5.1881	5.0588	5.0345	5.0043	5.1672	5.2109	5.1534	5.5808	5.5796	5.5838	5.6239	5.4947	5.2214	5.2582
pos_4418	Ancitabine hydrochloride	metab_3779	-	-	226.0840964	pos	M+H	C9H11N3O4	4.0167	0.188445651	63.6	0	8.282447871	-	-	-	-	-	-	-	-	-	-	4.0533	3.5266	4.1769	4.3325	4.1094	3.5465	3.8325	3.9471	4.9474	4.2964	3.7753	4.7088	4.3376	4.5878	4.098	4.3719	4.2582	4.3648	3.6123	4.7165	4.7785	4.7737	4.8214	4.8417	4.5084	4.4868
pos_4426	Acetanilide	metab_3788	C07565	HMDB0001250	136.0758574	pos	M+H	C8H9NO	4.001	0.067991697	41.1	0	1.236732518	103-84-4;55576-55-1	-	-	-	-	-	-	Benzenoids	Benzene and substituted derivatives	Not Available	3.9277	4.0647	3.986	3.9253	3.9292	3.8541	3.6861	3.3628	4.1393	3.2985	3.8736	3.8964	4.0555	4.2354	4.4489	4.1824	4.2448	4.0974	3.8669	3.4469	3.7145	3.9033	3.8506	3.7511	3.9453	4.0037
pos_4430	Blumealactone A	metab_3793	-	HMDB0036665	428.2046403	pos	M+ACN+Na	C20H28O6	3.9779	0.089995943	0	66	0.773986052	111545-46-1	-	-	-	-	-	-	Lipids and lipid-like molecules	Prenol lipids	Monoterpenoids	3.5467	3.4992	4.3447	4.6013	3.596	3.9312	3.543	3.8768	4.3974	3.4894	3.5346	3.5561	4.5498	5.0468	4.9977	4.0962	5.1641	4.4019	3.5589	3.5282	5.076	4.2925	4.1731	4.2888	4.7345	4.707
pos_4432	L-Hexanoylcarnitine	metab_3795	-	HMDB0000756	260.1857596	pos	M+H	C13H25NO4	3.9779	0.022811575	95.1	0	0.481883471	22671-29-0	-	-	-	-	-	-	Lipids and lipid-like molecules	Fatty Acyls	Fatty acid esters	5.6907	6.2516	6.3402	6.3901	6.2035	5.9959	6.2985	6.23	6.3259	5.6755	5.949	5.7698	6.8784	7.037	6.9195	7.014	6.8535	6.7303	5.7322	5.8893	6.592	6.2763	6.2889	6.449	6.5524	6.5722
pos_4466	Arginylhistidine	metab_3832	-	HMDB0028711	294.1701777	pos	M+H-H2O	C12H21N7O3	3.8141	0.151164281	0	38.2	9.250321645	155114-05-9	-	-	-	-	-	-	Organic acids and derivatives	Carboxylic acids and derivatives	Amino acids, peptides, and analogues	3.7177	3.4156	4.5923	3.6102	3.3891	3.3843	3.4081	4.1806	3.5869	3.3546	3.3998	3.4213	4.8599	4.8317	4.7126	5.1744	5.0289	4.9244	3.4559	3.3934	4.5843	4.3887	4.0057	4.4387	4.4278	4.4826
pos_4472	5-Hydroxyindoleacetic acid	metab_3839	C05635	HMDB0000763;PW_C000609	192.0658091	pos	M+H	C10H9NO3	3.7674	0.155345138	92.4	0	1.515413586	54-16-0	-	-	map01100;map00380	Metabolic pathways;Tryptophan metabolism	Metabolism;Metabolism	Global and overview maps;Amino acid metabolism	Organoheterocyclic compounds	Indoles and derivatives	Indolyl carboxylic acids and derivatives	2.3429	2.2957	3.1404	2.3805	2.3203	2.3155	3.4386	3.5223	4.0002	2.2859	2.3309	2.3523	4.4967	3.8085	5.1051	4.3384	4.4772	4.1124	2.3551	2.3245	3.7568	3.5363	4.4489	3.1623	4.2145	4.1568
pos_4540	(R)-2,3-Dihydroxy-3-methylvalerate	metab_3915	C06007	HMDB0012140	190.1075537	pos	M+ACN+H	C6H12O4	3.3084	0.055257444	0	37.2	1.143068648	562-43-6	-	-	map01100;map01210;map01110;map01230;map00290	Metabolic pathways;2-Oxocarboxylic acid metabolism;Biosynthesis of secondary metabolites;Biosynthesis of amino acids;Valine, leucine and isoleucine biosynthesis	Metabolism;Metabolism;Metabolism;Metabolism;Metabolism	Global and overview maps;Global and overview maps;Global and overview maps;Global and overview maps;Amino acid metabolism	Lipids and lipid-like molecules	Fatty Acyls	Fatty acids and conjugates	3.4928	4.2575	4.3779	4.5584	4.6356	4.2975	4.4346	4.3545	4.4618	3.1977	4.1022	4.1424	5.1196	5.0153	4.9205	4.9602	5.0882	4.4114	3.9013	4.1513	4.9117	4.691	4.5754	4.3844	4.6715	4.6559
pos_4547	Alpha-Methylphenylalanine	metab_3922	-	HMDB0029223	144.080942	pos	M+H-2H2O	C10H13NO2	3.2617	0.126685651	0	35.2	0.92834668	-	-	-	-	-	-	-	Phenylpropanoids and polyketides	Phenylpropanoic acids	Not Available	4.2139	3.7206	3.4962	3.6766	4.3513	4.1079	3.8359	3.1138	4.0816	4.1682	3.9196	3.8012	4.41	4.5463	4.2619	4.2454	4.3683	4.2791	3.984	3.9953	4.8313	5.0394	5.007	3.7453	4.3659	4.3529
pos_4556	Beta-Tyrosine	metab_3932	C04368	HMDB0003831	164.0706604	pos	M+H-H2O	C9H11NO3	3.2148	0.042927761	0	53.9	0.305882524	-	-	-	map00350	Tyrosine metabolism	Metabolism	Amino acid metabolism	Organic acids and derivatives	Carboxylic acids and derivatives	Amino acids, peptides, and analogues	3.0283	2.8781	4.1907	3.836	3.1592	3.4473	3.0889	3.2554	4.2842	3.164	2.9134	2.9349	4.4119	4.1676	4.5949	4.2988	4.3884	4.3325	4.1046	3.5462	3.5974	3.6336	4.4142	3.8196	4.1703	4.1357
pos_4560	Genipic acid	metab_3937	-	HMDB0036072	217.1072166	pos	M+CH3OH+H	C9H12O4	3.1993	0.261783043	0	36.3	0.904665003	6902-76-7	-	-	-	-	-	-	Organoheterocyclic compounds	Dihydrofurans	Not Available	3.8475	3.0723	4.2256	3.9711	3.097	4.001	3.8536	3.1267	4.203	3.0625	3.6962	3.6854	4.6588	3.9151	4.3745	4.4549	4.2744	4.6312	3.7628	3.1012	3.7578	3.9565	3.8891	4.2026	4.3038	4.0786
pos_4579	DL-Dopa	metab_3957	-	HMDB0000609;MJDBOTE0000587	162.0551234	pos	M+H-2H2O	C9H11NO4	3.1215	0.119096513	0	45.6	0.855065708	63-84-3	-	-	-	-	-	-	Organic acids and derivatives	Carboxylic acids and derivatives	Amino acids, peptides, and analogues	2.7867	2.7393	2.9936	2.8244	2.9047	3.0063	3.1747	3.364	3.9434	2.7295	3.572	2.7961	4.5002	3.9076	5.179	4.4147	4.643	4.0824	2.7988	3.3612	3.9471	3.5375	4.441	3.7059	4.2536	4.2596
pos_4582	3-Indole carboxylic acid glucuronide	metab_3961	-	HMDB0013189	338.0871625	pos	M+H	C15H15NO8	3.1136	0.223446205	0	49.2	0.354970152	-	-	-	-	-	-	-	Organic oxygen compounds	Organooxygen compounds	Carbohydrates and carbohydrate conjugates	3.311	3.2635	3.7206	3.3488	3.2882	3.4236	3.5336	3.8345	4.2979	3.2537	3.3607	3.3204	4.4811	4.4167	4.3534	4.7216	4.4125	3.9542	3.4452	3.412	4.1923	3.9276	4.8667	3.3638	4.0928	4.1195
pos_4592	Phenylethanolamine	metab_3972	C02735	HMDB0001065;HMDB0062626	120.0810546	pos	M+H-H2O	C8H11NO	3.0745	0.130142842	69.7	0	2.034235947	7568-93-6	-	-	-	-	-	-	Organic nitrogen compounds	Organonitrogen compounds	Amines	4.0961	4.1574	4.1818	4.3376	4.2719	3.9664	4.0975	4.1496	4.346	3.9161	4.0294	4.3089	4.9756	4.717	4.7155	4.6737	4.9073	4.7385	4.2656	4.0957	4.3986	4.3128	4.3276	4.1362	4.3727	4.3865
pos_461	Indole-3-acetaldehyde	metab_3992	C00637	HMDB0001190	142.0653265	pos	M+H-H2O, M+H	C10H9NO	2.408	0.126894206	58.4	0	1.262849658	2591-98-2	-	-	map01100;map00380	Metabolic pathways;Tryptophan metabolism	Metabolism;Metabolism	Global and overview maps;Amino acid metabolism	Organoheterocyclic compounds	Indoles and derivatives	Indoles	3.486	3.8193	4.2235	4.4646	4.512	4.249	4.2402	4.2517	4.3931	3.0268	4.016	3.7499	5.4243	5.2613	5.1624	5.2752	5.2316	4.7633	4.0564	3.7042	4.7739	4.4844	4.4894	4.1518	4.7119	4.6891
pos_4616	Adrenochrome	metab_3999	-	HMDB0012884	162.0551834	pos	M+H-H2O	C9H9NO3	2.9814	0.200219231	0	51.9	1.276105972	7506-92-5	-	-	-	-	-	-	Organoheterocyclic compounds	Indoles and derivatives	Not Available	2.901	2.9112	3.6376	3.5978	2.8817	3.3114	2.8973	2.908	3.7761	2.9446	2.8889	3.375	4.6103	3.8244	5.148	4.3306	4.6408	3.9954	3.3597	3.6459	3.3902	3.0913	4.1772	3.3236	3.9578	4.1237
pos_4628	1-Acetamidocyclopentanecarboxylic acid	metab_4012	-	-	172.0969286	pos	M+H	C8H13NO3	2.9501	0.064361877	57	0	0.636368061	-	-	-	-	-	-	-	-	-	-	3.7754	4.5858	4.8246	4.744	4.5679	4.3956	4.3927	4.8404	4.3342	3.7721	4.0095	4.0791	4.9147	5.289	5.272	4.864	4.9576	4.1144	3.7876	3.8218	4.9599	4.6449	4.0621	4.6583	4.7519	4.7353
pos_4636	Pro Pro Leu	metab_4021	-	-	326.2075092	pos	M+H	C16H27N3O4	2.9113	0.153422787	93.6	0	0.235087385	-	-	-	-	-	-	-	-	-	-	2.8291	2.3197	4.633	4.952	4.9937	2.3395	4.1083	5.0196	4.3981	2.3099	2.3549	4.5084	5.1735	5.6665	5.6537	5.3676	5.0083	3.6857	2.3791	2.3485	5.2077	4.855	4.4111	4.4721	4.907	4.8762
pos_4638	2-Hydroxyphenethylamine	metab_4023	C02735	HMDB0001065	120.0810623	pos	M+H-H2O	C8H11NO	2.9035	0.118734859	0	42.6	2.090699802	7568-93-6	-	-	-	-	-	-	Organic nitrogen compounds	Organonitrogen compounds	Amines	3.9687	4.2112	4.3939	4.4646	4.3436	4.1331	4.2857	4.3327	4.478	3.9304	4.1629	4.4075	5.2252	4.9021	4.9417	4.8809	5.1458	4.947	4.304	4.1114	4.5361	4.4054	4.4423	4.3532	4.5988	4.558
pos_4646	Glu Thr Phe	metab_4032	-	-	396.176583	pos	M+H	C18H25N3O7	2.8565	0.080010969	57.5	0	0.142838075	-	-	-	-	-	-	-	-	-	-	3.4584	3.411	3.5436	4.5317	3.4357	3.4309	3.4547	3.4655	3.4908	3.4012	3.4463	4.1071	4.419	4.976	4.907	4.5564	4.4991	4.3446	3.4706	3.44	4.9256	4.4178	3.6789	3.8791	4.3714	4.3257
pos_4652	Austdiol	metab_4039	-	HMDB0030858	254.102384	pos	M+NH4	C12H12O5	2.841	0.191492517	0	63.9	0.36001778	53043-28-0	-	-	-	-	-	-	Organoheterocyclic compounds	Azaphilones	Not Available	3.3722	4.1609	3.8799	4.3649	4.3398	3.3447	3.9414	3.5019	4.0961	3.3149	3.7153	3.3816	4.8888	4.554	4.6978	4.8648	4.8087	3.5939	3.3844	3.3537	4.4202	3.9465	3.7787	4.2214	4.4737	4.3226
pos_4654	2-Methylbutyroylcarnitine	metab_4041	-	HMDB0000378;LMFA07070034	246.1701205	pos	M+H	C12H23NO4	2.8255	0.029434988	57.8	0	0.554043319	31023-25-3	-	-	-	-	-	-	Lipids and lipid-like molecules	Fatty Acyls	Fatty acid esters	5.5952	5.926	5.9561	6.055	6.1014	5.784	6.0985	6.1045	6.3172	5.6028	6.006	5.8606	6.902	6.6115	6.86	6.83	6.8676	6.4965	6.0586	5.7867	6.126	6.1971	6.1129	6.415	6.4274	6.4182
pos_4666	N-alpha-Acetyl-L-lysine	metab_4054	C12989	HMDB0000446	153.102351	pos	M+H-2H2O	C8H16N2O3	2.7786	0.057954689	0	60.1	0.593020799	1946-82-3	-	-	-	-	-	-	Organic acids and derivatives	Carboxylic acids and derivatives	Amino acids, peptides, and analogues	3.0915	4.5512	3.0375	3.0113	4.7933	4.3948	4.689	2.9806	3.0828	3.1975	2.9615	2.983	4.0534	4.6145	3.8739	3.918	4.9035	3.0561	3.131	4.4791	4.5378	4.41	4.4985	3.0523	4.298	4.3475
pos_4675	Alpha-Methyl-DL-tryptophan	metab_4064	-	HMDB0248231	251.1392099	pos	M+CH3OH+H	C12H14N2O2	2.7555	0.08730328	0	51.7	0.875931858	-	-	-	-	-	-	-	Organic acids and derivatives	Carboxylic acids and derivatives	Amino acids, peptides, and analogues	3.5504	3.5029	4.7443	3.7574	3.6611	3.6007	4.3551	4.1094	4.1948	3.4931	3.7845	3.927	5.6132	5.3992	5.3289	5.3384	5.4838	4.9181	3.6069	3.5319	4.0849	3.5775	4.6772	3.6032	4.861	4.8464
pos_4704	2-fluoro-N-[5-methyl-4-(3-oxo-4H-1,4-benzoxazin-6-yl)-1,3-thiazol-2-yl]benzamide	metab_4097	-	-	384.0818984	pos	M+H	C19H14FN3O3S	2.5828	0.206376266	42.8	0	1.648369342	-	-	-	-	-	-	-	-	-	-	5.9045	4.379	6.3736	6.3189	4.2013	4.8217	4.2203	6.3864	5.7822	6.1849	5.6454	5.7634	5.3067	4.3169	4.8917	4.3348	4.7997	6.3414	5.4923	4.2055	4.2986	4.2512	4.2916	6.2233	5.7745	5.9268
pos_4709	2-Naphthylamine	metab_4102	C02227	HMDB0041802	144.0809218	pos	M+H	C10H9N	2.5751	0.095224942	66.3	0	1.020992746	91-59-8	-	-	-	-	-	-	Benzenoids	Naphthalenes	Not Available	4.7245	5.2057	5.1821	5.3785	5.4412	5.3344	5.3699	5.2016	5.4758	4.5245	5.1931	4.9455	6.1884	6.0609	6.0097	6.0782	6.0862	5.5376	5.0727	4.926	5.6538	5.5823	5.4392	5.1796	5.6317	5.5967
pos_4738	4-fluoro-N-[5-methyl-4-(3-oxo-4H-1,4-benzoxazin-6-yl)-1,3-thiazol-2-yl]benzamide	metab_4133	-	-	384.0819799	pos	M+H	C19H14FN3O3S	2.4158	0.115631353	39.7	0	1.860984985	-	-	-	-	-	-	-	-	-	-	5.9491	3.6209	6.4396	6.391	3.6456	5.0243	4.3046	6.3899	5.7323	6.2864	5.7467	5.9408	5.3393	4.571	4.9318	3.7791	4.9275	6.4013	5.4222	3.6498	3.7429	3.6955	3.7359	6.2833	5.9332	6.0281
pos_4742	Tryptophyl-Tyrosine	metab_4138	-	HMDB0029095	409.1871716	pos	M+ACN+H	C20H21N3O4	2.4002	0.226627923	0	55.9	0.381048262	-	-	-	-	-	-	-	Organic acids and derivatives	Carboxylic acids and derivatives	Amino acids, peptides, and analogues	3.0695	3.7967	3.1334	3.1072	4.4598	3.8609	4.3017	3.0765	4.3659	3.0122	3.0574	3.0789	5.9298	5.6903	5.5363	5.841	5.6949	3.7577	3.0817	3.051	4.9858	4.6447	4.0398	3.1223	4.683	4.8672
pos_4744	Cotinine	metab_4140	-	PW_C000824;HMDB0001046;MJDBOTE0001185	159.0918529	pos	M+H-H2O	C10H12N2O	2.4002	0.113550827	0	50.2	1.011447937	486-56-6	-	-	-	-	-	-	Organoheterocyclic compounds	Pyridines and derivatives	Pyrrolidinylpyridines	4.0897	4.7903	4.7891	4.9378	5.1131	4.8041	5.0405	4.9057	5.0116	3.9842	4.7614	4.4608	5.959	5.7876	5.7055	5.8252	5.8118	5.3358	4.6889	4.4865	5.3798	5.1956	5.0184	4.807	5.2946	5.2882
pos_4745	Tryptophol	metab_4141	C00955	HMDB0003447;MJDBOTE0000453	144.0809412	pos	M+H-H2O	C10H11NO	2.4002	0.071796835	58.1	0	1.027068916	526-55-6	-	-	map00380	Tryptophan metabolism	Metabolism	Amino acid metabolism	Organoheterocyclic compounds	Indoles and derivatives	Indoles	4.4058	5.0613	5.0748	5.2425	5.3102	5.174	5.228	5.1679	5.3603	4.2209	5.0201	4.7735	6.1504	6.018	5.9475	6.0301	5.9928	5.535	4.9619	4.6648	5.628	5.3943	5.3116	4.9869	5.5563	5.5128
pos_4768	Hydroxyprolyl-Valine	metab_4166	-	HMDB0028876	213.123538	pos	M+H-H2O	C10H18N2O4	2.3614	0.177475367	0	58.3	0.735197504	-	-	-	-	-	-	-	Organic acids and derivatives	Carboxylic acids and derivatives	Amino acids, peptides, and analogues	3.4604	2.9634	3.0747	3.0486	2.9881	3.4663	3.0071	3.4754	3.6604	3.6198	3.7617	3.9644	4.7104	4.7462	4.5675	4.5487	4.6082	4.4206	4.0041	3.1492	4.0559	4.0622	4.2289	4.0658	4.1274	4.1587
pos_4777	3-Hydroxyhexanoylcarnitine	metab_4176	-	HMDB0013131;HMDB0061630	276.1806873	pos	M+H	C13H25NO5	2.3381	0.013801118	0	33.6	0.501427088	1469900-94-4	-	-	-	-	-	-	Lipids and lipid-like molecules	Fatty Acyls	Fatty acid esters	3.9226	4.966	4.5878	5.1338	5.1898	4.6849	4.1495	3.4651	4.3643	3.2692	3.8232	3.3359	4.9648	4.8352	4.6796	5.18	5.0656	5.0458	3.3387	3.8012	4.2875	4.0365	4.06	3.9897	4.6964	4.7031
pos_478	1-Acetylindole	metab_4179	-	-	142.065323	pos	M+H-H2O, M+H	C10H9NO	2.5751	0.043666773	33.4	0	1.240880155	-	-	-	-	-	-	-	-	-	-	3.5546	4.4773	4.2877	4.4281	4.6893	4.5617	4.6124	4.0796	4.7402	3.7763	4.3272	3.8707	5.4741	5.351	5.2842	5.3489	5.3698	4.5848	4.3271	4.0171	4.9619	4.8591	4.6351	4.3882	4.9145	4.8791
pos_4786	2beta,9xi-Dihydroxy-8-oxo-1(10),4,11(13)-germacratrien-12,6alpha-olide	metab_4186	-	HMDB0036662	296.1493912	pos	M+NH4	C15H18O5	2.3224	0.120140324	0	62	0.510444464	-	-	-	-	-	-	-	Lipids and lipid-like molecules	Prenol lipids	Terpene lactones	3.2494	3.2019	4.4207	3.7156	3.2267	3.8022	3.8378	3.2564	3.8611	3.1921	3.2373	3.2588	4.7488	5.0902	4.6035	4.5803	4.828	4.329	3.2616	4.1289	4.0615	4.0028	4.5548	3.685	4.2532	4.3583
pos_4792	N-Deschlorobenzoyl indomethacin	metab_4193	-	HMDB0013988	237.1236074	pos	M+NH4	C12H13NO3	2.3146	0.142785387	0	41.6	1.089195393	-	-	-	-	-	-	-	Organoheterocyclic compounds	Indoles and derivatives	Indolyl carboxylic acids and derivatives	3.0746	3.1886	4.3154	3.8051	3.0518	3.047	3.3818	3.6264	4.8366	3.0173	3.0625	3.084	4.6093	4.5404	5.4223	4.9233	5.1545	4.8322	3.7171	3.0561	4.122	3.6054	4.8534	3.6426	4.4844	4.5303
pos_4818	Valproylglycine	metab_4222	-	HMDB0013116	243.1705013	pos	M+ACN+H	C10H19NO3	2.2677	0.054863094	0	49.8	0.906355357	88321-07-7	-	-	-	-	-	-	Organic acids and derivatives	Carboxylic acids and derivatives	Amino acids, peptides, and analogues	3.2166	4.0778	4.2884	4.326	4.3514	4.18	3.8657	4.3043	4.478	3.1593	3.9364	3.9785	5.268	4.8933	5.1881	5.2529	5.3282	4.9431	4.0606	4.0421	4.4645	4.3789	4.2402	4.5403	4.7117	4.7059
pos_4828	N-Methyl-dl-Leucine	metab_4233	-	-	146.1177038	pos	M+H	C7H15NO2	2.2599	0.119645745	41.9	0	1.024454931	-	-	-	-	-	-	-	-	-	-	3.9558	4.385	4.5058	4.5264	4.4428	4.1699	4.4838	4.4922	4.6319	3.9552	4.3104	4.2642	5.1619	4.9764	4.8803	5.0323	5.0578	4.7928	4.3279	4.2648	4.5827	4.5501	4.5989	4.4615	4.6247	4.6611
pos_4829	Cyclohexylamine	metab_4234	C00571	HMDB0031404;HMDB0062716	100.1125024	pos	M+H	C6H13N	2.2599	0.145669126	95.5	0	4.304386421	108-91-8	-	-	map00930;map01120	Caprolactam degradation;Microbial metabolism in diverse environments	Metabolism;Metabolism	Xenobiotics biodegradation and metabolism;Global and overview maps	Organic nitrogen compounds	Organonitrogen compounds	Cyclohexylamines	3.1805	3.5838	3.4966	3.5378	3.6778	3.4486	3.5359	3.482	3.6826	2.9663	3.4117	3.3152	4.2194	4.0224	3.9042	4.0215	3.9671	3.8442	3.3731	3.2155	3.5317	3.5584	3.6007	3.4472	3.6522	3.5937
pos_4846	Ile Pro Glu	metab_4253	-	-	358.1973322	pos	M+H	C16H27N3O6	2.2365	0.089847801	95.8	0	0.196534648	-	-	-	-	-	-	-	-	-	-	4.1821	4.3142	4.2641	4.5007	4.895	4.3934	4.7217	4.3916	4.2945	3.3015	3.9217	3.2964	5.6738	5.7232	5.3366	5.6723	5.2021	3.3695	3.2992	4.5685	5.0315	4.3166	3.96	4.319	5.0132	4.9412
pos_4852	Glucaric acid	metab_4260	C00818	LMFA01170108;HMDB0000663	252.0727884	pos	M+ACN+H	C6H10O8	2.2289	0.054701039	0	40.1	6.64439132	87-73-0	-	-	map01100;map00053	Metabolic pathways;Ascorbate and aldarate metabolism	Metabolism;Metabolism	Global and overview maps;Carbohydrate metabolism	Organic oxygen compounds	Organooxygen compounds	Carbohydrates and carbohydrate conjugates	4.2246	4.98	5.2124	5.1484	5.42	4.646	5.2735	4.9948	4.9773	4.2065	4.4365	4.8622	5.4757	5.6088	5.2506	5.3407	5.4538	4.929	4.5033	4.1863	5.0829	5.241	5.1591	5.0865	5.1843	5.1368
pos_4872	2-Keto-6-acetamidocaproate	metab_4282	C05548	HMDB0012150	170.0813114	pos	M+H-H2O	C8H13NO4	2.1898	0.078194477	0	32.4	0.757499313	-	-	-	map01100;map00310	Metabolic pathways;Lysine degradation	Metabolism;Metabolism	Global and overview maps;Amino acid metabolism	Organic acids and derivatives	Keto acids and derivatives	Medium-chain keto acids and derivatives	3.9313	4.9949	4.9582	4.9735	5.0381	4.7954	5.1308	4.9772	4.6412	4.7729	4.4759	4.5494	4.8311	5.6073	5.2752	5.0469	5.1776	4.478	4.4327	4.6784	5.6125	5.4331	4.7643	5.0046	5.0842	5.0567
pos_4884	N-Methyl-D-Aspartic Acid	metab_4295	C12269	HMDB0002393;MJDBOTE0000848	148.0605671	pos	M+H	C5H9NO4	2.1662	0.092984396	30.8	0	0.903669774	6384-92-5	-	-	-	-	-	-	Organic acids and derivatives	Carboxylic acids and derivatives	Amino acids, peptides, and analogues	3.7644	4.6389	4.6938	4.6649	4.6505	4.3831	4.5441	4.6703	4.6492	3.7062	4.3181	4.3592	5.1803	4.9811	5.0771	5.126	5.2043	4.7847	4.2578	4.1806	4.6741	4.4246	4.5053	4.5002	4.7299	4.7046
pos_4904	N-Methylisoleucine	metab_4318	-	-	146.1177287	pos	M+H	C7H15NO2	2.1196	0.081982086	57.5	0	1.19592746	-	-	-	-	-	-	-	-	-	-	3.8215	4.2899	4.3594	4.4232	4.4026	4.1155	4.3182	4.3368	4.5003	3.7791	4.1079	4.014	5.2074	4.8725	4.8402	5.009	4.9786	4.6898	4.113	3.954	4.4204	4.3394	4.4356	4.2423	4.5333	4.5763
pos_4909	Osmundalactone	metab_4323	-	HMDB0031303	170.0812684	pos	M+ACN+H	C6H8O3	2.1118	0.057158928	0	38.9	0.7710713	69308-39-0	-	-	-	-	-	-	Organoheterocyclic compounds	Pyrans	Pyranones and derivatives	4.0899	5.1455	5.1008	5.0673	5.1558	4.8846	5.2465	5.1558	4.7665	4.8466	4.6198	4.794	5.0113	5.7878	5.4778	5.214	5.365	4.6235	4.5998	4.777	5.7508	5.5285	4.85	5.149	5.2199	5.1972
pos_4911	Butyryl-L-carnitine	metab_4326	C02862	HMDB0002013	232.1544258	pos	M+H	C11H21NO4	2.104	0.029878208	66.4	0	0.394482073	25576-40-3	-	-	-	-	-	-	Lipids and lipid-like molecules	Fatty Acyls	Fatty acid esters	6.3754	6.7607	6.8719	6.901	6.7924	6.6701	6.8044	6.76	6.9047	6.3653	6.6232	6.437	7.4305	7.3888	7.4153	7.4788	7.4272	7.2077	6.4806	6.6238	6.9801	6.804	6.8535	6.9826	7.0796	7.0772
pos_4916	P-Aminophenazone	metab_4331	-	HMDB0256031	250.038587	pos	M+K	C12H9N3O	2.0886	0.166992692	0	32.6	4.107732859	-	-	-	-	-	-	-	Organoheterocyclic compounds	Diazanaphthalenes	Benzodiazines	4.2017	4.57	4.5562	4.7068	4.8371	4.626	4.697	4.5893	4.7791	4.1694	4.6501	4.4956	4.8691	4.9316	4.9823	4.9292	5.2461	4.4181	4.4943	4.4934	4.8469	4.812	4.8062	4.5852	4.8597	4.7862
pos_4924	3-Methyl-1-phenyl-1-butanone	metab_4340	-	-	163.1118366	pos	M+H	C11H14O	2.0807	0.062927009	74.1	0	0.586503136	-	-	-	-	-	-	-	-	-	-	4.3542	4.7034	4.808	4.9059	4.8661	4.6275	4.7342	4.8746	4.8063	4.2719	4.6049	4.5948	5.4298	5.2458	5.302	5.2697	5.3031	5.085	4.5444	4.4144	5.0245	4.8854	4.7994	4.7336	5.0007	4.9461
pos_4925	8-Hydroxy-5,6-octadienoic acid	metab_4341	-	LMFA01031076;HMDB0031101	121.0650428	pos	M+H-2H2O	C8H12O3	2.0807	0.019655601	0	74.2	1.611651666	-	-	-	-	-	-	-	Organic acids and derivatives	Hydroxy acids and derivatives	Medium-chain hydroxy acids and derivatives	4.5442	4.8475	4.9577	5.0133	5.0313	4.7935	4.8611	5.0085	4.9944	4.5325	4.8151	4.7797	5.5415	5.3661	5.4393	5.4292	5.4601	5.2269	4.7388	4.6302	5.1421	4.9798	4.9602	4.8904	5.0981	5.1149
pos_4926	2-Phenylacetamide	metab_4342	C02505	HMDB0010715	118.0654169	pos	M+H-H2O	C8H9NO	2.0807	0.089369515	53.3	0	2.156270584	103-81-1	-	-	map01100;map00360;map01120;map00643	Metabolic pathways;Phenylalanine metabolism;Microbial metabolism in diverse environments;Styrene degradation	Metabolism;Metabolism;Metabolism;Metabolism	Global and overview maps;Amino acid metabolism;Global and overview maps;Xenobiotics biodegradation and metabolism	Benzenoids	Benzene and substituted derivatives	Phenylacetamides	4.5944	4.9875	5.118	5.1504	5.1882	4.916	5.0619	5.1687	5.145	4.5906	4.9237	4.9234	5.7485	5.5394	5.5949	5.5697	5.6302	5.3769	4.8481	4.786	5.3425	5.1384	5.1184	5.0606	5.2445	5.2571
pos_4928	Dihydro-3-hydroxy-4,4-dimethyl-2(3H)-Furanone	metab_4344	-	-	95.04959573	pos	M+H-2H2O	C6H10O3	2.0807	0.079502293	0	50.4	3.494350614	-	-	-	-	-	-	-	-	-	-	4.9302	5.2271	5.3299	5.3696	5.4053	5.1758	5.2832	5.408	5.3831	4.9554	5.1772	5.1713	5.8731	5.707	5.7603	5.7534	5.7828	5.5927	5.1172	5.0409	5.528	5.3719	5.3488	5.2795	5.4663	5.4565
pos_4957	5'-o-Methylthymidine	metab_4376	-	-	221.0922597	pos	M+H-2H2O	C11H16N2O5	2.0574	0.096938978	0	48.9	0.745673243	-	-	-	-	-	-	-	-	-	-	4.5055	4.7115	4.5617	4.6143	4.7802	4.7691	4.4758	4.4037	4.556	3.6593	4.1324	4.1976	4.1599	4.8018	4.8859	5.1839	5.1764	4.7992	3.7694	4.4318	4.9406	5.0227	4.8713	4.2605	4.5617	4.6441
pos_4986	Arginylproline	metab_4408	-	HMDB0028717	254.1613283	pos	M+H-H2O	C11H21N5O3	2.0496	0.122810056	0	59.3	0.65270697	2418-69-1	-	-	-	-	-	-	Organic acids and derivatives	Carboxylic acids and derivatives	Amino acids, peptides, and analogues	3.0048	2.997	3.8894	4.0195	3.6459	3.5103	4.1318	3.8483	3.5837	2.9476	3.5818	3.0142	3.9458	4.4192	4.1828	3.9002	3.6535	5.038	3.6256	3.299	4.1691	3.9138	4.1728	3.5778	4.0362	4.1437
pos_5001	2-Propene-1-thiol	metab_4427	-	HMDB0031635	166.0727182	pos	2M+NH4	C3H6S	2.0417	0.02858942	0	39.1	5.743967089	870-23-5	-	-	-	-	-	-	Organosulfur compounds	Allyl sulfur compounds	Not Available	4.2026	4.6564	4.8847	4.9146	4.7055	4.4358	4.4136	4.6543	4.6089	4.1611	4.2936	4.4703	4.9758	4.7533	4.8338	4.8774	4.9558	4.7466	4.3992	4.1544	4.7193	4.5168	4.5606	4.5099	4.761	4.737
pos_5004	N,N'-Bis(gamma-glutamyl)cystine	metab_4430	-	-	499.116391	pos	M+H	C16H26N4O10S2	2.0339	0.096038548	0	65.4	0.159635617	-	-	-	-	-	-	-	-	-	-	3.7214	4.9134	3.7854	4.2896	4.8768	3.8967	4.4617	4.1718	4.0608	3.6642	3.7094	3.7309	4.6232	5.5827	4.8484	4.6248	4.8247	3.804	3.7336	4.6637	5.2688	4.8679	4.3311	4.0244	4.6917	4.7691
pos_5020	2'-Deoxy-2'-methylenecytidine	metab_4448	-	-	222.0850079	pos	M+H-H2O	C10H13N3O4	2.0183	0.289502911	0	46.9	-9.66081043	-	-	-	-	-	-	-	-	-	-	3.0226	2.9751	3.0865	3.0603	2.9998	2.9951	3.0189	3.4821	3.0549	2.9653	3.0105	3.032	3.6629	3.4201	4.0376	4.2185	3.885	4.7227	3.0818	3.0041	3.8201	3.5614	4.3235	3.8978	3.7209	3.9653
pos_5021	Alanylglutamine	metab_4449	-	HMDB0028685;HMDB0248109	200.1031099	pos	M+H-H2O	C8H15N3O4	2.0183	0.081822227	0	39.7	0.655041315	39537-23-0	-	-	-	-	-	-	Organic acids and derivatives	Carboxylic acids and derivatives	Amino acids, peptides, and analogues	3.9667	4.039	3.9812	4.1544	4.039	3.8392	4.4646	4.5911	4.24	4.2322	4.128	4.2021	4.6921	5.0003	5.3002	5.2832	4.9362	5.5258	4.7067	4.7656	4.9884	4.935	5.3369	5.1841	4.9626	5.0294
pos_5028	Moupinamide	metab_4456	C02717	HMDB0029365	331.1653247	pos	M+NH4	C18H19NO4	1.9717	0.163408578	0	32.4	0.290722966	66648-43-9	-	-	-	-	-	-	Benzenoids	Phenols	Methoxyphenols	3.669	3.6215	4.2932	4.6259	4.6248	4.36	4.247	4.0422	4.7681	3.6117	3.7872	3.7853	5.5398	5.3303	5.3645	5.1988	5.2981	4.6188	3.6812	3.6505	4.8034	4.4873	4.3487	3.8889	4.7433	4.7141
pos_5032	2,5-Dimethyl-4-ethoxy-3(2H)-furanone	metab_4461	-	HMDB0032232	121.0650373	pos	M+H-2H2O	C8H12O3	1.9639	0.053660811	0	54.6	1.575906934	65330-49-6	-	-	-	-	-	-	Organoheterocyclic compounds	Dihydrofurans	Furanones	4.9201	5.0192	5.1026	5.1084	5.1075	4.9748	5.0564	5.0257	5.1069	4.9138	5.0057	4.9679	5.5294	5.413	5.4332	5.3978	5.47	5.1445	4.9539	4.9518	5.2036	5.08	5.0742	5.0351	5.1821	5.1784
pos_5033	4-Ethynylaniline	metab_4462	-	-	118.0654111	pos	M+H	C8H7N	1.9639	0.082430567	61.3	0	2.438249683	-	-	-	-	-	-	-	-	-	-	4.6965	5.1501	5.2818	5.3399	5.3698	5.1224	5.2073	5.273	5.3393	4.7244	5.0508	5.0556	5.9593	5.8026	5.8499	5.8003	5.8808	5.4567	4.9967	4.8872	5.4945	5.3238	5.2736	5.1898	5.4535	5.4964
pos_5037	Capryloylglycine	metab_4466	-	HMDB0000832	243.1706553	pos	M+ACN+H	C10H19NO3	1.9563	0.03593916	0	60.1	1.671751347	14246-53-8	-	-	-	-	-	-	Organic acids and derivatives	Carboxylic acids and derivatives	Amino acids, peptides, and analogues	3.5705	3.8875	4.2871	4.3978	4.2427	4.2832	3.8899	4.2955	4.3378	3.6281	4.0151	4.0298	5.0382	4.7312	5.0019	4.9946	5.0408	4.7939	4.2019	3.9008	3.9508	4.3358	4.1496	4.3926	4.609	4.5778
pos_5044	Isoachifolidiene	metab_4474	-	HMDB0038690	367.1500657	pos	M+Na	C20H24O5	1.9485	0.077106633	0	32.1	-4.442119429	-	-	-	-	-	-	-	Lipids and lipid-like molecules	Fatty Acyls	Fatty acid esters	4.5957	4.7459	5.369	5.1569	5.1997	4.9076	4.909	5.2691	5.1404	4.3117	4.741	4.8949	5.9993	5.7352	5.6153	5.622	5.8526	5.7718	4.7872	4.225	4.9616	4.946	5.1486	4.6189	5.3372	5.3039
pos_5050	N-Ethyl-N-Methylcathinone	metab_4481	-	-	192.138441	pos	M+H	C12H17NO	1.9485	0.03888128	88.9	0	0.786925395	-	-	-	-	-	-	-	-	-	-	4.6739	4.487	4.3649	4.2786	3.9831	4.5519	4.4932	4.3092	4.313	4.6618	4.5751	4.481	3.296	4.043	3.1373	3.1374	3.6268	4.07	4.5053	4.6837	4.2815	4.3285	4.4791	4.381	4.2708	4.296
pos_5064	Anthralin	metab_4496	C06831	HMDB0248459;HMDB0244253;HMDB0248463	249.0541883	pos	M+Na	C14H10O3	1.9406	0.176864581	0	55	8.729803482	1143-38-0	-	-	-	-	-	-	Benzenoids	Anthracenes	Not Available	2.8742	4.299	3.235	2.912	3.5813	3.7169	4.1076	2.8813	2.9066	2.817	2.8622	2.8837	3.8793	5.279	4.022	4.4508	4.2544	3.2885	2.8864	3.2491	4.7447	4.112	3.9072	2.927	4.3666	4.2239
pos_5081	3-Pyridinebutanoic acid	metab_4514	-	HMDB0001007	130.0653334	pos	M+H-2H2O	C9H11NO2	1.9329	0.152202312	0	41	1.258191515	477251-67-5	-	-	-	-	-	-	Organoheterocyclic compounds	Pyridines and derivatives	Not Available	3.1599	3.1461	3.88	3.8202	3.8132	3.6326	3.2838	4.0625	3.5762	3.1157	3.4847	3.7876	4.3677	3.5817	4.4275	4.1691	4.1648	3.9844	3.4249	3.0493	3.89	3.7353	3.6787	3.8212	3.8998	3.7989
pos_5084	L-Nicotianine	metab_4517	-	HMDB0029397	257.1132236	pos	M+CH3OH+H	C10H12N2O4	1.925	0.121888625	0	30.5	0.114078015	19701-79-2	-	-	-	-	-	-	Organic acids and derivatives	Carboxylic acids and derivatives	Amino acids, peptides, and analogues	3.9505	4.4527	4.7732	5.0909	4.6435	4.4801	4.3565	4.6168	4.4124	4.0093	4.1932	4.6378	4.9595	4.8615	4.9193	5.0776	5.0328	4.9449	4.2077	4.0537	4.6995	4.4965	4.4394	4.4962	4.6323	4.7216
pos_5101	Spiperone	metab_4537	-	HMDB0258423	434.1671148	pos	M+K	C23H26FN3O2	1.9016	0.040171787	0	37.5	7.721223725	-	-	-	-	-	-	-	Organic oxygen compounds	Organooxygen compounds	Carbonyl compounds	3.6987	5.0187	4.0054	4.7467	4.6491	4.274	4.8357	4.3702	4.0848	3.1942	3.2393	4.3606	3.5045	4.9914	4.8238	4.644	4.6993	4.5033	4.0658	4.1702	5.2612	5.0764	4.9426	4.7247	4.7785	4.8134
pos_5127	L-Acetylcarnitine	metab_4565	C02571	LMFA07070050;PW_C000129;HMDB0000201	204.1231626	pos	M+H	C9H17NO4	1.8625	0.100937706	0	40.1	0.631005116	3040-38-8	-	-	-	-	-	-	Lipids and lipid-like molecules	Fatty Acyls	Fatty acid esters	3.1056	3.0011	3.6085	3.6693	3.4591	3.4328	3.5999	3.3722	3.7545	3.0585	3.3507	2.7915	4.2156	4.6536	4.0455	4.3468	4.3308	4.0339	2.7942	3.6309	4.1011	3.5596	3.6044	2.8348	3.8779	3.9083
pos_5130	Butenoylcarnitine	metab_4569	-	HMDB0249460	194.1177956	pos	M+H-2H2O	C11H19NO4	1.847	0.132083582	0	62.7	1.049226478	-	-	-	-	-	-	-	Organic acids and derivatives	Keto acids and derivatives	Medium-chain keto acids and derivatives	5.282	5.1343	5.1126	5.0969	5.0987	5.1789	5.12	5.1133	5.0953	5.3172	5.2444	5.228	4.8554	4.8585	4.9206	4.8092	4.8989	5.0114	5.2414	5.2155	5.063	5.0804	5.1258	5.1625	5.0456	4.9956
pos_5135	2'-O-Methylcytidine	metab_4574	-	-	258.1086051	pos	M+H	C10H15N3O5	1.8394	0.040832379	46.5	0	0.614681337	-	-	-	-	-	-	-	-	-	-	3.9102	4.3282	4.5736	4.3745	4.4081	4.1998	4.323	4.5052	4.5864	3.7892	4.2177	4.2267	4.8226	4.7153	4.7151	4.7081	4.8324	4.552	4.0703	3.8897	4.3954	4.1142	4.3783	4.1457	4.4848	4.4516
pos_5136	Diosmetin 7-O-beta-D-glucuronopyranoside	metab_4575	-	HMDB0037452	499.0800485	pos	M+Na	C22H20O12	1.8316	0.079060933	0	33.9	-9.763267382	35110-20-4	-	-	-	-	-	-	Phenylpropanoids and polyketides	Flavonoids	Flavonoid glycosides	3.8572	3.3075	4.8386	4.8871	4.6011	4.5025	3.3513	4.9758	4.839	3.8938	4.1484	4.3337	5.6337	4.233	5.4412	4.2853	5.3889	5.2047	4.3829	3.3365	4.586	4.6152	4.5518	4.8195	5.0984	5.1539
pos_5161	Biotinyl-5'-AMP	metab_4603	C05921	PW_C002092	298.5700996	pos	M+H+Na	C20H28N7O9PS	1.7691	0.110352336	0	34.8	5.267283182	4130-20-5	-	-	map01100;map00780	Metabolic pathways;Biotin metabolism	Metabolism;Metabolism	Global and overview maps;Metabolism of cofactors and vitamins	-	-	-	4.4747	5.3256	4.9771	5.117	5.429	4.8501	4.9519	5.114	5.3372	4.5262	4.6404	4.825	5.2546	5.3134	5.5442	5.2805	5.5079	4.8901	4.0571	4.7225	5.2258	5.2235	4.9783	5.1659	5.2962	5.2138
pos_5162	(R)-3-hydroxybutyrylcarnitine	metab_4604	-	HMDB0062735	248.1493706	pos	M+H	C11H21NO5	1.7691	0.021062383	0	41.8	0.491057305	-	-	-	-	-	-	-	Lipids and lipid-like molecules	Fatty Acyls	Fatty acid esters	4.3399	4.8105	4.6932	5.1302	4.9429	5.057	4.1536	4.23	4.4682	3.9026	3.9925	3.9479	5.1976	4.8636	5.1146	5.2108	5.158	5.0675	3.9279	4.3444	4.8243	3.9855	4.4904	4.7137	4.8997	4.8842
pos_5163	Dopamine	metab_4605	C03758	PW_C000052;HMDB0000073;MJDBSJD0000070	136.0757873	pos	M+H-H2O	C8H11NO2	1.7691	0.052776088	72.1	0	0.633387825	62-31-7;51-61-6	Peptides;Hormones and transmitters;Hormones and transmitters	Amines;Other hormones;Neurotransmitters	map01100;map01110;map00350	Metabolic pathways;Biosynthesis of secondary metabolites;Tyrosine metabolism	Metabolism;Metabolism;Metabolism	Global and overview maps;Global and overview maps;Amino acid metabolism	Benzenoids	Phenols	Benzenediols	5.2318	5.7945	5.8862	6.0215	5.9723	5.7827	5.8572	5.9662	5.9862	5.2861	5.7059	5.6183	6.5288	6.348	6.4395	6.4371	6.4004	6.1724	5.5804	5.4282	6.0897	5.9204	5.8804	5.8349	6.0918	6.0928
pos_5188	2-(6-Hydroxy-2-methoxy-3,4-methylenedioxyphenyl)benzofuran	metab_4632	-	HMDB0030768	249.0541405	pos	M+H-2H2O	C16H12O5	1.7144	0.137580623	0	41.8	-1.689786587	90996-89-7	-	-	-	-	-	-	Phenylpropanoids and polyketides	2-arylbenzofuran flavonoids	Not Available	0.2742	4.4539	3.3228	0.2923	3.8122	4.1406	4.2543	2.5815	0.2896	0.2483	0.2686	1.1496	3.9483	5.4872	4.1577	4.6449	4.5908	3.801	0.2799	0.2656	4.9852	4.334	4.1044	0.3356	4.5038	4.4766
pos_5210	Succinylcarnitine	metab_4658	-	HMDB0061717;LMFA07070101;HMDB0255869	262.1286283	pos	M+H	C11H19NO6	1.6674	0.052818349	0	32.8	0.438550723	256928-74-2	-	-	-	-	-	-	Lipids and lipid-like molecules	Fatty Acyls	Fatty acid esters	4.4127	4.6855	4.9485	4.9484	4.9062	4.8129	4.7235	5.0219	4.9303	4.3956	4.656	4.5777	5.4255	5.3474	5.4422	5.507	5.7216	5.4671	4.5631	4.5401	4.837	4.8719	4.8894	4.9349	5.1789	5.1678
pos_5213	L-Pyridosine	metab_4661	-	HMDB0029443	255.1340325	pos	M+H	C12H18N2O4	1.6596	0.069227358	0	49	0.389713772	31489-08-4	-	-	-	-	-	-	Organic acids and derivatives	Carboxylic acids and derivatives	Amino acids, peptides, and analogues	2.925	3.3044	3.807	2.9628	3.3472	3.1903	4.4487	4.2574	4.1108	2.8678	3.8954	2.9344	5.365	5.1313	4.9081	5.0125	5.0254	4.8414	4.0926	3.8345	4.0317	4.2675	4.4353	3.9129	4.6398	4.6025
pos_5217	5-Methylcytidine	metab_4665	-	HMDB0000982;HMDB0257731	258.1088965	pos	M+H	C10H15N3O5	1.6518	0.054433592	56	0	1.748304162	2140-61-6	-	-	-	-	-	-	Nucleosides, nucleotides, and analogues	Pyrimidine nucleosides	Not Available	3.5841	4.3385	4.4744	4.6469	4.5091	4.2474	4.2402	4.5517	4.4098	3.293	3.7988	3.9648	4.9129	4.8065	4.8188	4.8925	4.8927	4.6445	3.6258	3.6572	4.5317	4.1704	4.1744	4.2596	4.5312	4.484
pos_5250	Ophthalmic Acid	metab_4701	-	HMDB0005765	290.1347266	pos	M+H	C11H19N3O6	1.4795	0.110940134	84.6	0	0.224152633	495-27-2	-	-	-	-	-	-	Organic acids and derivatives	Carboxylic acids and derivatives	Amino acids, peptides, and analogues	4.3695	4.9151	4.3058	4.5362	4.7657	4.6237	4.2725	3.5446	4.7312	4.1547	4.4232	4.2716	5.2148	4.8405	5.0093	5.2968	5.2588	4.9562	4.4893	4.31	4.8665	4.5664	4.8181	4.7468	4.8162	4.873
pos_5281	D-Octopine	metab_4735	C04137	-	247.1401953	pos	M+H	C9H18N4O4	1.2918	0.12334172	66.7	0	0.462229522	34522-32-2	-	-	map02010;map00330	ABC transporters;Arginine and proline metabolism	Environmental Information Processing;Metabolism	Membrane transport;Amino acid metabolism	-	-	-	3.4081	4.5917	4.6428	4.9395	4.6066	4.2588	4.6115	4.8272	4.5919	3.3509	4.207	4.6318	5.4172	5.0489	5.28	5.282	5.2877	4.9241	3.8606	3.9599	4.9257	4.678	4.5698	4.5961	4.901	4.9143
pos_5296	(+/-)-2-Methylthiazolidine	metab_4751	-	HMDB0031682	104.0532517	pos	M+H	C4H9NS	1.1901	0.044913749	0	31.1	3.929686222	-	-	-	-	-	-	-	Organoheterocyclic compounds	Azolidines	Thiazolidines	4.3512	4.6021	4.4843	4.7886	4.533	4.4659	4.5474	4.5097	4.5509	4.156	4.282	4.2409	5.3641	5.3073	5.0145	5.2255	5.1977	4.7953	4.4443	4.3483	4.8222	4.6017	4.3394	4.3755	4.8531	4.8467
pos_5311	Nicotinuric acid	metab_4769	C05380	HMDB0003269	219.0179067	pos	M+K	C8H8N2O3	1.1431	0.129614277	0	52.1	6.978185408	583-08-4	-	-	map00760	Nicotinate and nicotinamide metabolism	Metabolism	Metabolism of cofactors and vitamins	Organic acids and derivatives	Carboxylic acids and derivatives	Amino acids, peptides, and analogues	3.3554	4.1458	4.0083	4.2528	4.1274	4.121	4.3143	4.0672	3.9357	3.6101	4.0965	3.866	4.9434	5.1641	4.6268	4.7099	4.724	4.2684	3.5321	3.7297	4.4608	4.3233	4.4443	4.1555	4.4102	4.3837
pos_5385	L-Tert-Leucine	metab_4848	-	-	132.1020118	pos	M+H	C6H13NO2	0.8384	0.073248324	39.4	0	0.814141343	-	-	-	-	-	-	-	-	-	-	7.0626	7.4908	7.5726	7.6315	7.6198	7.4322	7.4969	7.559	7.6179	7.0439	7.395	7.3925	8.0979	7.9183	7.9529	7.9013	7.9522	7.6646	7.3396	7.2888	7.7066	7.6193	7.5477	7.4957	7.7252	7.7041
pos_5407	3-Hydroxybutyrylcarnitine	metab_4872	-	HMDB0013127;HMDB0062735;LMFA07070037	248.1494205	pos	M+H	C11H21NO5	0.8156	0.168689966	0	66.7	0.693161195	1469900-92-2	-	-	-	-	-	-	Lipids and lipid-like molecules	Fatty Acyls	Fatty acid esters	4.9174	5.3846	5.181	5.5408	5.4674	5.3872	4.9078	4.7477	4.994	4.5541	4.6614	4.1576	5.3759	5.2526	5.3262	5.4996	5.413	5.233	3.9694	4.9386	5.1506	4.8335	5.0024	5.1287	5.2662	5.3065
pos_5419	4-Hydroxybenzaldehyde	metab_4885	C00633	HMDB0011718;MJDBOTE0000554	123.0443316	pos	M+H	C7H6O2	0.8156	0.090335261	37.2	0	2.259662438	123-08-0	-	-	map01100;map00363;map00623;map01120;map00627	Metabolic pathways;Bisphenol degradation;Toluene degradation;Microbial metabolism in diverse environments;Aminobenzoate degradation	Metabolism;Metabolism;Metabolism;Metabolism;Metabolism	Global and overview maps;Xenobiotics biodegradation and metabolism;Xenobiotics biodegradation and metabolism;Global and overview maps;Xenobiotics biodegradation and metabolism	Organic oxygen compounds	Organooxygen compounds	Carbonyl compounds	5.1557	5.4895	5.492	5.6219	5.6474	5.5771	5.5512	5.5545	5.6414	5.272	5.5243	5.3688	5.8101	5.7023	5.8125	5.7764	5.747	5.6475	5.4036	5.2572	5.6659	5.5688	5.5622	5.5981	5.6374	5.6666
pos_5435	4'-Aminoacetanilide	metab_4903	-	-	168.1132971	pos	M+NH4	C8H10N2O	0.808	0.029339576	46.4	0	1.056748232	-	-	-	-	-	-	-	-	-	-	4.8728	5.4561	4.7239	4.3694	4.8748	4.8231	5.3162	4.8459	5.2823	4.9675	4.9873	4.7107	5.2559	5.9987	5.6146	5.7148	5.5366	5.9224	5.334	5.1808	5.9332	5.6743	6.3154	5.5294	5.6029	5.626
pos_5439	Norvaline	metab_4907	C01799	HMDB0013716;MJDBOTE0000679	118.0865055	pos	M+H	C5H11NO2	0.808	0.059297708	85	0	2.139731688	760-78-1	-	-	-	-	-	-	Organic acids and derivatives	Carboxylic acids and derivatives	Amino acids, peptides, and analogues	6.5991	6.9424	6.951	6.9836	6.9448	6.8905	6.9182	6.9593	7.0035	6.5205	6.8677	6.8007	7.386	7.2401	7.3196	7.234	7.2781	7.1264	6.886	6.7481	7.0974	7.0414	7.0868	6.9569	7.1106	7.0905
pos_5453	Ureidopropionic acid	metab_4923	C02642	HMDB0000026;PW_C000018	177.0245888	pos	M+2Na-H	C4H8N2O3	0.8003	0.146351822	0	47.1	-0.517064237	462-88-4	-	-	map00240;map01100;map00770;map00410	Pyrimidine metabolism;Metabolic pathways;Pantothenate and CoA biosynthesis;beta-Alanine metabolism	Metabolism;Metabolism;Metabolism;Metabolism	Nucleotide metabolism;Global and overview maps;Metabolism of cofactors and vitamins;Metabolism of other amino acids	Organic acids and derivatives	Organic carbonic acids and derivatives	Ureas	4.1004	3.4934	3.9201	4.0629	3.2323	3.8371	4.1996	3.9101	3.3872	4.2058	4.1889	4.1034	3.8765	3.5208	3.2345	3.7153	3.562	4.2615	4.9378	4.4103	3.7417	3.43	3.7136	3.7266	4.0409	3.9267
pos_5458	4-Pyrimidine Methanamine (hydrochloride)	metab_4928	-	-	110.0716573	pos	M+H	C5H7N3	0.8003	0.066441475	51.7	0	3.517456	-	-	-	-	-	-	-	-	-	-	3.9268	3.7491	4.1223	4.1507	3.8856	3.581	3.9241	4.6617	4.1311	3.9144	4.0579	4.3702	4.7272	4.5578	4.4804	4.646	4.6642	4.8487	4.4459	3.68	4.3859	4.0951	4.0395	3.9783	4.3725	4.3349
pos_55	L-Proline	metab_4974	C00148	PW_C000106;HMDB0251528;HMDB0000162;MJDBOTE0000527	116.0708525	pos	M+H, M+2Na-H, M+Na, 2M+H	C5H9NO2	0.7072	0.062738476	70	0	2.151026014	147-85-3	Peptides	Amino acids	map01100;map01110;map02010;map00330;map01230;map00333;map00332;map00970;map00401;map00404	Metabolic pathways;Biosynthesis of secondary metabolites;ABC transporters;Arginine and proline metabolism;Biosynthesis of amino acids;Prodigiosin biosynthesis;Carbapenem biosynthesis;Aminoacyl-tRNA biosynthesis;Novobiocin biosynthesis;Staurosporine biosynthesis	Metabolism;Metabolism;Environmental Information Processing;Metabolism;Metabolism;Metabolism;Metabolism;Genetic Information Processing;Metabolism;Metabolism	Global and overview maps;Global and overview maps;Membrane transport;Amino acid metabolism;Global and overview maps;Biosynthesis of other secondary metabolites;Biosynthesis of other secondary metabolites;Translation;Biosynthesis of other secondary metabolites;Biosynthesis of other secondary metabolites	Organic acids and derivatives	Carboxylic acids and derivatives	Amino acids, peptides, and analogues	6.7705	6.9911	7.0325	7.0924	7.0879	7.0172	7.2309	7.1535	7.1827	6.8562	7.1085	7.1018	7.5375	7.4382	7.4232	7.3752	7.4291	7.1429	7.1675	7.0652	7.2662	7.2206	7.2069	7.1582	7.2644	7.2556
pos_5507	(2R,3R,4R)-2-Amino-4-hydroxy-3-methylpentanoic acid	metab_4983	-	LMFA01050440;HMDB0029449	112.0760212	pos	M+H-2H2O	C6H13NO3	0.7847	0.099844597	0	49	2.249120083	-	-	-	-	-	-	-	Organic acids and derivatives	Carboxylic acids and derivatives	Amino acids, peptides, and analogues	4.1839	4.4184	4.432	4.3855	4.5446	4.4807	4.438	4.3738	4.5617	4.2376	4.3601	4.3273	5.0261	4.7259	4.7814	4.8933	4.9576	4.5203	4.4132	4.4261	4.4756	4.4381	4.5044	4.622	4.6052	4.6019
pos_5524	5-Hydroxyisourate	metab_5002	C11821	HMDB0030097	185.0312154	pos	M+H	C5H4N4O4	0.7768	0.138006461	0	37	3.718765824	151359-24-9	-	-	map01100;map00230;map01120	Metabolic pathways;Purine metabolism;Microbial metabolism in diverse environments	Metabolism;Metabolism;Metabolism	Global and overview maps;Nucleotide metabolism;Global and overview maps	Organoheterocyclic compounds	Imidazopyrimidines	Purines and purine derivatives	3.1416	3.0942	3.8093	3.742	4.0432	4.27	3.8158	3.1487	4.6611	3.0844	4.0169	3.1511	4.8149	4.1646	4.9069	4.5257	5.0403	3.9234	3.1538	4.1408	3.5823	4.1818	4.8997	3.1945	4.3545	4.4059
pos_5536	9-Oxo-nonanoic acid	metab_5015	C16322	LMFA01060160;HMDB0094711	190.1438924	pos	M+NH4	C9H16O3	0.769	0.100328752	0	32.4	0.71183465	-	-	-	map00592;map01110	alpha-Linolenic acid metabolism;Biosynthesis of secondary metabolites	Metabolism;Metabolism	Lipid metabolism;Global and overview maps	Lipids and lipid-like molecules	Fatty Acyls	Fatty acids and conjugates	4.6893	4.8288	5.2152	5.0582	5.294	5.0105	5.1895	5.1531	5.1987	4.6916	4.9951	4.934	5.6189	5.5656	5.7931	5.7394	5.8292	5.7969	4.9621	4.8281	5.1094	5.2212	5.2025	5.28	5.4706	5.393
pos_554	N-lactoyl-phenylalanine	metab_5019	-	HMDB0062175	238.1074991	pos	M+H, M+Na	C12H15NO4	4.6085	0.103023875	94.7	0	0.483694356	183241-73-8	-	-	-	-	-	-	Organic acids and derivatives	Carboxylic acids and derivatives	Amino acids, peptides, and analogues	3.7295	4.9889	5.0756	5.2187	5.173	4.8179	5.077	5.1475	5.1206	3.6778	4.5056	4.7937	5.8051	5.6747	5.7057	5.6992	5.7638	5.0986	4.3864	4.5806	5.3916	5.1256	5.036	5.0553	5.2298	5.2511
pos_5594	Imidazole Lactic Acid	metab_5079	C05568	HMDB0253418	157.0609181	pos	M+H	C6H8N2O3	0.7302	0.042720477	81.7	0	0.958494433	-	-	-	map01100;map00340	Metabolic pathways;Histidine metabolism	Metabolism;Metabolism	Global and overview maps;Amino acid metabolism	Organoheterocyclic compounds	Azoles	Imidazoles	4.4431	4.6134	4.7009	4.6194	4.8447	4.5087	4.9694	4.8587	5.0763	4.3685	4.6197	4.6941	4.9447	5.3262	5.0333	5.0104	5.057	4.6839	4.7642	4.5071	4.9116	4.9534	5.0004	4.6549	5.0038	4.9895
pos_5598	Ethyl (S)-3-hydroxybutyrate glucoside	metab_5082	-	HMDB0031693	312.1653341	pos	M+NH4	C12H22O8	0.7224	0.088528884	0	76.4	0.13899109	-	-	-	-	-	-	-	Lipids and lipid-like molecules	Fatty Acyls	Fatty acyl glycosides	6.192	5.7932	5.8464	5.953	5.8992	6.026	5.7541	5.9075	5.9208	6.2815	6.0673	5.9623	5.4379	5.1309	5.5686	5.0012	5.3632	5.6294	5.9428	6.1646	5.3941	5.6902	5.5629	5.9823	5.8188	5.8405
pos_5599	Dihydromaleimide beta-D-glucoside	metab_5083	-	HMDB0030277	244.0792947	pos	M+H-H2O	C10H15NO7	0.7224	0.091006599	0	63.6	-8.690145039	26696-59-3	-	-	-	-	-	-	Organic oxygen compounds	Organooxygen compounds	Carbohydrates and carbohydrate conjugates	5.2247	5.7568	5.7893	5.9326	5.4785	5.5311	5.685	5.8098	5.5954	5.354	5.4125	5.3736	6.3613	6.1727	6.2184	6.1003	6.1141	6.028	5.373	5.2601	5.8504	5.8304	5.7671	5.6601	5.9098	5.8387
pos_5600	N,n'-Dimethylarginine	metab_5085	-	-	203.1504351	pos	M+H	C8H18N4O2	0.7224	0.039148378	47.6	0	0.904642445	-	-	-	-	-	-	-	-	-	-	5.488	5.6413	5.7142	5.8678	5.6759	5.6891	5.6833	5.7884	5.8328	5.5173	5.7192	5.5679	6.362	6.1185	6.2912	6.1209	6.097	5.9652	5.6402	5.4768	5.8848	5.8651	5.5812	5.6962	5.9407	5.9469
pos_5611	N,N'-Diethylthiourea	metab_5096	C19400	-	133.0802014	pos	M+H	C5H12N2S	0.6993	0.054258551	42.4	0	6.099521185	105-55-5	-	-	-	-	-	-	-	-	-	6.2898	6.5819	6.6286	6.6095	6.6501	6.5826	6.5766	6.5542	6.6141	6.2621	6.5616	6.4687	6.74	6.705	6.805	6.8355	6.8471	6.7305	6.4553	6.4452	6.6561	6.6195	6.6629	6.6068	6.6767	6.6599
pos_5618	6-[3-(2-carboxyethyl)-5-hydroxyphenoxy]-3,4,5-trihydroxyoxane-2-carboxylic acid	metab_5103	-	HMDB0128026	381.07928	pos	M+Na	C15H18O10	0.6839	0.101970516	0	46.3	0.17456365	-	-	-	-	-	-	-	Not Available	Not Available	Not Available	5.7223	5.1561	5.4841	5.3928	4.7121	5.1267	5.9494	5.7193	5.5005	5.7672	5.1499	6.3596	4.4589	5.0179	4.944	4.664	5.4367	5.5751	5.6358	5.4732	5.2008	5.5652	5.0032	5.0962	5.5394	5.587
pos_5620	Isomaltose	metab_5106	C00252	HMDB0002923	365.1054066	pos	M+Na	C12H22O11	0.6839	0.028207923	0	55.6	-0.074696046	499-40-1;37169-69-0	Carbohydrates	Oligosaccharides	map00500	Starch and sucrose metabolism	Metabolism	Carbohydrate metabolism	Organic oxygen compounds	Organooxygen compounds	Carbohydrates and carbohydrate conjugates	6.1668	5.5941	5.7571	5.6515	4.7702	5.6136	6.2231	5.9757	5.7949	6.3284	5.5999	6.5342	4.9887	5.5755	5.3141	5.2412	5.8378	6.059	6.1139	5.8991	5.569	6.1464	5.603	5.4687	5.9321	5.9215
pos_5647	Trimethylamine N-Oxide	metab_5135	C01104	HMDB0000925;MJDBOTE0000569	76.07624997	pos	M+H	C3H9NO	0.6685	0.109386924	97.7	0	7.454823551	1184-78-7	-	-	map00680;map01100;map01120;map02020	Methane metabolism;Metabolic pathways;Microbial metabolism in diverse environments;Two-component system	Metabolism;Metabolism;Metabolism;Environmental Information Processing	Energy metabolism;Global and overview maps;Global and overview maps;Signal transduction	Organic nitrogen compounds	Organonitrogen compounds	Aminoxides	3.9738	3.8057	3.7806	3.2935	3.2726	3.452	3.6932	3.9228	3.7838	3.1938	4.1321	4.3511	4.4349	4.4793	4.7547	4.4642	4.6013	4.3128	3.7832	3.2326	4.1366	3.6184	4.246	3.7413	4.3057	4.3274
pos_5653	1-Deoxy-D-xylulose	metab_5142	C06257	HMDB0001292	135.0653006	pos	M+H	C5H10O4	0.6611	0.114033475	0	51.1	0.860616789	60299-43-6	-	-	-	-	-	-	Organic oxygen compounds	Organooxygen compounds	Carbohydrates and carbohydrate conjugates	6.9974	6.8315	6.7119	6.7391	6.8041	6.9044	6.8549	6.5884	6.7581	7.079	6.9566	6.8335	6.2626	6.497	6.4424	6.4048	6.3639	6.382	6.939	7.0332	6.8275	6.901	6.8455	6.8697	6.6749	6.647
pos_5663	L-Carnitine	metab_5152	C00318	HMDB0000062;PW_C000044;MJDBOTE0000806	162.1125025	pos	M+H	C7H15NO3	0.6533	0.028765356	96.4	0	0.203046467	541-15-1	-	-	-	-	-	-	Organic nitrogen compounds	Organonitrogen compounds	Quaternary ammonium salts	6.7969	6.9941	7.1098	7.2608	7.1894	7.0885	7.073	7.1212	7.1665	6.8507	6.9641	7.042	7.2815	7.2273	7.3362	7.4671	7.4221	7.2634	6.9965	7.0624	7.2367	7.0785	7.0171	7.2246	7.2684	7.2561
pos_5670	Tilarginine	metab_5160	C03884	HMDB0029416	189.1348078	pos	M+H	C7H16N4O2	0.6458	0.081250383	67.2	0	1.09311896	17035-90-4	-	-	-	-	-	-	Organic acids and derivatives	Carboxylic acids and derivatives	Amino acids, peptides, and analogues	3.6594	4.5537	4.6347	4.8361	4.5845	4.1939	4.3054	4.5195	4.7617	3.987	4.3325	4.4666	5.2056	5.1652	5.1736	5.054	4.9175	4.2114	4.0762	3.6994	4.9285	4.7837	4.3813	4.6164	4.8827	4.86
pos_5699	3-(1-Pyrazolyl)-Alanine	metab_5191	-	-	156.0769053	pos	M+H	C6H9N3O2	0.6235	0.060803026	55.5	0	0.982496308	-	-	-	-	-	-	-	-	-	-	5.193	5.4064	5.369	5.5372	5.5142	5.3421	5.5035	5.5018	5.4763	5.0951	5.4582	5.2706	5.6267	5.8365	5.7123	5.9228	5.9326	5.4524	5.3543	5.521	5.8083	5.6788	5.5579	5.4471	5.7	5.7011
pos_5705	2,3-Diaminopyridine	metab_5199	-	-	110.0716317	pos	M+H	C5H7N3	0.6235	0.03136185	68.9	0	3.283102837	-	-	-	-	-	-	-	-	-	-	4.4487	4.5456	4.4979	4.693	4.6345	4.4847	4.6293	4.6834	4.6639	4.3308	4.5963	4.5652	4.8413	5.0337	4.8551	5.112	5.0866	4.6654	4.4966	4.714	5.0082	4.8399	4.8028	4.6222	4.886	4.8965
pos_5706	Maltol	metab_5200	C11918	HMDB0030776	109.0287657	pos	M+H-H2O	C6H6O3	0.6235	0.035793948	0	35.6	2.855433127	118-71-8	-	-	map00523;map01110	Polyketide sugar unit biosynthesis;Biosynthesis of secondary metabolites	Metabolism;Metabolism	Metabolism of terpenoids and polyketides;Global and overview maps	Organoheterocyclic compounds	Pyrans	Pyranones and derivatives	4.6475	4.5391	4.5199	4.5046	4.6686	4.7915	4.729	4.5173	4.4852	4.7885	4.749	4.6918	3.6586	4.1318	4.3257	3.8726	4.0404	4.0689	4.4869	4.7677	4.8155	4.8189	4.7112	4.708	4.4878	4.507
pos_58	N-Acetyl-L-aspartic acid	metab_5302	C01042	HMDB0000812;PW_C000649	176.0555381	pos	M+H, M+K, M+Na, M+H-H2O	C6H9NO5	1.1745	0.071277534	0	40.1	1.081163043	997-55-7	-	-	map01100;map00250	Metabolic pathways;Alanine, aspartate and glutamate metabolism	Metabolism;Metabolism	Global and overview maps;Amino acid metabolism	Organic acids and derivatives	Carboxylic acids and derivatives	Amino acids, peptides, and analogues	5.2782	5.9492	5.7638	6.0098	6.0531	6.0309	6.2496	5.9707	5.868	5.223	5.9599	5.6186	6.3683	6.7196	6.1016	6.4481	6.3902	6.0802	5.7645	5.7609	6.5182	6.1538	6.2608	5.7972	6.1708	6.1684
pos_59	Betaine	metab_5413	C00719	HMDB0000043;PW_C000030;MJDBTMA0000064	118.0864875	pos	M+Na, M+K, 2M+H, M+H	C5H11NO2	0.6381	0.043690878	69	0	1.98558659	6915-17-9;107-43-7	-	-	map01100;map02010;map00260	Metabolic pathways;ABC transporters;Glycine, serine and threonine metabolism	Metabolism;Environmental Information Processing;Metabolism	Global and overview maps;Membrane transport;Amino acid metabolism	Organic acids and derivatives	Carboxylic acids and derivatives	Amino acids, peptides, and analogues	7.2433	7.4773	7.4585	7.2629	7.1913	7.3212	7.3805	7.437	7.483	7.1159	7.2572	7.2357	7.7449	7.5545	7.759	7.5907	7.7191	7.6053	7.4863	7.2068	7.2812	7.4076	7.5981	7.5251	7.5294	7.5149
pos_590	Creatinine	metab_5414	C00791	HMDB0000562;MJDBOTE0000819	114.0664853	pos	M+H, 2M+H	C4H7N3O	0.6762	0.074640469	40	0	2.627433838	60-27-5	-	-	map01100;map00330	Metabolic pathways;Arginine and proline metabolism	Metabolism;Metabolism	Global and overview maps;Amino acid metabolism	Organic acids and derivatives	Carboxylic acids and derivatives	Amino acids, peptides, and analogues	5.9143	6.2452	6.1102	6.1241	6.3613	6.1024	6.1677	6.0038	6.2221	5.9683	6.1705	6.0504	6.217	6.3831	6.2193	6.4456	6.3221	6.1334	6.0151	6.0789	6.5417	6.3626	6.2861	6.1113	6.2337	6.2131
pos_5926	Spermidine	metab_5443	C00315	PW_C000971;HMDB0001257	73.58682022	pos	M+2H	C7H19N3	0.4919	0.135883705	71	0	8.197664568	124-20-9	-	-	map01100;map00480;map02010;map00330;map01053;map00410	Metabolic pathways;Glutathione metabolism;ABC transporters;Arginine and proline metabolism;Biosynthesis of siderophore group nonribosomal peptides;beta-Alanine metabolism	Metabolism;Metabolism;Environmental Information Processing;Metabolism;Metabolism;Metabolism	Global and overview maps;Metabolism of other amino acids;Membrane transport;Amino acid metabolism;Metabolism of terpenoids and polyketides;Metabolism of other amino acids	Organic nitrogen compounds	Organonitrogen compounds	Amines	4.3028	4.7523	4.6349	4.7358	4.6697	4.6513	4.9952	4.097	3.9345	4.084	3.7622	4.195	4.9025	5.2126	4.1293	4.9107	4.7849	3.9351	4.0545	4.2317	5.1643	4.8274	5.0411	4.5018	4.6376	4.5194
pos_60	Glutathione, oxidized	metab_5507	C00127	HMDB0011691;HMDB0003337	613.1591981	pos	M+H+Na, M+H, M+Na, M+K	C20H32N6O12S2	1.7613	0.059011427	66.6	0	-0.066679096	27025-41-8;15718-51-1	-	-	map01100;map00480;map01240	Metabolic pathways;Glutathione metabolism;Biosynthesis of cofactors	Metabolism;Metabolism;Metabolism	Global and overview maps;Metabolism of other amino acids;Global and overview maps	Organic acids and derivatives	Carboxylic acids and derivatives	Amino acids, peptides, and analogues	6.0957	6.8599	6.5451	6.7047	7.0299	6.4446	6.5408	6.7302	6.9351	6.0615	6.2367	6.4054	7.1462	7.0586	7.2808	7.1327	7.2358	6.6408	5.7046	6.2382	6.8725	6.781	6.4884	6.6745	6.9123	6.9327
pos_612	2-(4-fluorophenyl)-N-[2-[(6-pyrazol-1-ylpyrimidin-4-yl)amino]ethyl]acetamide	metab_5521	-	-	341.1497145	pos	M+H, M+Na	C17H17FN6O	5.5473	0.109202343	45.1	0	-6.906821113	-	-	-	-	-	-	-	-	-	-	4.8643	4.2761	5.5945	5.0023	4.544	4.5986	4.8939	5.3155	5.8448	5.0132	5.1602	5.2945	6.0521	5.4899	6.4063	5.942	6.1154	6.256	5.2685	5.0423	5.8479	5.2675	6.2518	5.4682	5.8293	5.8313
pos_651	(9Z,12Z,14E)-16-Hydroxy-9,12,14-octadecatrienoic acid	metab_5564	-	HMDB0034586	295.2269807	pos	M+H, M+ACN+H	C18H30O3	5.8185	0.024037617	0	46.5	0.712003883	81325-65-7	-	-	-	-	-	-	Lipids and lipid-like molecules	Fatty Acyls	Lineolic acids and derivatives	4.4877	3.7548	4.9144	4.5115	3.8554	4.2727	4.2199	4.7623	4.7873	4.3531	4.3488	5.0538	5.2032	5.236	5.1224	4.9805	5.2353	5.6222	4.2333	4.0479	5.2435	4.8761	4.5442	4.8253	4.9128	4.9254
pos_653	5,8,12-Trihydroxy-9-octadecenoic acid	metab_5566	-	LMFA01050543;HMDB0030936;LMFA02000221	353.2301168	pos	M+NH4, M+Na	C18H34O5	5.8185	0.092457012	0	35.5	0.823312784	-	-	-	-	-	-	-	Lipids and lipid-like molecules	Fatty Acyls	Fatty acids and conjugates	4.9019	4.6373	5.1695	5.3013	4.5723	4.8503	4.8205	5.1269	4.986	5.1703	4.5365	5.6216	5.8143	5.8213	5.5254	4.6956	5.4315	5.8405	4.7571	4.124	5.7297	5.3023	5.0036	5.1662	5.3406	5.3172
pos_815	Phthalic Acid	metab_5746	C01606	HMDB0002107;MJDBOTE0000627	149.0234821	pos	M+H-H2O, M+H	C8H6O4	6.0131	0.021276155	85.2	0	0.973959247	88-99-3	-	-	map01100;map01220;map00624;map02010;map01120	Metabolic pathways;Degradation of aromatic compounds;Polycyclic aromatic hydrocarbon degradation;ABC transporters;Microbial metabolism in diverse environments	Metabolism;Metabolism;Metabolism;Environmental Information Processing;Metabolism	Global and overview maps;Global and overview maps;Xenobiotics biodegradation and metabolism;Membrane transport;Global and overview maps	Benzenoids	Benzene and substituted derivatives	Benzoic acids and derivatives	5.4886	5.2691	5.1394	5.2084	5.3413	5.289	5.4202	5.0123	5.2466	5.4758	5.6212	5.6816	4.7095	5.3843	4.8762	4.9804	4.9238	4.9673	5.4826	5.3687	5.0983	5.2467	5.2136	5.1297	5.2433	5.2311
pos_824	LysoPE(0:0/20:5(5Z,8Z,11Z,14Z,17Z))	metab_5756	-	HMDB0011489	522.260521	pos	M+Na, M+K	C25H42NO7P	5.9975	0.139422985	0	56.8	2.826028955	-	-	-	-	-	-	-	Lipids and lipid-like molecules	Glycerophospholipids	Glycerophosphoethanolamines	2.2113	4.0827	4.4419	4.6844	4.3818	4.5303	4.41	4.5776	4.2358	2.978	4.5122	3.7238	5.8613	5.4683	4.9993	4.8732	5.1507	4.8285	3.4797	3.2021	4.1844	4.2493	4.3989	4.3271	4.7513	4.6327
pos_860	Phenylbutyrylglutamine	metab_5796	-	HMDB0011687	315.1340913	pos	M+Na, 2M+NH4	C15H20N2O4	5.7725	0.062383703	0	63.4	8.774883929	-	-	-	-	-	-	-	Organic acids and derivatives	Carboxylic acids and derivatives	Amino acids, peptides, and analogues	4.1928	4.6463	4.6681	5.0373	4.3249	4.6515	4.6081	4.7675	5.1723	4.1355	4.4553	4.2022	4.9902	4.9038	5.1028	5.2259	5.5069	5.1007	4.205	4.1743	4.8755	4.7007	4.4577	4.4135	4.9005	4.942
pos_921	N2-Acetyl-L-ornithine	metab_5863	C00437	HMDB0003357	175.1078584	pos	M+H, M+Na	C7H14N2O3	0.7768	0.07785406	32.5	0	0.801923462	6205/8/9	-	-	map01100;map01210;map00220;map01110;map01230	Metabolic pathways;2-Oxocarboxylic acid metabolism;Arginine biosynthesis;Biosynthesis of secondary metabolites;Biosynthesis of amino acids	Metabolism;Metabolism;Metabolism;Metabolism;Metabolism	Global and overview maps;Global and overview maps;Amino acid metabolism;Global and overview maps;Global and overview maps	Organic acids and derivatives	Carboxylic acids and derivatives	Amino acids, peptides, and analogues	5.6642	5.9863	5.9818	6.0274	6.0202	5.959	5.9414	6.0247	6.0023	5.7222	5.9349	6.0195	6.5935	6.3423	6.2428	6.413	6.5012	6.1897	5.9876	5.8473	6.0174	6.0009	5.9612	5.9732	6.1367	6.122
pos_947	Guanosine 5'-diphosphate (GDP)	metab_5891	-	-	444.0315764	pos	M+H, M+Na	C10H15N5O11P2	0.769	0.100017568	90.9	0	-0.066789021	-	-	-	-	-	-	-	-	-	-	4.8105	5.0222	6.1421	6.25	4.9779	5.2194	5.5188	5.7253	5.094	4.7135	4.6228	5.9009	2.3966	3.832	4.4872	2.3784	2.4056	5.5481	4.2627	4.9233	4.6798	4.7908	5.0983	5.46	5.3234	5.4107
pos_957	4-Amino-2-methylenebutanoic acid	metab_5902	-	HMDB0030409	157.0972639	pos	M+K, M+ACN+H	C5H9NO2	0.808	0.215280262	0	37.6	0.954621981	65370-67-4	-	-	-	-	-	-	Organic acids and derivatives	Carboxylic acids and derivatives	Amino acids, peptides, and analogues	4.5676	3.9551	4.521	4.0727	3.9972	3.9672	3.6993	5.2278	4.3628	4.7635	4.7724	5.2914	4.6733	3.5376	4.1228	3.459	3.9489	4.8723	5.4042	3.7707	3.0597	3.7271	3.7154	4.258	4.4621	4.3287
pos_97	Cinnamic acid	metab_5916	C10438	HMDB0000567;HMDB0000930	166.086312	pos	M+H-H2O, M+NH4, M+H	C9H8O2	1.9639	0.070662018	0	52.8	0.384961477	102-94-3;621-82-9;140-10-3	-	-	-	-	-	-	Phenylpropanoids and polyketides	Cinnamic acids and derivatives	Cinnamic acids	6.7934	7.3721	7.4202	7.5302	7.5084	7.2642	7.3757	7.429	7.5096	6.7672	7.2074	7.1745	8.1146	7.9591	8.0088	7.9879	8.0345	7.6248	7.1255	7.0071	7.6876	7.5025	7.4304	7.3655	7.6442	7.6558
pos_88	2-Hydroxycinnamic acid	metab_5949	C05838;C01772	HMDB0041592;HMDB0002641	182.0812794	pos	M+H, M+NH4, M+H-H2O	C9H8O3	1.7691	0.052139762	73.4	0	0.668985997	614-60-8;495-79-4	-	-	map01100;map01110;map01120;map00360	Metabolic pathways;Biosynthesis of secondary metabolites;Microbial metabolism in diverse environments;Phenylalanine metabolism	Metabolism;Metabolism;Metabolism;Metabolism	Global and overview maps;Global and overview maps;Global and overview maps;Amino acid metabolism	Phenylpropanoids and polyketides	Cinnamic acids and derivatives	Hydroxycinnamic acids and derivatives	6.0768	6.6388	6.7276	6.8701	6.8271	6.6299	6.7006	6.8104	6.8332	6.1339	6.5466	6.4618	7.3776	7.1872	7.2844	7.2795	7.2442	7.0215	6.4377	6.2654	6.9331	6.7697	6.7235	6.6812	6.9381	6.9389
pos_5609	4-Aminobutyraldehyde	metab_5951	C00555	HMDB0001080	70.06571549	pos	M+H-H2O	C4H9NO	0.7072	0.039954806	0	66.7	6.774238102	4390-05-0	-	-	map01100;map00330;map00410	Metabolic pathways;Arginine and proline metabolism;beta-Alanine metabolism	Metabolism;Metabolism;Metabolism	Global and overview maps;Amino acid metabolism;Metabolism of other amino acids	Organic oxygen compounds	Organooxygen compounds	Carbonyl compounds	5.0278	5.3293	5.3755	5.4265	5.434	5.3418	5.5685	5.4762	5.5047	5.1486	5.425	5.4331	5.8956	5.7786	5.7634	5.7202	5.792	5.4847	5.4704	5.3885	5.5893	5.5644	5.5325	5.467	5.5979	5.6088
pos_5654	Acrylic acid	metab_5956	C00511	PW_C012827;LMFA01030193;HMDB0031647	73.0289832	pos	M+H	C3H4O2	0.6611	0.077576217	0	43.3	8.017093913	9003-01-4;79-10-7	-	-	map01220;map01120;map00643	Degradation of aromatic compounds;Microbial metabolism in diverse environments;Styrene degradation	Metabolism;Metabolism;Metabolism	Global and overview maps;Global and overview maps;Xenobiotics biodegradation and metabolism	Organic acids and derivatives	Carboxylic acids and derivatives	Acrylic acids and derivatives	5.0707	4.8523	4.7126	4.7244	4.8411	4.9341	4.9255	4.5688	4.7228	5.1678	5.0261	4.8577	3.5579	4.4083	4.3221	4.1847	4.2642	4.224	4.9542	5.083	4.808	4.9113	4.8455	4.8613	4.6568	4.6221
pos_33	GDP-Glucose	metab_5961	C00394	HMDB0001163;HMDB0003351	606.0843036	pos	M+H, M+2Na-H, M+K, M+Na	C16H25N5O16P2	0.769	0.142744888	94.4	0	-0.207909032	5750-57-2;3123-67-9	-	-	map01100;map00520;map00500	Metabolic pathways;Amino sugar and nucleotide sugar metabolism;Starch and sucrose metabolism	Metabolism;Metabolism;Metabolism	Global and overview maps;Carbohydrate metabolism;Carbohydrate metabolism	Nucleosides, nucleotides, and analogues	Purine nucleotides	Purine nucleotide sugars	5.0485	5.36	6.464	6.5614	5.3035	5.5313	5.774	6.0297	5.3262	4.7386	4.9428	6.0869	3.9842	4.6552	4.9138	3.9659	3.9932	6.0432	4.0731	5.1471	5.0846	5.103	5.4506	5.7434	5.6945	5.7962
pos_3269	Glutamate	metab_5963	C00025	HMDB0060475;HMDB0000148;HMDB0003339	148.0605426	pos	M+H	C5H9NO4	6.637	0.115293721	54.9	0	0.737183069	6893-26-1;617-65-2;56-86-0	Peptides;Hormones and transmitters	Amino acids;Neurotransmitters	map00997;map01240;map01200;map00330;map00220;map00332;map01110;map00630;map00430;map02010;map00860;map01100;map00480;map01120;map01210;map00340;map00524;map01230;map00660;map00650;map00910;map02020;map00250;map00970	Biosynthesis of various secondary metabolites - part 3;Biosynthesis of cofactors;Carbon metabolism;Arginine and proline metabolism;Arginine biosynthesis;Carbapenem biosynthesis;Biosynthesis of secondary metabolites;Glyoxylate and dicarboxylate metabolism;Taurine and hypotaurine metabolism;ABC transporters;Porphyrin and chlorophyll metabolism;Metabolic pathways;Glutathione metabolism;Microbial met…	Metabolism;Metabolism;Metabolism;Metabolism;Metabolism;Metabolism;Metabolism;Metabolism;Metabolism;Environmental Information Processing;Metabolism;Metabolism;Metabolism;Metabolism;Metabolism;Metabolism;Metabolism;Metabolism;Metabolism;Metabolism;Metabolism;Environmental Information Processing;Metabolism;Genetic Information Processing	Biosynthesis of other secondary metabolites;Global and overview maps;Global and overview maps;Amino acid metabolism;Amino acid metabolism;Biosynthesis of other secondary metabolites;Global and overview maps;Carbohydrate metabolism;Metabolism of other amino acids;Membrane transport;Metabolism of cofactors and vitamins;Global and overview maps;Metabolism of other amino acids;Global and overview map…	Organic acids and derivatives	Carboxylic acids and derivatives	Amino acids, peptides, and analogues	2.7336	3.7126	3.9108	3.8975	3.8704	3.7142	3.6114	3.8319	3.7876	2.6764	3.213	3.1047	4.495	4.3388	4.3265	4.5498	4.4662	4.172	2.8822	2.7152	3.8278	3.3424	3.6169	3.3955	3.8499	3.9039
pos_54	N-Acetyl-D-galactosamine	metab_5967	C01132	HMDB0000212;HMDB0000853;MJDBOTE0000646	204.0868808	pos	M+H-H2O, M+H, M+K, M+H-2H2O	C8H15NO6	0.7224	0.047964339	58.9	0	1.048793888	1811-31-0;14131-60-3;14215-68-0;1811-31-0	Carbohydrates	Monosaccharides	map01100;map02060;map00052	Metabolic pathways;Phosphotransferase system (PTS);Galactose metabolism	Metabolism;Environmental Information Processing;Metabolism	Global and overview maps;Membrane transport;Carbohydrate metabolism	Organic oxygen compounds	Organooxygen compounds	Carbohydrates and carbohydrate conjugates	5.6977	5.9002	5.8522	6.0986	5.9229	5.7767	5.9515	5.8297	5.7536	5.634	5.679	5.7843	6.0894	6.0287	6.1331	6.1359	6.1158	5.789	5.5184	5.654	6.1209	5.9171	5.8232	5.9373	5.9227	5.9152
pos_5337	N-Epsilon-Acetyl-L-Lysine	metab_5969	C02727	HMDB0000197;HMDB0000206;MJDBOTE0000583	189.1235307	pos	M+H	C8H16N2O3	1.0805	0.101746252	76.2	0	0.860788245	692-04-6;87-51-4	-	-	map01100;map00310	Metabolic pathways;Lysine degradation	Metabolism;Metabolism	Global and overview maps;Amino acid metabolism	Organoheterocyclic compounds	Indoles and derivatives	Indolyl carboxylic acids and derivatives	4.0993	4.4792	4.339	4.4432	4.4029	4.2063	4.3351	4.3036	4.5149	4.0984	4.2347	4.2854	4.9163	4.7271	4.6838	4.7468	4.8461	4.7892	4.1009	4.0344	4.708	4.4828	4.422	4.1833	4.5167	4.5206
pos_5595	Nicotinic acid	metab_5971	C00253	PW_C001145;HMDB0003269;HMDB0001488	141.065898	pos	M+NH4	C6H5NO2	0.7302	0.103922663	0	43.9	0.357870563	59-67-6;583-08-4	Vitamins and cofactors	Vitamins	map01100;map01110;map01120;map00760;map01240;map05133	Metabolic pathways;Biosynthesis of secondary metabolites;Microbial metabolism in diverse environments;Nicotinate and nicotinamide metabolism;Biosynthesis of cofactors;Pertussis	Metabolism;Metabolism;Metabolism;Metabolism;Metabolism;Human Diseases	Global and overview maps;Global and overview maps;Global and overview maps;Metabolism of cofactors and vitamins;Global and overview maps;Infectious disease: bacterial	Organic acids and derivatives	Carboxylic acids and derivatives	Amino acids, peptides, and analogues	4.3917	4.7108	4.6787	4.7754	4.9199	4.6708	4.4506	4.3434	5.0815	4.6838	4.867	4.3962	4.7622	4.9216	4.9549	5.0141	4.8806	4.8323	4.4798	4.4704	4.8886	4.911	5.0217	4.7358	4.9023	4.8155
pos_1102	Ornithine	metab_5972	C00077	HMDB0003374;PW_C000140;HMDB0000214;MJDBOTE0000357	133.0973502	pos	M+H	C5H12N2O2	0.5458	0.090813755	40.5	0	1.485207766	70-26-8;348-66-3;3184-13-2	Peptides	Amino acids	map01100;map00220;map00997;map01210;map02010;map00330;map00480;map01230;map01110	Metabolic pathways;Arginine biosynthesis;Biosynthesis of various secondary metabolites - part 3;2-Oxocarboxylic acid metabolism;ABC transporters;Arginine and proline metabolism;Glutathione metabolism;Biosynthesis of amino acids;Biosynthesis of secondary metabolites	Metabolism;Metabolism;Metabolism;Metabolism;Environmental Information Processing;Metabolism;Metabolism;Metabolism;Metabolism	Global and overview maps;Amino acid metabolism;Biosynthesis of other secondary metabolites;Global and overview maps;Membrane transport;Amino acid metabolism;Metabolism of other amino acids;Global and overview maps;Global and overview maps	Organic acids and derivatives	Carboxylic acids and derivatives	Amino acids, peptides, and analogues	4.0608	4.1705	3.971	3.9295	4.2617	4.0878	4.7587	4.3074	4.6831	4.2839	4.68	4.5443	4.9651	5.0311	4.8706	4.7638	4.9584	4.4941	3.5556	4.4348	4.611	5.0056	4.8697	4.4185	4.7346	4.6621
pos_103	Trans-Cinnamic acid	metab_5976	C00423	HMDB0000567;HMDB0000930	166.0863165	pos	M+H-H2O, M+H, M+NH4	C9H8O2	2.0807	0.049427207	0	53.6	0.41506792	102-94-3;140-10-3	-	-	map01100;map01220;map01110;map01120;map00130;map00998;map00360	Metabolic pathways;Degradation of aromatic compounds;Biosynthesis of secondary metabolites;Microbial metabolism in diverse environments;Ubiquinone and other terpenoid-quinone biosynthesis;Biosynthesis of various secondary metabolites - part 2;Phenylalanine metabolism	Metabolism;Metabolism;Metabolism;Metabolism;Metabolism;Metabolism;Metabolism	Global and overview maps;Global and overview maps;Global and overview maps;Global and overview maps;Metabolism of cofactors and vitamins;Biosynthesis of other secondary metabolites;Amino acid metabolism	Phenylpropanoids and polyketides	Cinnamic acids and derivatives	Cinnamic acids	6.6598	7.1133	7.2509	7.3307	7.3374	7.0727	7.1692	7.3487	7.3327	6.6052	7.0202	7.0155	7.911	7.7369	7.77	7.7336	7.7866	7.5557	6.9626	6.8526	7.459	7.3003	7.258	7.1505	7.4452	7.4299
pos_1604	Zeranol	metab_5977	C14752	HMDB0032702;HMDB0041824	367.1500651	pos	M+2Na-H	C18H26O5	2.0574	0.06383952	0	53.3	2.719870112	26538-44-3;36455-72-8	-	-	-	-	-	-	Phenylpropanoids and polyketides	Macrolides and analogues	Not Available	4.9279	5.1343	5.4231	5.2796	5.3265	5.1692	5.1827	5.1979	5.2379	4.7008	5.1015	5.0272	5.7578	5.6822	5.5134	5.5946	5.7929	5.734	5.0481	4.8096	5.2371	5.2422	5.4674	5.0535	5.4048	5.4556
neg_1009	Deoxyinosine	metab_5990	C05512	HMDB0000071;PW_C000050;MJDBOTE0001081	251.0786741	neg	M-H	C10H12N4O4	2.301	0.067037457	69.9	0	0.379550851	890-38-0	-	-	map01100;map02010;map00230	Metabolic pathways;ABC transporters;Purine metabolism	Metabolism;Environmental Information Processing;Metabolism	Global and overview maps;Membrane transport;Nucleotide metabolism	Nucleosides, nucleotides, and analogues	Purine nucleosides	Purine 2''-deoxyribonucleosides	3.6529	3.7346	4.0679	3.7553	4.0854	2.9191	3.9106	3.8721	4.1358	3.6087	2.892	3.6216	4.316	5.2571	4.313	3.9133	4.2294	4.5007	3.9114	3.6987	4.7149	4.4257	3.7182	2.8958	4.3412	4.2833
neg_1020	6-beta-D-Glucopyranosyl-4',5-dihydroxy-3',7-dimethoxyflavone	metab_6003	-	-	497.1025573	neg	M+Na-2H	C23H24O11	2.4329	0.059276719	0	57.2	-8.342409884	-	-	-	-	-	-	-	-	-	-	3.3557	4.8144	3.2959	4.1361	4.7258	3.4984	4.2952	3.3063	4.0837	3.3321	3.3296	3.349	4.4665	5.432	4.5589	4.6202	4.5152	3.2567	3.3039	4.4249	5.1646	4.6762	4.0755	3.8683	4.5306	4.5536
neg_1028	L-beta-aspartyl-L-leucine	metab_6011	-	HMDB0011166	245.1144675	neg	M-H	C10H18N2O5	2.5285	0.04061419	0	39.5	0.699988061	-	-	-	-	-	-	-	Organic acids and derivatives	Peptidomimetics	Hybrid peptides	3.7382	4.004	3.9966	3.7885	4.0619	3.9028	4.1576	3.9223	4.16	3.6299	3.9777	4.0856	4.7879	4.6394	4.6399	4.5192	4.6534	4.2394	3.7828	3.6715	4.0719	4.0098	4.2418	3.8467	4.2873	4.2561
neg_1041	S-Adenosylmethionine	metab_6026	C00019	PW_C000921;HMDB0001185	436.094315	neg	M+K-2H	C15H23N6O5S+	2.5579	0.128895029	0	56.1	1.618269657	485-80-3;29908-03-0	Vitamins and cofactors	Cofactors	map01100;map01110;map01240;map00270;map00330;map01230;map00261;map04122	Metabolic pathways;Biosynthesis of secondary metabolites;Biosynthesis of cofactors;Cysteine and methionine metabolism;Arginine and proline metabolism;Biosynthesis of amino acids;Monobactam biosynthesis;Sulfur relay system	Metabolism;Metabolism;Metabolism;Metabolism;Metabolism;Metabolism;Metabolism;Genetic Information Processing	Global and overview maps;Global and overview maps;Global and overview maps;Amino acid metabolism;Amino acid metabolism;Global and overview maps;Biosynthesis of other secondary metabolites;Folding, sorting and degradation	Nucleosides, nucleotides, and analogues	5''-deoxyribonucleosides	5''-deoxy-5''-thionucleosides	3.2957	3.9992	3.8797	4.3622	4.2549	3.2967	3.903	4.1611	4.2214	3.2721	3.2696	3.3225	4.5667	4.7388	4.8784	5.0206	4.9322	4.5354	3.2439	3.265	4.5281	4.0679	3.824	3.6724	4.6896	4.6197
neg_1053	Galactose lactate	metab_6039	-	HMDB0252580	249.0631329	neg	M-H2O-H	C9H16O9	2.7285	0.049168623	0	31.3	5.751636468	-	-	-	-	-	-	-	Organic oxygen compounds	Organooxygen compounds	Carbohydrates and carbohydrate conjugates	4.5905	5.4631	5.4274	5.7522	5.555	5.1999	5.4034	5.6297	5.4176	4.8096	4.9727	4.9821	6.0842	5.8055	5.8423	5.9996	6.0129	5.6421	4.7229	4.9256	5.3357	5.3557	5.3272	5.3726	5.6114	5.6181
neg_1054	Methyl 2-Hydroxyisobutyrate	metab_6040	-	-	117.0549828	neg	M-H	C5H10O3	2.7664	0.02827545	50.6	0	-6.224953884	-	-	-	-	-	-	-	-	-	-	4.6189	4.7245	4.9264	4.7454	4.7446	4.7027	4.6694	4.8383	4.7465	4.5855	4.6202	4.7727	5.3389	5.2334	5.2683	5.3247	5.1045	5.2498	4.8389	4.6046	4.7386	4.7345	4.82	4.8813	4.9419	4.9656
neg_1058	N6-Methyl-2'-deoxyadenosine	metab_6043	C03795	-	286.0912567	neg	M+Na-2H	C11H15N5O3	2.8194	0.113574298	0	33.9	-3.396416556	2002-35-9	-	-	-	-	-	-	-	-	-	3.5191	4.3169	4.4615	4.3864	4.437	4.0377	4.1165	4.4733	4.4177	3.4954	3.493	4.1272	4.82	4.6051	4.6038	4.7996	4.6536	4.6269	3.8859	3.644	4.4017	4.1114	4.2095	4.0454	4.3886	4.3998
neg_1064	Butyric Acid	metab_6050	C00246	LMFA01010004;PW_C000028;HMDB0000039	87.04433635	neg	M-H	C4H8O2	2.8929	0.04967263	58	0	-9.275282545	107-92-6	Organic acids;Lipids	Carboxylic acids;Fatty acids	map01100;map00650	Metabolic pathways;Butanoate metabolism	Metabolism;Metabolism	Global and overview maps;Carbohydrate metabolism	Lipids and lipid-like molecules	Fatty Acyls	Fatty acids and conjugates	3.1873	3.4647	3.4743	3.4992	3.3503	2.9656	2.9394	3.269	3.278	2.92	3.2581	3.163	3.7594	3.9511	4.0293	3.9037	3.6299	3.7839	3.151	3.2056	3.3757	3.115	3.4624	3.4573	3.6335	3.6169
neg_1083	(+/-)-Tryptophan	metab_6071	C00806	HMDB0030396	203.0823795	neg	M-H	C11H12N2O2	2.9933	0.089497954	0	65.9	-1.086059176	1954/12/6	-	-	-	-	-	-	Organoheterocyclic compounds	Indoles and derivatives	Indolyl carboxylic acids and derivatives	4.7726	5.3582	5.2788	5.3868	5.6245	5.4683	5.4503	5.3666	5.5225	4.5821	5.2927	5.0093	6.2759	6.1902	6.13	6.2457	6.0736	5.5927	5.214	4.9622	5.799	5.6508	5.493	5.2583	5.6871	5.7348
neg_1091	2-Hydroxy-3-Methylbutyric Acid	metab_6080	-	LMFA01050478;HMDB0000407;MJDBOTE0000595	117.0549778	neg	M-H	C5H10O3	3.029	0.038803582	66.8	0	-6.267774547	4026-18-0	-	-	-	-	-	-	Lipids and lipid-like molecules	Fatty Acyls	Fatty acids and conjugates	4.4078	4.7798	4.8208	4.6529	4.871	4.6317	4.6199	4.8212	4.7625	4.3152	4.6293	4.8761	5.5439	5.5196	5.5341	5.2431	5.2512	5.4436	4.7881	4.4806	4.858	4.6362	4.9474	4.9898	4.9985	5.0316
neg_1098	4-methoxy-3-(sulfooxy)benzoic acid	metab_6087	-	HMDB0140929	246.9919764	neg	M-H	C8H8O7S	3.049	0.043252808	0	36.9	0.722565393	-	-	-	-	-	-	-	Benzenoids	Benzene and substituted derivatives	Benzoic acids and derivatives	3.0749	3.0844	3.2569	3.0309	3.0503	3.0758	3.8092	3.4358	4.5551	3.2314	3.8718	4.565	4.9344	4.1534	5.0971	4.4763	4.9086	4.7465	3.8139	3.3911	3.0867	3.0803	4.742	3.4636	4.4038	4.4269
neg_1110	Tyrosol 4-sulfate	metab_6102	-	HMDB0041785	217.0175654	neg	M-H	C8H10O5S	3.1051	0.032707833	0	34.2	-0.24140683	-	-	-	-	-	-	-	Organic acids and derivatives	Organic sulfuric acids and derivatives	Arylsulfates	3.6957	3.5465	4.5094	3.9927	4.1541	3.8079	3.9123	3.6385	5.019	3.8575	4.1371	4.1273	4.7222	4.6218	5.3323	4.6733	4.9219	5.0099	4.4949	4.0609	4.4793	4.5207	5.5077	4.0734	4.785	4.7709
neg_1116	3-(4-Hydroxyphenyl)lactate	metab_6108	C03672	HMDB0000755	181.0502932	neg	M-H	C9H10O4	3.119	0.021888163	78.8	0	-1.863223075	306-23-0	-	-	-	-	-	-	Phenylpropanoids and polyketides	Phenylpropanoic acids	Not Available	3.718	4.6647	4.4999	4.3097	4.517	4.2317	4.7129	4.6589	5.3313	3.9918	4.3221	4.572	5.2751	5.0119	5.4612	5.1196	5.1835	5.1144	4.4888	3.8398	4.3419	4.5313	4.9026	4.644	4.9459	4.9481
neg_1160	N-Acetyl-L-methionine	metab_6157	C02712	HMDB0011745	190.0540764	neg	M-H	C7H13NO3S	3.2657	0.178799514	0	35	-1.368365755	65-82-7	-	-	-	-	-	-	Organic acids and derivatives	Carboxylic acids and derivatives	Amino acids, peptides, and analogues	4.1566	4.0804	4.2288	4.3847	4.5159	3.9564	4.3211	4.6766	4.3872	3.846	4.0461	4.3973	4.9687	4.9748	5.0867	5.024	4.8882	4.3256	4.5163	3.879	4.8355	4.5077	4.0569	4.2532	4.739	4.6733
neg_1183	Dihydroferulic acid 4-O-sulfate	metab_6181	-	HMDB0041724	275.0235295	neg	M-H	C10H12O7S	3.4694	0.086527836	0	34	1.565628842	86321-33-7	-	-	-	-	-	-	Organic acids and derivatives	Organic sulfuric acids and derivatives	Arylsulfates	3.1328	3.1423	3.3686	3.0888	3.1082	3.1337	3.1286	3.0834	4.2917	3.1092	3.4298	4.2037	4.5331	3.4638	5.6908	4.2371	4.8081	4.7827	3.4107	3.1021	3.2526	3.1382	4.6521	3.7087	4.5511	4.5996
neg_1221	Cyclodopa glucoside	metab_6224	C17751	HMDB0029833;HMDB0304310	338.0887212	neg	M-H2O-H	C15H19NO9	3.9928	0.151018264	0	44	1.62728683	71242-23-4	-	-	-	-	-	-	Organic acids and derivatives	Carboxylic acids and derivatives	Amino acids, peptides, and analogues	3.1058	3.1815	4.2424	3.2585	3.0812	3.3202	3.7028	3.0564	4.54	3.0822	3.6882	3.0991	4.6669	4.6141	4.7968	4.9819	4.6882	4.2477	4.0736	4.0991	4.4771	4.5834	5.0496	3.8874	4.4904	4.5034
neg_1236	N-Acetylleucine	metab_6240	C02710	HMDB0011756	172.0974978	neg	M-H	C8H15NO3	4.2416	0.173986972	58.4	0	-2.421005888	1188-21-2	-	-	-	-	-	-	Organic acids and derivatives	Carboxylic acids and derivatives	Amino acids, peptides, and analogues	2.6311	3.0387	3.8412	2.5872	3.0285	2.7533	2.627	4.5348	3.8626	2.6875	2.6051	4.0223	4.9315	4.5691	4.7461	4.2921	4.6551	4.5635	2.9004	2.9337	3.1572	3.3057	3.0605	3.5813	4.0213	3.9634
neg_1237	Hydroxyprolyl-Tyrosine	metab_6241	-	HMDB0028875	293.1148023	neg	M-H	C14H18N2O5	4.2416	0.156595325	0	52.1	1.72399883	-	-	-	-	-	-	-	Organic acids and derivatives	Carboxylic acids and derivatives	Amino acids, peptides, and analogues	3.0913	3.6435	3.0315	4.1603	3.738	3.0923	4.1797	4.0226	3.7858	3.0677	3.0652	3.805	3.9957	4.9212	4.4799	3.8881	4.3764	4.1078	3.6184	3.0606	4.4601	4.6128	4.0636	3.069	4.2128	4.091
neg_1251	Leucinic Acid	metab_6257	-	LMFA01050381;HMDB0000665	131.0707031	neg	M-H	C6H12O3	4.4803	0.036645548	90.6	0	-5.032814296	498-36-2	-	-	-	-	-	-	Lipids and lipid-like molecules	Fatty Acyls	Fatty acids and conjugates	4.6178	4.9494	4.8704	4.7503	4.8219	4.7678	4.7031	4.817	4.8647	4.6702	4.7572	4.8145	5.2718	5.3745	5.5744	5.1031	5.2403	5.4274	4.8252	4.602	4.9205	4.6592	5.1073	5.2972	5.1253	5.0985
neg_1257	Nonactinic Acid	metab_6263	-	-	201.11306	neg	M-H	C10H18O4	4.526	0.147038059	47.7	0	-0.853868995	-	-	-	-	-	-	-	-	-	-	2.789	3.6891	3.742	3.5623	3.7204	2.7899	3.7281	3.7908	3.764	2.9362	3.8072	3.9711	4.6841	4.6568	4.8094	4.4688	4.5528	4.373	3.6693	2.7583	3.7234	3.3656	4.1689	3.9782	4.3013	4.3102
neg_1285	Dihydronaringenin-O-sulphate	metab_6294	-	HMDB0059996	335.0236776	neg	M-H2O-H	C15H14O8S	4.8642	0.061869193	0	67.3	1.639021152	-	-	-	-	-	-	-	Phenylpropanoids and polyketides	Linear 1,3-diarylpropanoids	Chalcones and dihydrochalcones	4.0758	3.8695	4.1464	4.0284	3.8915	3.8609	4.6174	4.5126	4.7861	3.8363	3.9859	4.1275	5.3904	5.2924	5.7989	5.2481	5.4789	5.5906	4.6803	4.2162	5.0372	4.838	5.374	4.8892	5.1088	5.1564
neg_1288	Isopentenyladenine	metab_6297	C04083	HMDB0245646;MJDBZSJ0000122	202.1083128	neg	M-H	C10H13N5	4.8991	0.065879569	76.8	0	-7.415463663	-	-	-	map01110	Biosynthesis of secondary metabolites	Metabolism	Global and overview maps	Organoheterocyclic compounds	Imidazopyrimidines	Purines and purine derivatives	4.7575	5.6567	5.5327	5.6994	5.7282	5.3684	5.7091	5.6689	5.6339	4.6002	5.2198	5.383	6.0448	6.1517	6.0646	5.9878	6.1042	5.4762	5.0983	5.3083	5.9551	5.7486	5.629	5.4822	5.7452	5.7986
neg_1292	Indolelactic acid	metab_6302	C02043	HMDB0000671	204.0664956	neg	M-H	C11H11NO3	4.9638	0.061844934	66.4	0	-0.590742994	7417-65-4	-	-	-	-	-	-	Organoheterocyclic compounds	Indoles and derivatives	Indolyl carboxylic acids and derivatives	3.3252	4.2054	4.3662	4.0306	4.1029	3.6499	4.4744	4.4393	5.3274	3.694	3.9186	3.9646	5.2611	4.7234	5.2353	4.9174	5.0548	5.1856	4.4357	3.6885	4.2609	4.405	4.6422	4.3511	4.7783	4.7952
neg_1378	Monoethyl Phthalate	metab_6397	-	HMDB0002120	193.0504045	neg	M-H	C10H10O4	5.6046	0.022268378	54.4	0	-1.174045358	2306-33-4	-	-	-	-	-	-	Benzenoids	Benzene and substituted derivatives	Benzoic acids and derivatives	4.6961	4.6582	4.6617	4.6371	4.6146	4.605	4.7978	4.4469	5.0238	4.3624	4.6429	4.3553	5.4258	5.0576	4.7936	5.2199	4.7472	5.0904	4.8762	4.4296	4.8386	5.0754	4.6146	4.485	4.858	4.84
neg_1413	11-Hydroxy-9-tridecenoic acid	metab_6437	-	LMFA01050437;HMDB0035881	273.1712421	neg	M+FA-H	C13H24O3	5.6604	0.140803583	0	42.3	2.167447173	105798-56-9	-	-	-	-	-	-	Lipids and lipid-like molecules	Fatty Acyls	Fatty acids and conjugates	3.0319	3.0414	3.7939	2.9879	3.0073	3.3714	3.655	3.28	4.3228	3.0083	3.6447	3.9396	4.8824	4.1426	5.1057	4.3085	4.6303	4.5914	3.6396	3.0012	3.0437	3.6198	4.2103	3.4062	4.3011	4.2729
neg_1447	5-Hydroxy-3,3',7,8-tetramethoxy-4',5'-methylenedioxyflavone	metab_6474	-	-	437.0682397	neg	M+Cl	C20H18O9	5.7003	0.099411312	0	58.9	9.34168985	-	-	-	-	-	-	-	-	-	-	4.3023	3.838	4.3564	3.797	3.4748	3.5397	3.4952	4.3797	4.89	4.8181	4.2097	5.0492	3.9227	3.4974	3.9732	3.4447	3.4317	3.7581	4.433	3.4686	3.5112	3.5048	3.5029	5.0744	4.23	4.171
neg_1475	2,2'-(3-methylcyclohexane-1,1-diyl)diacetic acid	metab_6505	-	-	213.1131781	neg	M-H	C11H18O4	5.7483	0.053280139	57.4	0	-0.254781375	-	-	-	-	-	-	-	-	-	-	4.1292	4.1654	4.4497	4.372	4.0906	4.1993	4.1708	4.1012	4.5006	3.712	4.0135	4.453	4.7831	4.6935	4.5085	4.586	4.6294	4.8721	4.0276	3.7601	4.4983	4.206	4.3645	4.1986	4.4152	4.4613
neg_1565	Santene hydrate	metab_6604	-	HMDB0037001	185.1180122	neg	M+FA-H	C9H16O	5.8603	0.148465944	0	47.7	-2.18226967	59432-92-7	-	-	-	-	-	-	Lipids and lipid-like molecules	Prenol lipids	Monoterpenoids	3.4682	3.878	4.1855	4.1688	4.0519	4.0364	3.8661	4.1205	3.9095	3.4446	3.5577	3.7463	4.2613	4.6139	4.4424	4.145	4.0756	4.2158	3.468	3.5332	4.4828	4.1602	3.7517	4.0926	4.1838	4.0662
neg_1772	Dodecylbenzenesulfonic Acid	metab_6834	-	HMDB0031031;HMDB0059915	651.3771104	neg	2M-H	C18H30O3S	6.8736	0.214221694	93.7	0	1.924014266	-	-	-	-	-	-	-	Benzenoids	Benzene and substituted derivatives	Benzenesulfonic acids and derivatives	4.9463	3.7927	5.5568	4.9577	3.7504	4.2187	4.6222	3.9757	4.9439	4.4345	4.7576	3.7683	5.7518	4.8944	4.8582	5.7054	5.8128	5.729	5.0662	4.075	4.0598	5.0971	5.2378	4.5613	5.3336	5.2528
neg_193	Erythronolactone	metab_7009	-	-	117.0185583	neg	M-H2O-H, M-H	C4H6O4	0.8495	0.036036788	87.8	0	-6.557405174	-	-	-	-	-	-	-	-	-	-	6.3372	7.0319	6.8587	6.922	7.1588	6.8416	6.8047	6.9815	6.9452	6.192	6.5724	6.7271	7.1752	7.1414	7.3196	7.1768	7.1712	6.8057	6.3088	6.5996	6.9064	6.7604	6.8355	6.9035	6.9626	6.9407
neg_2	Cysteineglutathione disulfide	metab_7086	-	HMDB0000656	425.0813662	neg	M-H, M+Na-2H, 2M-H, M+K-2H	C13H22N4O8S2	0.7309	0.072544062	0	68.8	1.729485942	13081-14-6	-	-	-	-	-	-	Organic acids and derivatives	Carboxylic acids and derivatives	Amino acids, peptides, and analogues	6.3583	6.5214	6.5217	6.7642	6.9583	6.4259	6.835	6.2558	6.7378	6.4552	6.6486	6.4462	6.9056	7.3143	6.7244	7.0267	6.7835	6.5757	6.4228	6.3039	7.1478	6.9587	6.8589	6.5177	6.8994	6.8367
neg_2147	(R)-2-Hydroxystearic Acid	metab_7251	-	-	299.2594975	neg	M-H	C18H36O3	6.1723	0.135742086	91.5	0	1.095554139	-	-	-	-	-	-	-	-	-	-	3.6687	4.2903	4.565	4.3754	4.1482	4.2901	4.1717	4.6617	4.9444	3.2535	4.2465	3.8074	5.2001	5.1753	5.2487	5.0653	5.0325	4.4409	3.3372	3.3577	5.1709	4.6615	4.2911	4.5679	4.8024	4.702
neg_2170	(9S,10S)-9,10-dihydroxyoctadecanoate	metab_7277	C15988	HMDB0059633	297.2438719	neg	M-H2O-H	C18H36O4	6.1029	0.088675842	0	58.7	1.117333932	-	-	-	-	-	-	-	Lipids and lipid-like molecules	Fatty Acyls	Fatty acids and conjugates	4.3128	4.6263	5.1504	4.6734	4.6502	4.0123	4.5613	4.8586	5.2112	3.5384	4.5485	3.9742	5.8358	5.7168	5.6857	5.6459	5.6786	5.3404	4.4281	4.331	5.6824	5.1274	4.6275	5.0538	5.388	5.3156
neg_2171	2-hydroxyhexadecanoic acid	metab_7278	-	HMDB0031057	271.228265	neg	M-H	C16H32O3	6.0969	0.027847863	73.8	0	1.456632206	16452-52-1	-	-	-	-	-	-	Lipids and lipid-like molecules	Fatty Acyls	Fatty acids and conjugates	4.2733	4.6556	4.9523	4.7581	4.6833	4.3738	4.8135	4.8642	5.1558	4.0688	4.6288	4.0118	5.5817	5.4483	5.5403	5.5744	5.5448	5.1736	4.4557	4.4095	5.4624	4.9599	4.523	5.131	5.1595	5.1716
neg_2220	PE(20:5/0:0)	metab_7333	-	-	498.2634902	neg	M-H	C25H42NO7P	5.9388	0.05310808	88.5	0	1.75720959	-	-	-	-	-	-	-	-	-	-	3.9509	4.5424	4.9225	4.9822	4.9751	4.6733	4.8876	4.9877	5.3294	3.9273	4.8965	3.9443	5.7905	5.3554	5.6976	5.7217	5.658	5.2842	4.3643	4.4957	4.9763	4.9327	4.5957	4.8578	5.3574	5.3997
neg_224	Methylmalonic Acid	metab_7354	C02170	LMFA01170118;PW_C000130;HMDB0000202	117.0185646	neg	M-H2O-H, M-H	C4H6O4	1.7685	0.006651347	55.6	0	-6.503569538	516-05-2	-	-	map00240;map01100;map00640;map00280	Pyrimidine metabolism;Metabolic pathways;Propanoate metabolism;Valine, leucine and isoleucine degradation	Metabolism;Metabolism;Metabolism;Metabolism	Nucleotide metabolism;Global and overview maps;Carbohydrate metabolism;Amino acid metabolism	Organic acids and derivatives	Carboxylic acids and derivatives	Dicarboxylic acids and derivatives	6.1185	6.9201	6.6158	6.7451	7.001	6.6475	6.6125	6.752	6.7829	5.988	6.3462	6.4963	6.8943	6.9651	7.151	7.0489	7.0177	6.5887	6.0458	6.3534	6.735	6.6122	6.7222	6.7164	6.7827	6.7878
neg_2337	(-)-11-Hydroxy-9,15,16-trioxooctadecanoic acid	metab_7462	-	HMDB0038940	341.1974937	neg	M-H	C18H30O6	5.804	0.205852716	0	57.8	1.552886804	38076-39-0	-	-	-	-	-	-	Lipids and lipid-like molecules	Fatty Acyls	Fatty acids and conjugates	3.8167	4.0919	4.0328	3.4309	3.6032	3.3748	3.7174	3.4003	4.4609	3.4337	4.113	4.2052	4.6799	3.4909	4.391	4.5448	4.9564	4.7857	3.6591	3.3432	3.3857	3.6905	4.7522	3.9918	4.312	4.1611
neg_2436	N-iminoethyl-l-ornithine	metab_7572	-	HMDB0255161	345.228737	neg	2M-H	C7H15N3O2	5.7243	0.294176875	0	36.3	9.126721532	-	-	-	-	-	-	-	Organic acids and derivatives	Carboxylic acids and derivatives	Amino acids, peptides, and analogues	3.2623	3.5528	4.1745	3.9509	3.3622	3.6931	3.288	3.7942	4.3954	3.2387	3.2363	4.0944	4.787	4.9296	4.7418	3.778	4.6839	5.2757	3.2106	3.2316	4.7727	4.1762	3.5889	3.6542	4.4684	4.5413
neg_2463	Taurochenodeoxycholate-3-sulfate	metab_7601	-	HMDB0002486;LMST05020029	288.6199773	neg	M-2H	C26H45NO9S2	5.7003	0.06054532	0	75.3	1.611316608	67030-59-5	-	-	-	-	-	-	Lipids and lipid-like molecules	Steroids and steroid derivatives	Bile acids, alcohols and derivatives	4.234	4.0281	3.335	4.5136	4.4775	3.1526	4.3346	4.8462	4.9082	4.2193	4.08	5.0465	5.2714	5.1617	5.236	4.8234	5.4561	5.2237	4.6551	3.9391	4.4392	4.79	4.6613	4.7705	4.9125	4.8613
neg_2504	4-[(E)-5,6-Dihydro-2,3'-bipyridin-3(4H)-ylidenemethyl]-3-methoxyphenol	metab_7647	-	-	339.1355632	neg	M+FA-H	C18H18N2O2	5.6524	0.018787203	0	42.2	1.810353744	-	-	-	-	-	-	-	-	-	-	4.5594	3.8627	5.0474	4.4122	4.1891	4.0614	4.4414	4.8451	5.3703	4.6434	4.6342	4.7282	5.7452	5.0267	6.1419	5.5285	5.6547	5.7226	4.7795	4.6845	5.3949	4.8561	5.9038	5.0569	5.3568	5.3424
neg_2627	1,4-Diaminobutane Dihydrochloride	metab_7781	-	-	197.0009227	neg	M+K-2H	C4H14Cl2N2	5.0229	0.033828375	41.2	0	-6.787820655	-	-	-	-	-	-	-	-	-	-	6.3828	5.3272	6.0155	5.5536	5.0122	5.3438	5.2721	6.0577	5.7512	6.2337	5.9956	5.8866	5.969	5.166	5.3863	5.0451	5.4275	5.8357	6.1893	5.1435	5.1095	5.056	5.1332	6.2373	5.7688	5.7768
neg_2648	4-Vinylphenol	metab_7804	C05627	HMDB0004072	119.0495082	neg	M-H	C8H8O	4.7657	0.011721574	41.7	0	-6.082745025	2628-17-3	-	-	-	-	-	-	Benzenoids	Benzene and substituted derivatives	Styrenes	2.9524	4.0223	3.9342	3.5218	3.255	2.9534	3.7219	3.8621	4.6384	2.9288	3.2872	3.6767	4.2563	4.0403	4.5858	4.2134	4.2859	4.2937	3.7593	3.1153	3.887	3.6733	4.1734	4.0454	4.1292	4.1247
neg_2650	Phenylpyruvic Acid	metab_7807	C00166	HMDB0304081;HMDB0000205;PW_C000131;MJDBOTE0000608	163.0396272	neg	M-H	C9H8O3	4.7587	0.039516848	90.3	0	-2.685384887	156-06-9	-	-	map01100;map01110;map01210;map01230;map00360;map00400	Metabolic pathways;Biosynthesis of secondary metabolites;2-Oxocarboxylic acid metabolism;Biosynthesis of amino acids;Phenylalanine metabolism;Phenylalanine, tyrosine and tryptophan biosynthesis	Metabolism;Metabolism;Metabolism;Metabolism;Metabolism;Metabolism	Global and overview maps;Global and overview maps;Global and overview maps;Global and overview maps;Amino acid metabolism;Amino acid metabolism	Benzenoids	Benzene and substituted derivatives	Phenylpyruvic acid derivatives	3.1355	3.5479	3.781	3.2674	2.8325	2.6299	4.251	3.9508	4.2166	3.7526	3.9075	4.2078	4.7034	4.1438	4.5891	4.4151	4.5814	4.4136	4.0816	3.7155	3.8468	3.9214	4.4205	3.73	4.2437	4.2642
neg_2663	6-Hydroxyhexanoic Acid	metab_7821	C06103	HMDB0012843	131.0707009	neg	M-H	C6H12O3	4.5792	0.063119462	77	0	-5.049720817	1191-25-9	-	-	map01220;map00930;map01120	Degradation of aromatic compounds;Caprolactam degradation;Microbial metabolism in diverse environments	Metabolism;Metabolism;Metabolism	Global and overview maps;Xenobiotics biodegradation and metabolism;Global and overview maps	Organic acids and derivatives	Hydroxy acids and derivatives	Medium-chain hydroxy acids and derivatives	4.5636	4.8913	4.7151	4.6533	4.7634	4.6008	4.7071	4.7056	4.8949	4.5403	4.619	4.6819	5.0511	5.1967	5.4559	4.8782	5.0934	5.1609	4.7892	4.5108	4.8747	4.6518	5.0416	5.1768	5.0168	5.0382
neg_2676	Diacetone Alcohol	metab_7835	-	HMDB0031511	115.075709	neg	M-H	C6H12O2	4.4803	0.193752214	50.5	0	-6.410911526	123-42-2	-	-	-	-	-	-	Organic oxygen compounds	Organooxygen compounds	Carbonyl compounds	3.6543	3.7497	3.5898	3.7138	3.7027	3.5926	3.819	3.5609	3.3891	3.6462	3.4582	3.4773	4.0059	4.2172	4.1404	4.1747	3.9919	3.8019	3.7134	3.698	3.9538	3.6825	3.6998	3.7818	3.7106	3.8817
neg_2687	(2-oxo-2,3-Dihydro-1H-Indol-3-yl)acetic Acid	metab_7847	-	-	190.0506686	neg	M-H	C10H9NO3	4.2901	0.089196212	81.8	0	-1.560123094	-	-	-	-	-	-	-	-	-	-	3.0978	2.839	3.4847	2.9797	2.805	2.8305	3.71	3.696	4.1044	2.8059	3.5266	2.8229	4.3295	3.8741	5.0947	4.2199	4.4789	3.9743	3.3829	3.4184	3.9256	3.6218	4.389	3.8906	4.2571	4.1874
neg_2692	P-Tolyl Sulfate	metab_7853	-	-	187.0067843	neg	M-H	C7H8O4S	4.2416	0.035982525	72.1	0	-1.431009944	-	-	-	-	-	-	-	-	-	-	5.1168	5.6678	5.7974	5.6999	5.4829	5.345	5.5856	5.5212	6.0796	5.3769	5.7852	5.3119	5.709	6.1623	6.2845	6.2336	6.0009	5.9327	5.5549	5.1451	5.9335	6.116	6.3465	5.7493	5.9098	5.9116
neg_2719	6-Hydroxy-5-methoxyindole glucuronide	metab_7883	-	HMDB0010362	338.0887181	neg	M-H	C15H17NO8	3.8458	0.163993637	0	35.2	1.704470379	77463-72-0	-	-	-	-	-	-	Organic oxygen compounds	Organooxygen compounds	Carbohydrates and carbohydrate conjugates	3.1071	3.4087	4.05	3.5017	3.0825	3.108	3.1029	3.2091	4.4708	3.0835	3.081	3.1004	4.7259	4.6899	4.7247	5.0754	4.7582	4.4981	4.1522	3.1807	4.3922	4.5198	5.0743	3.9371	4.5792	4.4598
neg_2730	2,8-Dihydroxyquinoline-beta-D-glucuronide	metab_7896	-	HMDB0011658	336.0731509	neg	M-H	C15H15NO8	3.6955	0.13028143	0	54.8	1.960710879	-	-	-	-	-	-	-	Organic oxygen compounds	Organooxygen compounds	Carbohydrates and carbohydrate conjugates	3.5315	3.2576	3.9793	3.4343	3.3387	3.6692	3.953	4.2227	4.3204	3.2245	4.0514	3.2414	4.3736	4.4102	4.3855	4.6893	4.3437	4.1759	4.091	3.3897	4.1056	4.137	4.9664	3.6315	4.3318	4.267
neg_2737	Ferulic acid 4-O-sulfate	metab_7903	-	HMDB0029200	273.007898	neg	M-H	C10H10O7S	3.6068	0.085598692	0	33.9	1.645070924	151481-53-7	-	-	-	-	-	-	Phenylpropanoids and polyketides	Cinnamic acids and derivatives	Hydroxycinnamic acids and derivatives	2.9838	2.9933	4.016	2.9398	2.9592	3.3628	4.8283	4.415	4.9631	4.418	4.4887	4.5341	5.3232	4.9856	5.3906	5.1528	5.1909	4.9815	4.4617	4.3611	4.2726	4.4161	5.1808	4.2957	4.8119	4.8584
neg_2741	Hawkinsin	metab_7908	-	HMDB0002354	336.0731553	neg	M+FA-H	C11H17NO6S	3.5471	0.173498699	0	40.8	-9.295931852	63224-90-8	-	-	-	-	-	-	Organic acids and derivatives	Carboxylic acids and derivatives	Amino acids, peptides, and analogues	3.1476	3.1572	4.0049	3.7623	3.1231	3.7914	4.098	4.4284	4.368	3.124	4.0799	3.141	4.6023	4.6002	4.6791	4.9129	4.6148	4.3157	4.0092	3.3475	4.3094	4.2262	5.0405	3.4278	4.4742	4.4622
neg_2750	Cis-Ferulic acid 4-sulfate	metab_7918	-	HMDB0240716	273.0078957	neg	M-H	C10H10O7S	3.4614	0.100366616	0	39.4	1.636773472	-	-	-	-	-	-	-	Phenylpropanoids and polyketides	Cinnamic acids and derivatives	Hydroxycinnamic acids and derivatives	2.9302	2.9397	3.9453	2.8863	2.9057	2.9311	4.5861	4.4524	4.7911	3.9924	4.2119	4.434	5.4211	4.8567	5.4643	5.0883	5.1584	5.117	4.2989	4.052	4.0518	4.206	4.9459	4.1596	4.729	4.7222
neg_2751	AK toxin I	metab_7919	C16787	HMDB0030401	394.1623045	neg	M-H2O-H	C23H27NO6	3.4545	0.080622715	0	51.4	-8.935373973	85146-09-4	-	-	-	-	-	-	Organic acids and derivatives	Carboxylic acids and derivatives	Amino acids, peptides, and analogues	3.3586	3.3681	3.5497	4.2955	3.3341	3.5952	3.7361	4.0351	3.3795	3.335	3.3325	4.1254	4.3207	4.8566	4.8832	4.3175	4.3288	4.1836	3.841	3.3279	4.769	4.4979	3.8254	3.3363	4.1693	4.1808
neg_2765	Glutamylisoleucine	metab_7934	-	HMDB0028822	259.130292	neg	M-H	C11H20N2O5	3.2997	0.139615128	0	52.7	1.332702087	5879-22-1	-	-	-	-	-	-	Organic acids and derivatives	Carboxylic acids and derivatives	Amino acids, peptides, and analogues	4.9739	5.1065	5.1689	5.2028	5.1369	4.9501	5.0443	5.1709	5.2825	4.7975	4.9961	5.2769	5.9543	5.5267	5.6455	5.5637	5.7734	5.6921	5.0568	4.8289	5.0646	4.8071	5.0312	4.8933	5.4166	5.3556
neg_2775	DL-4-Hydroxyphenyllactic Acid	metab_7945	-	-	181.0502857	neg	M-H	C9H10O4	3.2602	0.133559402	57.8	0	-1.903931734	-	-	-	-	-	-	-	-	-	-	4.2095	4.7068	4.5996	4.3242	4.6712	4.376	4.7472	4.5873	5.4052	4.3617	4.504	4.6489	5.1878	4.9918	5.3924	5.0634	5.1508	4.9806	4.6221	4.0604	4.3949	4.583	5.0001	4.7337	4.9522	4.9691
neg_2798	2-Hydroxypentanoic Acid	metab_7970	-	HMDB0001863	117.0549856	neg	M-H	C5H10O3	3.1892	0.020242425	54.9	0	-6.201683886	617-31-2	-	-	-	-	-	-	Lipids and lipid-like molecules	Fatty Acyls	Fatty acids and conjugates	4.5648	4.9881	4.6842	4.6303	5.0236	4.8621	4.8604	4.6691	4.7938	4.7484	4.8002	4.8487	5.2318	5.5341	5.3492	4.9778	5.1246	5.1514	4.7884	4.8279	5.0214	4.8309	5.2029	5.0262	5.0247	5.0376
neg_2825	N-Acetyl-DL-Methionine	metab_8001	-	MJDBOTE0000625	190.0540765	neg	M-H	C7H13NO3S	3.1425	0.124492503	89.9	0	-1.367623941	-	-	-	-	-	-	-	-	-	-	3.4117	4.2119	4.2073	4.4066	4.4163	3.5728	4.2314	4.7443	4.3535	3.13	3.546	4.3822	5.0942	5.081	5.2054	5.1629	5.0409	4.5544	4.466	3.3766	4.8154	4.4658	3.9634	4.077	4.7827	4.6934
neg_2829	Tiglic acid	metab_8005	C08279	LMFA01020030;HMDB0001470	99.04436615	neg	M-H	C5H8O2	3.128	0.089456316	64.4	0	-7.865001703	80-59-1	-	-	-	-	-	-	Lipids and lipid-like molecules	Fatty Acyls	Fatty acids and conjugates	2.4007	3.4556	3.4833	3.4588	3.4336	3.261	3.5438	3.8389	3.7725	2.3772	3.2155	3.6009	4.0965	3.9901	4.0958	4.0782	3.9355	3.8715	3.6096	2.3701	3.3746	3.4465	3.8648	3.7728	3.7664	3.8411
neg_2872	7-Methylguanosine 5'-phosphate	metab_8052	C03998	-	423.0818849	neg	M+FA-H	C11H17N5O8P+	3.0154	0.058893288	0	30.2	5.839552206	-	-	-	-	-	-	-	-	-	-	6.3948	5.2224	6.9845	6.8528	4.9664	5.7627	5.3826	6.9402	6.2898	6.6956	6.2659	6.3492	5.9771	5.5405	5.9798	5.2914	5.7533	6.7759	6.0122	5.0028	4.01	4.783	4.3692	6.7779	6.434	6.4242
neg_2877	Tyr Thr Ala Glu	metab_8057	-	-	481.1946017	neg	M-H	C21H30N4O9	2.9902	0.109749164	54.4	0	1.243451917	-	-	-	-	-	-	-	-	-	-	3.5773	3.5868	4.0058	4.6352	4.268	3.5783	3.5732	4.4628	3.6728	3.5537	3.5512	3.5707	5.0496	4.9897	5.3406	4.8795	4.6135	4.6143	4.1289	3.5466	4.5088	4.6483	4.3353	3.555	4.4597	4.3824
neg_2883	5-Acetylamino-6-formylamino-3-methyluracil	metab_8064	C16365	PW_C006748;HMDB0011105	271.0703878	neg	M+FA-H	C8H10N4O4	2.9767	0.00943521	0	32.2	8.758788781	85438-96-6	-	-	map01100;map01110;map00232	Metabolic pathways;Biosynthesis of secondary metabolites;Caffeine metabolism	Metabolism;Metabolism;Metabolism	Global and overview maps;Global and overview maps;Biosynthesis of other secondary metabolites	Organoheterocyclic compounds	Diazines	Pyrimidines and pyrimidine derivatives	3.4147	4.5294	3.3548	3.6304	4.7767	4.5735	4.6161	3.4217	4.4594	3.391	4.1155	3.408	5.2712	5.2762	5.1363	5.2594	5.1013	4.1993	4.1561	3.9932	4.9372	4.8122	4.684	3.5107	4.6724	4.6801
neg_2937	Beta-D-3-Ribofuranosyluric acid	metab_8123	C05513	HMDB0029920	299.063644	neg	M-H	C10H12N4O7	2.5365	0.218924653	0	43.1	1.072043945	2124-54-1	-	-	map01100;map00230	Metabolic pathways;Purine metabolism	Metabolism;Metabolism	Global and overview maps;Nucleotide metabolism	Organoheterocyclic compounds	Imidazopyrimidines	Purines and purine derivatives	3.0704	3.0799	4.0308	4.2329	4.157	3.0713	3.0662	3.9736	3.5889	3.0468	3.0443	3.0637	4.4711	3.5725	4.7716	4.4654	4.3699	3.4224	3.0186	3.0396	3.742	3.5214	3.3735	3.6936	3.7841	3.9712
neg_2939	Methylsuccinic Acid	metab_8125	-	HMDB0001844;LMFA01170119;MJDBOTE0000687	131.0343123	neg	M-H	C5H8O4	2.5365	0.031313603	91.6	0	-5.07413895	2174-58-5	-	-	-	-	-	-	Lipids and lipid-like molecules	Fatty Acyls	Fatty acids and conjugates	4.796	5.1273	5.0082	4.8174	5.0267	4.8497	4.9067	4.8536	5.4941	4.8474	4.9279	4.7857	5.4635	4.9566	5.5253	5.3375	5.3756	5.3233	4.7497	4.7359	4.8495	4.8286	5.1886	4.8432	5.0689	5.0944
neg_2940	Epijasminoside A	metab_8127	-	HMDB0033111	365.1358348	neg	M+Cl	C16H26O7	2.5285	0.02678054	0	48.2	-4.299752922	189148-81-0	-	-	-	-	-	-	Organic oxygen compounds	Organooxygen compounds	Carbohydrates and carbohydrate conjugates	4.5105	4.5898	4.9324	4.8836	4.8798	4.7418	4.8118	4.7346	4.7875	4.082	4.6445	4.6232	5.3974	5.3844	5.2827	5.3032	5.3396	5.1989	4.4875	4.1228	4.8706	4.859	4.9904	4.4861	4.9913	4.9708
neg_2949	Theaspirone A	metab_8136	-	HMDB0035228	229.1193527	neg	M+Na-2H	C13H20O2	2.4329	0.065379632	0	32.2	-7.903153086	24399-19-7	-	-	-	-	-	-	Organic oxygen compounds	Organooxygen compounds	Carbonyl compounds	2.828	2.8375	3.5958	2.7841	2.8035	2.8289	3.379	3.6495	3.903	2.8044	3.1661	2.8214	4.548	4.2423	4.2316	4.243	4.3332	4.1505	2.9786	2.7973	3.26	3.0325	3.3441	2.8057	3.7705	3.728
neg_2954	Valylglutamic acid	metab_8142	-	HMDB0029126	283.0687957	neg	M+K-2H	C10H18N2O5	2.418	0.142737635	0	35.1	-5.611988348	3062/7/5	-	-	-	-	-	-	Organic acids and derivatives	Carboxylic acids and derivatives	Amino acids, peptides, and analogues	4.5408	5.7744	5.5743	5.8692	5.7508	5.2793	5.427	5.6172	5.5868	4.3075	4.9751	5.2776	6.1915	6.0939	6.1368	6.1597	5.941	5.4073	4.9646	4.9185	5.7782	5.5736	5.4267	5.5362	5.7031	5.8015
neg_2971	Glycitin	metab_8161	C16195	HMDB0002219;LMPK12050096;MJDBOTE0001057	467.091866	neg	M+Na-2H	C22H22O10	2.1453	0.179084034	0	37.5	-9.18740931	40246-10-4	-	-	-	-	-	-	Phenylpropanoids and polyketides	Isoflavonoids	Isoflavonoid O-glycosides	3.3546	4.5519	3.2948	3.7678	4.4102	4.1422	4.192	3.9149	4.4079	3.331	3.542	3.348	4.7188	4.8414	5.0639	4.7925	5.0114	3.7056	3.3029	3.7626	4.0409	3.8626	3.3582	3.8119	4.416	4.5644
neg_2992	4-Pyridoxic Acid	metab_8184	C00847	PW_C000011;HMDB0000017	182.045573	neg	M-H	C8H9NO4	2.11	0.093961444	64	0	-1.684165403	82-82-6	-	-	map01100;map00750;map01120	Metabolic pathways;Vitamin B6 metabolism;Microbial metabolism in diverse environments	Metabolism;Metabolism;Metabolism	Global and overview maps;Metabolism of cofactors and vitamins;Global and overview maps	Organoheterocyclic compounds	Pyridines and derivatives	Pyridinecarboxylic acids and derivatives	2.8701	2.8797	3.6225	3.6967	3.0282	3.0356	3.2033	3.4757	3.3523	2.8466	2.8441	2.8805	4.0224	3.7972	4.3693	4.284	4.4577	3.6281	2.8184	2.8394	3.8695	3.0805	3.9401	2.8478	3.7422	3.8239
neg_3001	Apigenin 4'-O-glucoside	metab_8196	-	-	453.0764049	neg	M+Na-2H	C21H20O10	2.102	0.02270266	0	43.3	-9.048096048	-	-	-	-	-	-	-	-	-	-	3.8515	4.1325	4.0079	4.1719	4.2824	3.8567	3.4049	4.2977	4.6122	3.4038	3.4034	3.589	4.5002	4.4042	4.9189	4.5512	4.8673	3.6931	3.4134	3.3784	4.1927	3.9022	3.7977	4.2354	4.4281	4.4327
neg_3031	N-Acetylaspartylglutamic Acid	metab_8229	C12270	HMDB0001067	303.0837415	neg	M-H	C11H16N2O8	1.9727	0.214001612	84.6	0	1.158925119	3106-85-2	-	-	map01100;map00250	Metabolic pathways;Alanine, aspartate and glutamate metabolism	Metabolism;Metabolism	Global and overview maps;Amino acid metabolism	Organic acids and derivatives	Carboxylic acids and derivatives	Amino acids, peptides, and analogues	3.4356	3.5761	3.8218	3.8466	3.9843	3.4366	3.4921	4.0273	4.105	3.412	3.6406	3.5729	4.4744	4.6799	4.4805	4.2134	4.5147	4.4089	3.3838	3.4049	4.1497	4.178	4.1123	3.501	4.2988	4.1386
neg_3035	L-Tyrosine	metab_8233	C00082	HMDB0000158;PW_C000103;MJDBOTE0000356	180.0662724	neg	M-H	C9H11NO3	1.9256	0.089604829	81.5	0	-1.901911882	60-18-4	Peptides	Amino acids	map01100;map01110;map00350;map01240;map00730;map00130;map01210;map00998;map01230;map00680;map00460;map00360;map00261;map00970;map01055;map00400;map00401;map01059	Metabolic pathways;Biosynthesis of secondary metabolites;Tyrosine metabolism;Biosynthesis of cofactors;Thiamine metabolism;Ubiquinone and other terpenoid-quinone biosynthesis;2-Oxocarboxylic acid metabolism;Biosynthesis of various secondary metabolites - part 2;Biosynthesis of amino acids;Methane metabolism;Cyanoamino acid metabolism;Phenylalanine metabolism;Monobactam biosynthesis;Aminoacyl-tRNA…	Metabolism;Metabolism;Metabolism;Metabolism;Metabolism;Metabolism;Metabolism;Metabolism;Metabolism;Metabolism;Metabolism;Metabolism;Metabolism;Genetic Information Processing;Metabolism;Metabolism;Metabolism;Metabolism	Global and overview maps;Global and overview maps;Amino acid metabolism;Global and overview maps;Metabolism of cofactors and vitamins;Metabolism of cofactors and vitamins;Global and overview maps;Biosynthesis of other secondary metabolites;Global and overview maps;Energy metabolism;Metabolism of other amino acids;Amino acid metabolism;Biosynthesis of other secondary metabolites;Translation;Metabo…	Organic acids and derivatives	Carboxylic acids and derivatives	Amino acids, peptides, and analogues	4.3461	4.903	4.938	5.0844	5.1111	4.891	4.9589	5.0987	5.1202	4.3609	4.804	4.6461	5.5788	5.3427	5.5675	5.5315	5.4005	5.1673	4.6448	4.4668	5.171	4.9902	4.9075	4.8699	5.1532	5.2134
neg_3077	Maleic Acid	metab_8278	C01384	HMDB0303644;HMDB0000176;MJDBOTE0000465	115.0029386	neg	M-H	C4H4O4	1.5667	0.000695212	87.3	0	-6.409666826	110-16-7	-	-	map01100;map00650;map00350;map01120;map00760	Metabolic pathways;Butanoate metabolism;Tyrosine metabolism;Microbial metabolism in diverse environments;Nicotinate and nicotinamide metabolism	Metabolism;Metabolism;Metabolism;Metabolism;Metabolism	Global and overview maps;Carbohydrate metabolism;Amino acid metabolism;Global and overview maps;Metabolism of cofactors and vitamins	Organic acids and derivatives	Carboxylic acids and derivatives	Dicarboxylic acids and derivatives	4.912	5.3123	5.1574	5.2204	5.3789	5.1789	5.1763	5.1713	5.4402	4.6535	5.0768	5.1008	5.7106	5.5805	5.5766	5.4107	5.5149	5.2756	5.0834	4.9785	5.2326	5.1826	5.1302	5.2407	5.3582	5.3582
neg_3110	3-Hydroxyglutaric acid	metab_8316	-	HMDB0000428	147.0293158	neg	M-H	C5H8O5	1.2439	0.046824688	0	34	-3.925254974	638-18-6	-	-	-	-	-	-	Organic acids and derivatives	Hydroxy acids and derivatives	Beta hydroxy acids and derivatives	4.103	4.3176	4.2295	4.1853	4.4182	4.0038	4.2087	4.2955	4.3903	4.1402	4.1061	4.427	4.7252	4.5031	4.6774	4.4362	4.6738	4.4924	4.2881	4.0351	4.3118	4.2712	4.3678	4.3681	4.4082	4.3768
neg_3173	(3R)-Beta-Leucine	metab_8384	C02486	MJDBOTE0001116	130.086681	neg	M-H	C6H13NO2	0.8575	0.071195779	77.8	0	-5.120328448	-	-	-	-	-	-	-	-	-	-	4.5695	4.759	4.9623	4.9836	4.7948	4.6236	4.6929	5.1794	4.8308	4.5028	4.6647	4.6163	5.2176	5.1331	5.1643	5.0707	5.1235	5.1768	4.7338	4.6835	4.9956	4.9041	4.7924	4.8361	4.9645	4.9241
neg_318	Atrolactic acid	metab_8391	C05584	HMDB0000291	165.0552524	neg	M-H2O-H, M-H	C9H10O3	4.7657	0.008852038	41.3	0	-2.802475813	13244-77-4	-	-	map01100;map00350	Metabolic pathways;Tyrosine metabolism	Metabolism;Metabolism	Global and overview maps;Amino acid metabolism	Benzenoids	Phenols	Methoxyphenols	5.0963	5.6392	5.5697	5.2857	5.2461	5.0963	5.3479	5.4785	6.116	5.1846	5.1626	5.2893	5.7892	5.6491	6.1815	5.6901	5.7973	5.9514	5.3878	5.1333	5.5213	5.3614	5.6	5.6514	5.655	5.6613
neg_3183	3-Oxoadipic acid	metab_8395	C00846	HMDB0000398	205.0352089	neg	M+FA-H	C6H8O5	0.8415	0.029750723	0	37.3	-1.045571668	689-31-6	-	-	map01100;map00362;map01120;map01220	Metabolic pathways;Benzoate degradation;Microbial metabolism in diverse environments;Degradation of aromatic compounds	Metabolism;Metabolism;Metabolism;Metabolism	Global and overview maps;Xenobiotics biodegradation and metabolism;Global and overview maps;Global and overview maps	Organic acids and derivatives	Keto acids and derivatives	Medium-chain keto acids and derivatives	4.7054	5.1835	5.2055	5.1424	5.1622	4.862	5.0958	5.1838	5.2976	4.6072	4.8785	5.0156	5.892	5.5752	5.621	5.4406	5.6045	5.3958	4.9538	4.8429	4.993	4.9469	4.9741	5.0856	5.2463	5.249
neg_3186	N-Acetyl-L-glutamate 5-semialdehyde	metab_8398	C01250	HMDB0006488	218.0669594	neg	M+FA-H	C7H11NO4	0.8335	0.09578599	0	31.5	-0.296521881	13074-21-0	-	-	map01100;map00220;map01110;map01210;map00330;map01230	Metabolic pathways;Arginine biosynthesis;Biosynthesis of secondary metabolites;2-Oxocarboxylic acid metabolism;Arginine and proline metabolism;Biosynthesis of amino acids	Metabolism;Metabolism;Metabolism;Metabolism;Metabolism;Metabolism	Global and overview maps;Amino acid metabolism;Global and overview maps;Global and overview maps;Amino acid metabolism;Global and overview maps	Organic acids and derivatives	Carboxylic acids and derivatives	Amino acids, peptides, and analogues	3.7774	5.1903	5.0591	5.0397	5.3069	5.0307	5.2067	5.1271	5.231	4.0792	4.984	4.8354	5.8049	5.4677	5.3165	5.4746	5.601	4.5409	4.9113	4.9305	5.3225	4.9449	5.0238	5.0365	5.1851	5.1364
neg_3201	L-beta-aspartyl-L-glutamic acid	metab_8415	-	HMDB0011164	243.0624229	neg	M-H2O-H	C9H14N2O7	0.8183	0.039477895	0	40.3	0.62276099	-	-	-	-	-	-	-	Organic acids and derivatives	Peptidomimetics	Hybrid peptides	5.4184	5.7094	5.5551	5.3288	5.578	5.6929	5.5586	5.3686	5.5573	5.5772	5.5955	5.5152	4.3955	5.6509	4.6097	4.4575	5.1411	5.3766	5.5414	5.5744	5.566	5.5464	5.4246	5.4032	5.3879	5.3596
neg_3209	N-Acetyl-L-Alanine	metab_8423	-	HMDB0255053;HMDB0000766	130.0503048	neg	M-H	C5H9NO3	0.8183	0.049067239	82.5	0	-5.050933788	97-69-8	-	-	-	-	-	-	Organic acids and derivatives	Carboxylic acids and derivatives	Amino acids, peptides, and analogues	4.6158	5.2178	4.976	5.0198	5.2489	5.2388	5.4267	5.1007	5.1705	4.8378	5.2888	4.9477	5.5123	5.7208	5.2792	5.509	5.334	5.0569	5.1894	5.1467	5.6534	5.311	5.3816	5.0901	5.2826	5.3014
neg_3232	Beta-D-Galactopyranosyl-(1->3)-beta-D-galactopyranosyl-(1->6)-D-galactose	metab_8448	-	HMDB0038853	503.1625723	neg	M-H	C18H32O16	0.787	0.084663256	0	65.3	1.614057319	-	-	-	-	-	-	-	Organic oxygen compounds	Organooxygen compounds	Carbohydrates and carbohydrate conjugates	5.4388	4.5178	4.7199	4.5396	4.0903	4.6852	5.3163	5.085	4.8127	5.4222	4.7131	5.8948	4.0656	4.1836	4.8087	4.5848	5.0826	4.9005	5.0585	5.2457	4.472	5.2472	4.6843	4.6628	4.9493	5.0195
neg_3259	N-Acetylornithine	metab_8477	C00437	HMDB0240589;HMDB0003357;MJDBOTE0001166	173.0927982	neg	M-H	C7H14N2O3	0.779	0.02808062	60.3	0	-2.111819789	2185-16-2;6205-08-9	-	-	map01100;map01210;map00220;map01110;map01230	Metabolic pathways;2-Oxocarboxylic acid metabolism;Arginine biosynthesis;Biosynthesis of secondary metabolites;Biosynthesis of amino acids	Metabolism;Metabolism;Metabolism;Metabolism;Metabolism	Global and overview maps;Global and overview maps;Amino acid metabolism;Global and overview maps;Global and overview maps	Organic acids and derivatives	Carboxylic acids and derivatives	Amino acids, peptides, and analogues	4.76	5.139	5.0277	5.0467	5.1978	5.0823	5.0447	5.0339	5.1211	4.8268	5.028	4.9629	5.2506	5.3272	5.3018	5.3667	5.4644	5.1458	4.9908	4.9847	5.0423	5.0741	5.0487	5.07	5.2509	5.2387
neg_3302	D-1-Deoxy-erythro-hexo-2,3-diulose	metab_8525	-	HMDB0029934	383.1200523	neg	2M+Hac-H	C6H10O5	0.7468	0.098179304	0	42.9	1.710647603	-	-	-	-	-	-	-	Organic oxygen compounds	Organooxygen compounds	Carbohydrates and carbohydrate conjugates	5.3808	4.5295	4.505	4.4603	4.3122	4.4859	5.2054	4.8916	4.5389	5.366	4.4419	5.3395	3.7906	3.8378	3.9349	3.7851	4.5646	4.8492	4.984	5.012	4.6439	5.1466	4.4765	4.6301	4.7781	4.7113
neg_3304	2'-Fluoro-2',3'-dideoxyinosine	metab_8527	-	-	275.0544823	neg	M+Na-2H	C10H11FN4O3	0.7468	0.085403395	0	37.6	-6.706356636	-	-	-	-	-	-	-	-	-	-	4.6088	5.0516	5.2776	5.2313	5.1354	5.0832	5.1717	5.0743	5.2461	4.568	4.9226	4.7916	5.3843	5.5635	5.4843	5.2977	5.494	5.5612	4.8534	4.7482	5.2703	5.0148	5.1198	4.9918	5.3233	5.26
neg_3327	Imidazolelactic acid	metab_8552	C05132	HMDB0002320	155.045684	neg	M-H	C6H8N2O3	0.7309	0.040068014	0	39.6	-3.406848203	876-19-7	-	-	-	-	-	-	Organoheterocyclic compounds	Azoles	Imidazoles	3.5752	4.0555	3.9773	4.0008	4.3609	3.8768	4.3888	4.4464	4.5302	3.4271	4.0041	4.0321	4.7652	4.7824	4.6892	4.699	4.7657	4.3483	3.9619	3.6679	4.3773	4.2842	4.3079	4.0372	4.4598	4.492
neg_3341	LysoPE(0:0/14:1(9Z))	metab_8568	-	HMDB0011471	444.2093001	neg	M+Na-2H	C19H38NO7P	0.715	0.0292233	0	36.9	-9.349105081	-	-	-	-	-	-	-	Lipids and lipid-like molecules	Glycerophospholipids	Glycerophosphoethanolamines	5.4455	5.1386	5.1149	5.1992	5.2392	5.3325	5.0001	5.1061	5.2227	5.4689	5.3613	5.332	4.536	3.8023	4.8686	4.056	4.5643	4.7264	5.2345	5.4131	4.6578	5.0004	4.8802	5.3345	5.1002	5.0785
neg_3359	2-Amino-4-[(2-hydroxy-1-oxopropyl)amino]butanoic acid	metab_8587	-	HMDB0031412	189.0876834	neg	M-H	C7H14N2O4	0.6992	0.110764213	0	45.4	-2.089058691	38710-35-9	-	-	-	-	-	-	Organic acids and derivatives	Carboxylic acids and derivatives	Amino acids, peptides, and analogues	3.6243	3.7744	3.4586	3.3497	3.7199	3.4726	3.3895	3.3443	3.9004	3.37	3.3675	3.387	4.4287	4.3548	4.3869	4.4367	4.3377	3.7474	3.3419	3.4821	4.2684	4.0185	4.1612	3.7852	3.972	3.9581
neg_3395	DL-Carnitine Hydrochloride	metab_8627	-	-	196.0744896	neg	M-H	C7H16ClNO3	0.6596	0.092368456	30.7	0	-0.53296284	-	-	-	-	-	-	-	-	-	-	4.1471	4.3228	4.4825	4.648	4.5777	4.4787	4.5445	4.2431	4.5913	4.1958	4.3913	4.256	4.797	4.8041	4.8228	5.0444	4.8526	4.3143	4.4527	4.6525	4.6737	4.4349	4.5752	4.5817	4.7519	4.6715
neg_3402	Citrulline	metab_8636	C00327	PW_C000723;HMDB0000904;MJDBOTE0000481	174.0880484	neg	M-H	C6H13N3O3	0.6518	0.026430824	76.5	0	-2.093176906	372-75-8	Peptides	Amino acids	map01100;map00220;map00997;map01110;map01230	Metabolic pathways;Arginine biosynthesis;Biosynthesis of various secondary metabolites - part 3;Biosynthesis of secondary metabolites;Biosynthesis of amino acids	Metabolism;Metabolism;Metabolism;Metabolism;Metabolism	Global and overview maps;Amino acid metabolism;Biosynthesis of other secondary metabolites;Global and overview maps;Global and overview maps	Organic acids and derivatives	Carboxylic acids and derivatives	Amino acids, peptides, and analogues	3.9729	3.9617	3.4716	4.1663	4.26	4.1877	4.4195	3.9722	4.344	3.6282	4.3476	4.2284	4.8966	4.7569	4.5746	4.7608	4.6	4.0114	4.0092	4.1007	4.4063	4.4772	4.4307	4.2964	4.4822	4.4607
neg_3458	D-Ornithine	metab_8695	C00515	HMDB0003374;PW_C001864	131.0819481	neg	M-H	C5H12N2O2	0.6201	0.11432616	0	35.3	-4.94401803	348-66-3	-	-	map01100;map00997;map01110	Metabolic pathways;Biosynthesis of various secondary metabolites - part 3;Biosynthesis of secondary metabolites	Metabolism;Metabolism;Metabolism	Global and overview maps;Biosynthesis of other secondary metabolites;Global and overview maps	Organic acids and derivatives	Carboxylic acids and derivatives	Amino acids, peptides, and analogues	4.0268	4.129	4.0278	4.0405	4.1514	4.1562	4.2611	4.0813	4.2644	4.0783	4.1893	4.0166	4.7505	4.5333	4.5964	4.5429	4.5208	4.1556	4.0522	3.966	4.5271	4.4977	4.1713	4.3044	4.3969	4.2993
neg_3600	Glycerophosphoinositol	metab_8853	C01225	HMDB0011649	333.0598486	neg	M-H	C9H19O11P	0.5661	0.14976285	0	51.9	1.876810847	129830-95-1	-	-	-	-	-	-	Lipids and lipid-like molecules	Glycerophospholipids	Glycerophosphoinositols	4.3003	4.679	4.6787	5.0272	5.0937	4.883	4.705	4.7461	4.7244	3.941	4.5653	4.7521	4.9013	5.1896	5.3108	5.2806	5.2763	4.8654	3.5586	4.2603	5.3542	5.0224	4.6886	4.6938	4.8761	4.9733
neg_38	GDP-Man	metab_9068	-	-	604.0710686	neg	M-H, M+K-2H, M+Na-2H	C16H25N5O16P2	0.779	0.011150589	92.2	0	1.970064059	-	-	-	-	-	-	-	-	-	-	5.8409	6.0501	7.1759	7.2511	6.0653	6.1974	6.5186	6.8427	6.0373	5.6846	5.7456	6.8832	5.1686	5.6708	5.8839	5.2211	5.1501	6.664	5.5346	5.9201	5.806	5.9312	6.1793	6.4293	6.4306	6.4271
neg_4	3-Guanidinopropanoate	metab_9090	C03065	HMDB0013222	130.0615154	neg	M-H, 2M-H, M+Cl, M-H2O-H	C4H9N3O2	0.6992	0.025767139	54.4	0	-5.224269998	353-09-3	-	-	-	-	-	-	Organic nitrogen compounds	Organonitrogen compounds	Guanidines	5.5123	5.8664	5.7923	5.7934	5.9074	5.8326	5.8026	5.7244	5.883	5.4865	5.8715	5.6468	5.9788	5.9601	6.0283	6.112	6.0427	5.8295	5.7267	5.7259	5.894	5.8782	5.9066	5.8532	5.9234	5.9017
neg_440	Hydroxymethylcarbonyl	metab_9136	-	HMDB0253277	179.0557494	neg	M+FA-H, 2M+Hac-H	C2H4O2	0.715	0.007900219	0	40.3	-3.00188962	-	-	-	-	-	-	-	Organic oxygen compounds	Organooxygen compounds	Alcohols and polyols	5.6013	5.8305	6.0452	6.0763	6.0231	5.7809	6.0597	6.205	6.1368	5.7035	5.7291	6.2173	6.1581	6.4448	6.3221	6.1068	6.1311	6.3883	5.7113	5.647	6.2546	6.132	5.9776	5.9859	6.144	6.1486
neg_511	ALPHA,BETA-TREHALOSE	metab_9214	-	HMDB0029880	387.1151681	neg	M-H, M+FA-H	C12H22O11	0.7548	0.029496718	38	0	2.203220731	585-91-1	-	-	-	-	-	-	Organic oxygen compounds	Organooxygen compounds	Carbohydrates and carbohydrate conjugates	5.8366	5.3705	5.2989	5.047	5.3309	5.3947	5.8615	5.4074	5.5807	5.8113	5.6846	6.2605	4.9303	5.1387	5.1032	5.1956	5.6465	5.1998	5.3794	5.5619	5.385	5.4961	5.2287	5.6896	5.5127	5.4877
neg_553	Pyroglutamic acid	metab_9259	C01879	PW_C000182;HMDB0000267	174.0403874	neg	M-H, M+FA-H	C5H7NO3	0.8183	0.020216369	0	49.2	-3.165875334	98-79-3	Peptides	Amino acids	map01100;map00480	Metabolic pathways;Glutathione metabolism	Metabolism;Metabolism	Global and overview maps;Metabolism of other amino acids	Organic acids and derivatives	Carboxylic acids and derivatives	Amino acids, peptides, and analogues	5.9738	6.7293	6.3076	6.4647	6.7347	6.7251	6.9188	6.5372	6.5435	6.2052	6.7459	6.332	6.8149	7.1515	6.5247	6.9504	6.7584	6.4604	6.5566	6.5836	7.1459	6.7375	6.88	6.4693	6.71	6.7198
neg_664	L-Arginine	metab_9382	C00062	PW_C000396;HMDB0303361;HMDB0062762;HMDB0000517;MJDBOTE0001777	173.1040301	neg	M-H	C6H14N4O2	0.6121	0.021165822	78.5	0	-2.120625604	74-79-3	Peptides	Amino acids	map01100;map00220;map00997;map02010;map00330;map00331;map01230;map01110;map00970;map00261	Metabolic pathways;Arginine biosynthesis;Biosynthesis of various secondary metabolites - part 3;ABC transporters;Arginine and proline metabolism;Clavulanic acid biosynthesis;Biosynthesis of amino acids;Biosynthesis of secondary metabolites;Aminoacyl-tRNA biosynthesis;Monobactam biosynthesis	Metabolism;Metabolism;Metabolism;Environmental Information Processing;Metabolism;Metabolism;Metabolism;Metabolism;Genetic Information Processing;Metabolism	Global and overview maps;Amino acid metabolism;Biosynthesis of other secondary metabolites;Membrane transport;Amino acid metabolism;Biosynthesis of other secondary metabolites;Global and overview maps;Global and overview maps;Translation;Biosynthesis of other secondary metabolites	Organic acids and derivatives	Carboxylic acids and derivatives	Amino acids, peptides, and analogues	4.982	5.0617	4.8917	4.9412	5.0551	5.0604	5.0551	4.9548	5.1374	4.8974	5.0939	4.9583	5.5143	5.3269	5.4007	5.348	5.2343	4.9543	5.0087	5.0055	5.306	5.2838	5.0504	5.1477	5.1853	5.1872
neg_691	Arabinonic acid	metab_9411	C00878	HMDB0000539	165.0399831	neg	M-H	C5H10O6	0.636	0.006558146	0	48.7	-2.881556363	488-30-2	-	-	map00053	Ascorbate and aldarate metabolism	Metabolism	Carbohydrate metabolism	Organic oxygen compounds	Organooxygen compounds	Carbohydrates and carbohydrate conjugates	6.4307	6.311	6.2563	6.1509	6.3875	6.3843	6.2359	6.1316	6.4886	6.3525	6.4506	6.3942	5.6143	5.7749	6.0052	5.7942	5.85	5.7567	6.0528	6.4398	6.2142	6.2235	6.1103	6.3197	6.2188	6.2134
neg_701	Galactaric acid	metab_9421	C00879	HMDB0000639;LMFA01170107	209.0300827	neg	M-H	C6H10O8	0.6438	0.19316494	0	37.2	-0.990887585	526-99-8	-	-	map01100;map00053	Metabolic pathways;Ascorbate and aldarate metabolism	Metabolism;Metabolism	Global and overview maps;Carbohydrate metabolism	Organic oxygen compounds	Organooxygen compounds	Carbohydrates and carbohydrate conjugates	5.1922	4.5549	5.2583	4.8349	4.1728	5.0459	3.6525	5.1377	5.0847	4.6464	5.3066	5.4075	4.6058	4.6037	4.2268	5.3006	3.0364	4.6185	4.8069	4.7635	2.0504	0.5849	3.4977	5.1209	4.645	4.8046
neg_747	N-Acetylgalactosamine	metab_9470	C01074	HMDB0000212	266.0885507	neg	M+FA-H	C8H15NO6	0.715	0.022658288	0	36.8	1.857427352	1811-31-0	-	-	-	-	-	-	Organic oxygen compounds	Organooxygen compounds	Carbohydrates and carbohydrate conjugates	4.6075	4.9597	4.8976	5.1075	5.0656	4.8252	5.0265	4.9943	4.6691	4.6857	4.6751	4.7147	5.0253	5.0432	5.0856	5.164	5.0421	4.8485	4.4983	4.7238	5.2616	5.1091	4.9666	4.9907	5.0128	5.0137
neg_761	D-Ribulose	metab_9486	C00309	HMDB0000621	149.0450072	neg	M-H	C5H10O5	0.7309	0.024902829	62.2	0	-3.597138352	488-84-6;131064-70-5	Carbohydrates	Monosaccharides	map01100;map00040	Metabolic pathways;Pentose and glucuronate interconversions	Metabolism;Metabolism	Global and overview maps;Carbohydrate metabolism	Organic oxygen compounds	Organooxygen compounds	Carbohydrates and carbohydrate conjugates	4.9981	5.1622	5.2406	5.1034	5.1903	5.0741	5.2516	5.4217	5.2749	5.0387	5.045	5.2887	5.8194	5.6387	5.7951	5.6717	5.6919	5.5029	5.103	5.057	5.1646	5.1473	5.2104	5.2337	5.4117	5.3964
neg_765	Glutamylserine	metab_9490	-	HMDB0028828	269.0549799	neg	M+Cl	C8H14N2O6	0.7309	0.164590861	0	45.9	1.676246762	5875-38-7	-	-	-	-	-	-	Organic acids and derivatives	Carboxylic acids and derivatives	Amino acids, peptides, and analogues	3.3668	4.2956	4.5125	4.426	4.0941	3.9415	4.2691	4.5729	4.462	4.2436	4.4142	4.4676	4.9659	4.777	4.8854	4.7998	4.822	4.8374	4.7466	3.9834	4.0237	4.1286	4.6147	4.2946	4.6327	4.4894
neg_777	3-Hydroxyadipic acid 3,6-lactone	metab_9503	-	HMDB0029171	143.0344118	neg	M-H	C6H8O4	0.7468	0.131559387	0	50.1	-3.960637856	60551-20-4	-	-	-	-	-	-	Organoheterocyclic compounds	Lactones	Gamma butyrolactones	4.1857	4.0277	4.3418	4.5688	4.0309	4.0409	4.0958	4.8364	3.8658	4.3518	3.86	4.8611	3.4861	3.7714	3.876	3.3223	3.8414	5.0349	4.2471	4.0564	3.846	4.2802	3.7274	3.7847	4.1754	4.1045
neg_824	Prolylhydroxyproline	metab_9556	-	HMDB0256781;HMDB0006695	227.1038002	neg	M-H	C10H16N2O4	0.795	0.176628995	71.7	0	0.305238441	18684-24-7	-	-	-	-	-	-	Organic acids and derivatives	Carboxylic acids and derivatives	Amino acids, peptides, and analogues	3.7727	4.3837	4.6704	4.8145	3.4528	3.9214	3.4963	3.0596	3.3971	3.2284	4.3384	4.2944	3.0598	3.107	3.8477	3.7422	3.4877	3.6464	3.2254	3.0783	3.1208	3.2354	3.4363	3.0866	3.8383	3.9398
neg_853	Cytidylyl-(3',5')-guanosine	metab_9587	-	-	633.1277556	neg	M+FA-H	C19H25N8O12P	0.8415	0.185061866	0	51.1	-5.784754127	-	-	-	-	-	-	-	-	-	-	4.7065	5.7791	5.196	4.5531	5.6603	4.6606	5.3144	5.3008	5.6845	4.9216	4.571	4.5905	5.61	5.6927	5.6731	5.3989	5.566	4.6246	4.5453	4.6238	5.5494	5.5905	5.1848	5.2906	5.4619	5.3189
neg_876	Ureidoisobutyric acid	metab_9612	C05100	HMDB0002031;PW_C001363	145.0612771	neg	M-H	C5H10N2O3	0.9283	0.027928936	0	50.2	-4.029666782	19140-82-0;2905-86-4	-	-	-	-	-	-	Organic acids and derivatives	Organic carbonic acids and derivatives	Ureas	3.7051	4.9004	4.5377	4.4859	4.5302	4.3598	4.7503	4.6661	4.981	3.4884	4.8875	4.0994	5.4903	5.3472	5.3409	5.5333	5.6397	5.1231	4.5593	4.5771	5.0263	5.0467	5.0621	4.484	5.1363	5.1208
neg_902	N-Acetyl-DL-Aspartic Acid	metab_9642	-	-	174.0403936	neg	M-H	C6H9NO5	1.1807	0.039898413	74.1	0	-2.298727093	-	-	-	-	-	-	-	-	-	-	5.3035	6.0301	5.6548	5.9486	6.1439	6.0444	6.3063	5.893	5.9355	5.2734	5.997	5.5756	6.2776	6.7008	6.1011	6.51	6.3635	5.9695	5.6159	5.775	6.6022	6.1912	6.2804	5.7719	6.2093	6.1749
neg_970	Trans-Aconitic Acid	metab_9715	C02341	HMDB0000958;MJDBOTE0001106	173.0087828	neg	M-H	C6H6O6	2.0241	0.083810996	69.2	0	-2.176320196	4023-65-8	Organic acids	Carboxylic acids	map01100;map00660	Metabolic pathways;C5-Branched dibasic acid metabolism	Metabolism;Metabolism	Global and overview maps;Carbohydrate metabolism	Organic acids and derivatives	Carboxylic acids and derivatives	Tricarboxylic acids and derivatives	2.6926	3.0335	2.6329	2.6487	3.4691	2.6936	3.4647	2.6434	3.8633	2.6691	2.768	3.18	4.0364	4.3868	4.2726	4.2537	4.2754	3.0817	2.6409	2.7617	3.568	3.9419	3.494	2.6703	3.8636	3.7951
neg_988	Isovaleric Acid	metab_9734	C08262	LMFA01020181;HMDB0000718;MJDBOTE0000751	147.0657264	neg	M+FA-H	C5H10O2	2.11	0.069426438	34	0	-5.447501209	503-74-2	-	-	map01110	Biosynthesis of secondary metabolites	Metabolism	Global and overview maps	Lipids and lipid-like molecules	Fatty Acyls	Fatty acids and conjugates	3.2397	3.7119	3.7498	3.6238	3.8047	3.643	3.926	3.9081	3.9289	3.6085	3.7266	3.7892	4.4257	4.1875	4.3555	4.3801	4.2706	4.0124	3.82	3.5678	3.7258	3.7403	3.9548	3.7941	3.9884	4.0431
neg_995	O-methoxycatechol-O-sulphate	metab_9742	-	HMDB0060013	203.0017773	neg	M-H	C7H8O5S	2.1153	0.07798638	0	48.6	-0.934310215	-	-	-	-	-	-	-	Organic acids and derivatives	Organic sulfuric acids and derivatives	Arylsulfates	4.044	4.5668	4.8367	4.7403	4.5481	4.3648	4.0256	4.2233	5.242	4.3418	4.642	4.4319	4.7167	4.8558	5.6993	5.303	5.1539	5.123	4.5965	3.9428	4.7048	4.8522	5.6617	4.4156	5.0097	5.0775
neg_844	Adenosine monophosphate	metab_9748	C00020;C00946;C01367	PW_C000032;HMDB0000045;HMDB0003540;HMDB0011617	346.056221	neg	M-H	C10H14N5O7P	0.8183	0.053592221	80.4	0	1.19005169	61-19-8;130-49-4;84-21-9	Nucleic acids;-;-	Nucleotides;-;-	map01100;map01110;map00230;map01240	Metabolic pathways;Biosynthesis of secondary metabolites;Purine metabolism;Biosynthesis of cofactors	Metabolism;Metabolism;Metabolism;Metabolism	Global and overview maps;Global and overview maps;Nucleotide metabolism;Global and overview maps	Nucleosides, nucleotides, and analogues	Purine nucleotides	Purine ribonucleotides	6.3208	6.2274	6.3157	5.9878	6.7609	6.9216	6.2719	6.4821	6.917	6.4004	6.8238	6.2066	5.9917	5.4467	6.3672	6.4953	6.5709	5.5211	5.8851	6.6384	5.5902	5.7242	6.2188	6.5923	6.4035	6.4394
neg_910	Dehydroascorbic Acid	metab_9754	C05422	PW_C000977;HMDB0001264	173.0087378	neg	M-H	C6H6O6	1.2597	0.294090489	58.8	0	-2.43443961	490-83-5	-	-	map01100;map00480;map00053	Metabolic pathways;Glutathione metabolism;Ascorbate and aldarate metabolism	Metabolism;Metabolism;Metabolism	Global and overview maps;Metabolism of other amino acids;Carbohydrate metabolism	Organoheterocyclic compounds	Lactones	Gamma butyrolactones	4.2511	4.7921	3.5278	3.985	4.6353	3.4666	3.9754	3.3619	3.1668	2.8441	2.8416	4.047	3.793	5.3969	4.2676	4.6161	4.0883	3.9414	2.816	2.837	5.0511	4.0781	2.8712	3.4852	3.7742	3.8427
neg_969	Mesaconic Acid	metab_9765	C01732	LMFA01170116;HMDB0000749;HMDB0000634	129.0186679	neg	M-H	C5H6O4	2.0241	0.070653451	41	0	-5.109398313	498-24-8;498-23-7	-	-	map01100;map00630;map00660;map01200;map01120	Metabolic pathways;Glyoxylate and dicarboxylate metabolism;C5-Branched dibasic acid metabolism;Carbon metabolism;Microbial metabolism in diverse environments	Metabolism;Metabolism;Metabolism;Metabolism;Metabolism	Global and overview maps;Carbohydrate metabolism;Carbohydrate metabolism;Global and overview maps;Global and overview maps	Lipids and lipid-like molecules	Fatty Acyls	Fatty acids and conjugates	3.6047	3.8061	3.6573	3.6495	3.946	3.7011	3.9365	3.7059	4.0906	3.6549	3.6905	3.8095	4.1343	4.4428	4.3881	4.4056	4.3579	3.7067	3.5931	3.5532	4.0111	4.0889	3.8059	3.6962	4.0503	3.9892
neg_2930	Methylnoradrenaline	metab_9766	C11768;C17925	HMDB0015652;HMDB0002832	164.0712221	neg	M-H2O-H	C9H13NO3	2.5495	0.125817924	0	33.7	-2.621879511	6539-57-7;829-74-3	-	-	-	-	-	-	Benzenoids	Benzene and substituted derivatives	Phenylpropanes	4.3134	4.5796	5.0064	5.0603	4.9489	4.6211	4.8277	5.1726	4.9571	4.2121	4.7324	4.6353	5.6712	5.4946	5.5816	5.5657	5.5078	5.2688	4.4958	4.2237	5.1267	4.9226	4.6967	4.7968	5.132	5.2367
neg_2835	Phenol sulphate	metab_9768	C00850;C02180	PW_C040399;HMDB0060015	172.9909969	neg	M-H	C6H6O4S	3.1106	0.011729991	0	59.9	-2.335218573	937-34-8	-	-	-	-	-	-	Organic acids and derivatives	Organic sulfuric acids and derivatives	Arylsulfates	4.9705	4.8157	5.9273	5.6931	5.2741	5.1627	5.5734	5.784	5.7967	5.2344	5.7252	5.522	5.877	5.8199	5.9945	5.8781	5.8801	5.8523	5.7597	5.1667	5.508	5.6074	6.1077	5.4539	5.7615	5.7691
[truncated: 1 more columns]
