# Supplementary material for: Uterine microbial communities and their potential role in the regulation of epithelium cell cycle and apoptosis in aged hens
Source: Microbiome. 2023 Nov 11;11:251. doi: 10.1186/s40168-023-01707-7 (PMC10638742; doi:10.1186/s40168-023-01707-7)
Supplement: Supplementary file 18 — Additional file 17: Table S6. Spearman’s correlation analysis between differential metabolites and gene sets. [file 40168_2023_1707_MOESM17_ESM.xlsx]

## Sheet: Sheet 1
cluster1					cluster5
Omics_1	Omics_2	Correlation	P-Value		Omics_1	Omics_2	Correlation	P-Value
metab_920	LOC423752	0.811355	1.41654e-05		metab_190	TNFSF15	0.847087	2.45769e-06
metab_1933	CENPI	0.849778	2.1165e-06		metab_597	IL12B	-0.802597	2.05929e-05
metab_3596	GATA2	0.809595	1.52945e-05		metab_808	OVAL	-0.836145	4.38906e-06
metab_3596	SOX7	0.821546	8.94136e-06		metab_808	TNFSF15	-0.839037	3.78102e-06
metab_3596	BMF	0.815842	1.16071e-05		metab_820	IL12B	-0.868127	7.02914e-07
metab_3596	GRHL2	0.805265	1.84108e-05		metab_920	POMC	-0.828792	6.33281e-06
metab_3832	GATA2	0.828728	6.3525e-06		metab_986	IL12B	-0.800286	2.2661e-05
metab_3832	ADORA2A	0.827094	6.87561e-06		metab_1494	LOC112533511	-0.821564	8.93383e-06
metab_3832	HEY2	0.83435	4.8076e-06		metab_3596	AREG	-0.814826	1.21484e-05
metab_3832	BMF	0.802145	2.09841e-05		metab_3596	MCOLN2	-0.804036	1.93895e-05
metab_3832	SALL4	0.874993	4.4591e-07		metab_3596	ARTN	-0.829957	5.9822e-06
metab_3832	IPMK	0.824021	7.96137e-06		metab_3596	CD55	-0.805989	1.78544e-05
metab_3832	TGIF1	0.848521	2.27038e-06		metab_3596	DMP1	-0.803518	1.98153e-05
metab_3832	GMNN	0.816167	1.14388e-05		metab_3596	PCYOX1L	-0.801885	2.12119e-05
metab_3832	WLS	0.875626	4.27029e-07		metab_3596	C4BPG	-0.806402	1.75438e-05
metab_3832	SLC35F3	0.881073	2.91321e-07		metab_3596	LOC112531715	-0.840968	3.41711e-06
metab_3832	TCERG1L	0.800119	2.28173e-05		metab_3832	MCOLN2	-0.827078	6.8808e-06
metab_3832	SLC25A10	0.804342	1.9142e-05		metab_3832	LOC378902	-0.805722	1.8058e-05
metab_3832	HAS2	0.831786	5.46591e-06		metab_3832	PHLDA1	-0.902281	5.38742e-08
metab_3832	ZCCHC4	0.812004	1.37676e-05		metab_3832	HTR2B	-0.815608	1.17298e-05
metab_3832	FAM171B	0.839409	3.70835e-06		metab_3832	LOC121111678	-0.844978	2.75774e-06
metab_3832	LOC107054123	0.820841	9.23861e-06		metab_3832	CALB1	-0.80147	2.15803e-05
metab_3832	FHDC1	0.813816	1.27075e-05		metab_3832	EAF2	-0.805808	1.79918e-05
metab_3832	SLC25A15	0.817019	1.10068e-05		metab_3832	HOPX	-0.815371	1.18556e-05
metab_3839	LOC101751245	0.80802	1.63707e-05		metab_3832	PRKCQ	-0.818095	1.04816e-05
metab_3922	TUSC5	0.818504	1.02876e-05		metab_3832	TPM4	-0.827775	6.65297e-06
metab_3972	LOC423752	0.813526	1.28722e-05		metab_3832	TNFSF15	-0.802757	2.0456e-05
metab_4166	ADORA2A	0.803302	1.99955e-05		metab_3922	PKHD1	-0.827023	6.899e-06
metab_4166	LOC422353	0.816839	1.10967e-05		metab_3972	POMC	-0.81743	1.08034e-05
metab_4166	SLC13A2	0.804916	1.86844e-05		metab_4021	OVAL	-0.839254	3.73848e-06
metab_4166	PPP2R2C	0.838214	3.94608e-06		metab_4021	RBP	-0.81588	1.15875e-05
metab_4430	ENTPD2L	0.800235	2.27089e-05		metab_4021	LYZ	-0.800429	2.25281e-05
metab_4448	GATA2	0.823099	8.31481e-06		metab_4023	POMC	-0.808963	1.57186e-05
metab_4448	NELFA	0.838607	3.8665e-06		metab_4032	PHLDA2	-0.807908	1.64492e-05
metab_4448	ADORA2A	0.812806	1.32895e-05		metab_4032	SRM	-0.830001	5.96914e-06
metab_4448	BMF	0.821472	8.97193e-06		metab_4032	TRIM35	-0.822394	8.59422e-06
metab_4448	ID2	0.829249	6.19313e-06		metab_4032	DMP1	-0.831976	5.41472e-06
metab_4448	SALL4	0.835463	4.54409e-06		metab_4032	PCYOX1L	-0.836015	4.4181e-06
metab_4448	TGIF1	0.807499	1.67404e-05		metab_4032	SLC7A5	-0.832429	5.29381e-06
metab_4448	PDIA2	0.800366	2.25864e-05		metab_4032	LOC121107741	-0.819394	9.87695e-06
metab_4448	SLC35F3	0.814173	1.25077e-05		metab_4032	C4BPG	-0.832029	5.4004e-06
metab_4448	LOC101751245	0.802342	2.08129e-05		metab_4032	LY6CLEL	-0.832848	5.18437e-06
metab_4449	GATA2	0.855767	1.50169e-06		metab_4138	IL12B	-0.824849	7.65483e-06
metab_4449	NELFA	0.875549	4.29289e-07		metab_4166	AREG	-0.801881	2.12158e-05
metab_4449	SOX7	0.855459	1.52895e-06		metab_4166	TSKU	-0.838801	3.82766e-06
metab_4449	ADORA2A	0.836218	4.37264e-06		metab_4166	SGK3	-0.855086	1.56261e-06
metab_4449	HEY2	0.809781	1.51716e-05		metab_4166	MCOLN2	-0.857599	1.3479e-06
metab_4449	BMF	0.839162	3.75656e-06		metab_4166	FOS	-0.804886	1.87081e-05
metab_4449	ID2	0.858135	1.30559e-06		metab_4166	PLK2	-0.850553	2.02633e-06
metab_4449	SALL4	0.838027	3.9843e-06		metab_4166	RHOU	-0.815012	1.20476e-05
metab_4449	IPMK	0.802614	2.05781e-05		metab_4166	ARTN	-0.828861	6.31135e-06
metab_4449	DSE	0.820677	9.30934e-06		metab_4166	CD55	-0.857097	1.38863e-06
metab_4449	PDIA2	0.857437	1.36095e-06		metab_4166	SRM	-0.806593	1.7401e-05
metab_4449	ADRA2A	0.808233	1.62211e-05		metab_4166	MEF2D	-0.822499	8.55203e-06
metab_4449	GRHL2	0.84105	3.40248e-06		metab_4166	CNKSR3	-0.823384	8.20421e-06
metab_4449	SLC35C1	0.831819	5.45687e-06		metab_4166	TRIB1	-0.83293	5.16309e-06
metab_4449	DRCC1	0.808587	1.59757e-05		metab_4166	LOC112531715	-0.841307	3.35653e-06
metab_4449	SLC6A4	0.826486	7.07961e-06		metab_4448	AREG	-0.84062	3.48037e-06
metab_4449	SLC4A7	0.808292	1.61802e-05		metab_4448	FOS	-0.817221	1.09066e-05
metab_4449	RBBP8NL	0.81546	1.18084e-05		metab_4448	ARTN	-0.860709	1.11818e-06
metab_4449	PPP2R2C	0.846822	2.49384e-06		metab_4448	CD55	-0.815902	1.15758e-05
metab_4449	LOC101751245	0.887849	1.76277e-07		metab_4448	VLDLR	-0.805693	1.80802e-05
metab_4449	LOC107054070	0.8218	8.83598e-06		metab_4448	ETV4	-0.834303	4.81918e-06
metab_4661	LOC101751245	0.828213	6.51342e-06		metab_4448	GNG4	-0.841633	3.29916e-06
metab_4903	GATA2	0.805981	1.78608e-05		metab_4448	PCYOX1L	-0.820875	9.22424e-06
metab_4903	NELFA	0.82452	7.77528e-06		metab_4448	HTR2B	-0.83535	4.5703e-06
metab_4903	SOX7	0.807333	1.68598e-05		metab_4448	LOC121111678	-0.800995	2.20086e-05
metab_4903	ADORA2A	0.832701	5.22251e-06		metab_4448	CALB1	-0.819453	9.85009e-06
metab_4903	ID2	0.805774	1.80183e-05		metab_4448	TPM4	-0.810664	1.45999e-05
metab_4903	KCNV1	0.813552	1.28575e-05		metab_4448	LOC112531715	-0.844947	2.76235e-06
metab_4903	FAM83F	0.800968	2.20325e-05		metab_4448	TNS4	-0.854648	1.603e-06
metab_4903	SLC35C1	0.807082	1.70419e-05		metab_4449	AREG	-0.883579	2.42804e-07
metab_4903	SLC6A4	0.878963	3.38555e-07		metab_4449	TSKU	-0.835666	4.49746e-06
metab_4903	ELAVL4	0.819819	9.68548e-06		metab_4449	PHLDA2	-0.848316	2.29632e-06
metab_4903	PPP2R2C	0.877037	3.8742e-07		metab_4449	SGK3	-0.824985	7.60583e-06
metab_4903	LOC107053383	0.834493	4.77316e-06		metab_4449	FOS	-0.874402	4.64196e-07
metab_5564	ZCCHC4	0.801056	2.19523e-05		metab_4449	PLK2	-0.822651	8.49134e-06
metab_6224	LOC107054123	0.802201	2.09355e-05		metab_4449	ARTN	-0.864616	8.78587e-07
metab_6224	AATK	0.832331	5.31982e-06		metab_4449	CD55	-0.82034	9.45569e-06
metab_6294	GATA2	0.841339	3.35096e-06		metab_4449	LOC378902	-0.829916	5.99428e-06
metab_6294	NELFA	0.845232	2.72004e-06		metab_4449	VLDLR	-0.800431	2.25262e-05
metab_6294	SOX7	0.836666	4.2736e-06		metab_4449	TRIM35	-0.85756	1.35105e-06
metab_6294	ADORA2A	0.861963	1.03573e-06		metab_4449	ETV4	-0.851655	1.90378e-06
metab_6294	HEY2	0.822715	8.46613e-06		metab_4449	CNKSR3	-0.811059	1.43499e-05
metab_6294	BMF	0.838584	3.87113e-06		metab_4449	GNG4	-0.829527	6.10953e-06
metab_6294	ID2	0.830103	5.93953e-06		metab_4449	MAFF	-0.837266	4.1438e-06
metab_6294	SALL4	0.82208	8.72142e-06		metab_4449	TRIB1	-0.837316	4.13318e-06
metab_6294	IPMK	0.825143	7.54862e-06		metab_4449	PCYOX1L	-0.822356	8.60941e-06
metab_6294	DSE	0.817429	1.08042e-05		metab_4449	LOC121107741	-0.831763	5.47208e-06
metab_6294	PDIA2	0.833791	4.94511e-06		metab_4449	KLF4	-0.834063	4.87777e-06
metab_6294	GRHL2	0.806334	1.75941e-05		metab_4449	TOP1	-0.825244	7.51269e-06
metab_6294	FAM83F	0.805363	1.83347e-05		metab_4449	C8orf4	-0.801994	2.11158e-05
metab_6294	SLC6A4	0.836244	4.36683e-06		metab_4449	LSP1P1	-0.842893	3.08519e-06
metab_6294	SLC46A1	0.823011	8.34942e-06		metab_4449	HTR2B	-0.812509	1.34644e-05
metab_6294	LOC423752	0.85253	1.81107e-06		metab_4449	LOC121111678	-0.800934	2.2064e-05
metab_6294	LOC101751245	0.87208	5.42594e-07		metab_4449	HOPX	-0.803673	1.96877e-05
metab_6294	FAM171B	0.811015	1.43778e-05		metab_4449	FOXL2	-0.806597	1.73984e-05
metab_6294	LOC107054123	0.812342	1.35645e-05		metab_4449	LOC112531715	-0.884163	2.32572e-07
metab_6294	LOC107053383	0.838958	3.79654e-06		metab_4461	IL12B	-0.818255	1.04055e-05
metab_6294	SPOCK1	0.807698	1.65983e-05		metab_4496	IL12B	-0.819444	9.85418e-06
metab_7821	LOC423752	0.808951	1.57268e-05		metab_4701	SRM	-0.807643	1.66373e-05
metab_7883	GATA2	0.824318	7.85037e-06		metab_4903	AREG	-0.803792	1.95892e-05
metab_7883	ADORA2A	0.8238	8.04486e-06		metab_4903	TSKU	-0.842064	3.22454e-06
metab_7883	HEY2	0.80911	1.56188e-05		metab_4903	FOS	-0.834872	4.68236e-06
metab_7883	BMF	0.842333	3.17868e-06		metab_4903	PLK2	-0.815458	1.18095e-05
metab_7883	NBEAL1	0.811398	1.41384e-05		metab_4903	LSP1P1	-0.809489	1.53649e-05
metab_7883	TGIF1	0.822234	8.65882e-06		metab_4903	FOXL2	-0.806619	1.73819e-05
metab_7883	HES5	0.81552	1.17766e-05		metab_4903	LOC112531715	-0.832205	5.3533e-06
metab_7883	LOC107054123	0.831249	5.6133e-06		metab_4903	LOC423605	-0.847121	2.45313e-06
metab_7883	LOC107053383	0.840518	3.49906e-06		metab_4983	POMC	-0.806384	1.75568e-05
metab_7883	AATK	0.807995	1.63882e-05		metab_5521	CALB1	-0.803463	1.98612e-05
metab_7970	TNFSF10	0.810736	1.45536e-05		metab_5564	PRKCQ	-0.812975	1.31903e-05
metab_7970	KCNV1	0.816705	1.11645e-05		metab_5967	IL12B	-0.809287	1.55002e-05
metab_7970	LOC422353	0.803646	1.97098e-05		metab_6040	LOC121107598	-0.861216	1.08416e-06
metab_7970	PDIA2	0.804502	1.90135e-05		metab_6050	LOC121107598	-0.832517	5.27083e-06
metab_7970	SLC6A4	0.815037	1.20342e-05		metab_6080	TPM4	-0.803086	2.01772e-05
metab_7970	SLC13A2	0.808705	1.58946e-05		metab_6080	LOC121107598	-0.850599	2.02103e-06
metab_7970	AvBD12	0.809579	1.53049e-05		metab_6257	KLF4	-0.834317	4.81574e-06
metab_7970	LOC121111667	0.840213	3.55554e-06		metab_6257	TPM4	-0.822814	8.42673e-06
metab_8057	NEFL	0.808536	1.6011e-05		metab_6257	LOC101748818	-0.81831	1.03795e-05
metab_8229	LOC107054123	0.842118	3.2153e-06		metab_6257	LOC121107598	-0.874677	4.55619e-07
metab_8587	GATA2	0.859559	1.19879e-06		metab_6294	AREG	-0.84719	2.44383e-06
metab_8587	SOX7	0.808155	1.62759e-05		metab_6294	TSKU	-0.817164	1.0935e-05
metab_8587	ADORA2A	0.836858	4.23167e-06		metab_6294	MCOLN2	-0.809084	1.56366e-05
metab_8587	HEY2	0.836401	4.33197e-06		metab_6294	CNKSR3	-0.815494	1.17902e-05
metab_8587	KCNV1	0.805699	1.80753e-05		metab_6294	LSP1P1	-0.832257	5.33954e-06
metab_8587	PDIA2	0.816615	1.12099e-05		metab_6294	HTR2B	-0.841529	3.31737e-06
metab_8587	SLC6A4	0.82895	6.28402e-06		metab_6294	CALB1	-0.802363	2.0795e-05
metab_8587	TUSC5	0.826416	7.10326e-06		metab_6294	LOC112531715	-0.859091	1.23298e-06
metab_8587	LOC107053383	0.874581	4.586e-07		metab_7647	CALB1	-0.807499	1.67407e-05
					metab_7821	KLF4	-0.843035	3.06181e-06
					metab_7821	LOC101748818	-0.806112	1.77616e-05
					metab_7835	IL12B	-0.87723	3.82258e-07
					metab_7835	LOC121107598	-0.82319	8.27914e-06
					metab_7883	AREG	-0.804819	1.87607e-05
					metab_7883	TSKU	-0.821177	9.09606e-06
					metab_7883	C2CD4A	-0.800163	2.27756e-05
					metab_7883	LOC112531715	-0.824643	7.73005e-06
					metab_7970	AREG	-0.800668	2.23069e-05
					metab_7970	TSKU	-0.806492	1.74764e-05
					metab_7970	MCOLN2	-0.80302	2.02328e-05
					metab_7970	DUSP16	-0.822083	8.71993e-06
					metab_7970	LSP1P1	-0.837364	4.12307e-06
					metab_7970	GFPT2	-0.80436	1.91271e-05
					metab_7970	SPRY1	-0.81959	9.78832e-06
					metab_7970	LOC112531715	-0.81716	1.09366e-05
					metab_8057	TNFSF15	-0.837043	4.19166e-06
					metab_8316	POMC	-0.813681	1.27844e-05
					metab_8316	CALB1	-0.800092	2.28422e-05
					metab_8587	AREG	-0.844926	2.76557e-06
					metab_8587	TSKU	-0.875445	4.32337e-07
					metab_8587	PHLDA2	-0.837059	4.18828e-06
					metab_8587	SGK3	-0.838175	3.95392e-06
					metab_8587	C2CD4A	-0.845179	2.72777e-06
					metab_8587	MCOLN2	-0.850329	2.05203e-06
					metab_8587	PLK2	-0.82733	6.79782e-06
					metab_8587	CD55	-0.809029	1.56737e-05
					metab_8587	SRM	-0.800254	2.26907e-05
					metab_8587	MEF2D	-0.840096	3.57752e-06
					metab_8587	LOC121107741	-0.818769	1.01637e-05
					metab_8587	GAL3ST2	-0.815456	1.18106e-05
					metab_8587	CARHSP1	-0.80535	1.83447e-05
					metab_8587	ANGPTL3	-0.827584	6.71477e-06
					metab_8587	LOC112531715	-0.857061	1.39155e-06
					metab_8695	PLK2	-0.803017	2.02356e-05
					metab_8695	IL12B	-0.803871	1.95242e-05
					metab_9421	LOC121109510	0.876943	3.89933e-07
					metab_9748	CEBPB	0.810522	1.46903e-05
