# Supplementary material for: Uterine microbial communities and their potential role in the regulation of epithelium cell cycle and apoptosis in aged hens
Source: Microbiome. 2023 Nov 11;11:251. doi: 10.1186/s40168-023-01707-7 (PMC10638742; doi:10.1186/s40168-023-01707-7)
Supplement: Supplementary file 19 — Additional file 18: Table S7. Differentially expressed genes in the transcriptome in the dietary antibiotic supplementation experiment. [file 40168_2023_1707_MOESM18_ESM.xlsx]

## Sheet: Sheet 1
Gene_id	Gene_name	Gene_description	AB_vs_AU	Sum		Gene_id	Gene_name	Gene_description	AB_vs_AU	Sum
212			212	212		215			215	215
gene-TFF3	TFF3	trefoil factor 3	yes|up	1		gene-LY86	LY86	lymphocyte antigen 86	yes|down	1
gene-LOC107052001	LOC107052001	uncharacterized LOC107052001, transcript variant X4	yes|up	1		gene-HAS2	HAS2	hyaluronan synthase 2, transcript variant X1	yes|down	1
gene-CDHR1	CDHR1	cadherin related family member 1	yes|up	1		gene-HTR1F	HTR1F	5-hydroxytryptamine receptor 1F, transcript variant X2	yes|down	1
gene-CD55	CD55	CD55 molecule (Cromer blood group), transcript variant X1	yes|up	1		gene-MIOX	MIOX	myo-inositol oxygenase, transcript variant X1	yes|down	1
gene-LOC112531945	LOC112531945	uncharacterized LOC112531945, transcript variant X1	yes|up	1		gene-SLC20A1	SLC20A1	solute carrier family 20 member 1, transcript variant X2	yes|down	1
gene-LOC107049967	LOC107049967	T-cell-interacting, activating receptor on myeloid cells protein 1-like, transcript variant X1	yes|up	1		gene-IL1RAPL2	IL1RAPL2	interleukin 1 receptor accessory protein like 2, transcript variant X2	yes|down	1
gene-LOC101749434	LOC101749434	uncharacterized LOC101749434, transcript variant X1	yes|up	1		gene-GABRD	GABRD	gamma-aminobutyric acid type A receptor delta subunit, transcript variant X1	yes|down	1
gene-SERPINB5	SERPINB5	serpin family B member 5	yes|up	1		gene-LOC107053730	LOC107053730	uncharacterized LOC107053730, transcript variant X1	yes|down	1
gene-DIO2	DIO2	deiodinase, iodothyronine type II, transcript variant 1	yes|up	1		gene-ATRNL1	ATRNL1	attractin like 1, transcript variant X1	yes|down	1
gene-FTCD	FTCD	formimidoyltransferase cyclodeaminase, transcript variant X2	yes|up	1		gene-LOC121108770	LOC121108770	serine/arginine repetitive matrix protein 3-like, transcript variant X1	yes|down	1
gene-LOC121111036	LOC121111036	uncharacterized LOC121111036, transcript variant X2	yes|up	1		gene-EMB	EMB	embigin	yes|down	1
gene-LOC121109319	LOC121109319	uncharacterized LOC121109319, transcript variant X1	yes|up	1		gene-SLCO4C1	SLCO4C1	solute carrier organic anion transporter family member 4C1, transcript variant X1	yes|down	1
gene-MCOLN2	MCOLN2	mucolipin 2, transcript variant X1	yes|up	1		gene-LOC121108883	LOC121108883	uncharacterized LOC121108883	yes|down	1
gene-HCN4	HCN4	hyperpolarization activated cyclic nucleotide gated potassium channel 4, transcript variant X1	yes|up	1		gene-CWH43	CWH43	cell wall biogenesis 43 C-terminal homolog, transcript variant X1	yes|down	1
gene-LY6CLEL	LY6CLEL	lymphocyte antigen 6 complex, locus E-like	yes|up	1		gene-AvBD12	AvBD12	avian beta-defensin 12	yes|down	1
gene-LOC121107741	LOC121107741	cilia- and flagella-associated protein 251-like, transcript variant X7	yes|up	1		gene-AvBD11	AvBD11	avian beta-defensin 11	yes|down	1
gene-LOC107052934	LOC107052934	uncharacterized LOC107052934, transcript variant X10	yes|up	1		gene-AGBL3	AGBL3	ATP/GTP binding protein like 3, transcript variant X1	yes|down	1
gene-CES1L2	CES1L2	carboxylesterase 1 like 2, transcript variant X2	yes|up	1		gene-ENPEP	ENPEP	glutamyl aminopeptidase	yes|down	1
gene-ACER1	ACER1	alkaline ceramidase 1, transcript variant X3	yes|up	1		gene-LOC107054551	LOC107054551	uncharacterized LOC107054551, transcript variant X2	yes|down	1
gene-ODC	ODC	ornithine decarboxylase, transcript variant X2	yes|up	1		gene-VANGL2	VANGL2	VANGL planar cell polarity protein 2, transcript variant X1	yes|down	1
gene-KERA	KERA	keratocan, transcript variant X3	yes|up	1		gene-NWD2	NWD2	NACHT and WD repeat domain containing 2, transcript variant X1	yes|down	1
gene-PDE4C	PDE4C	phosphodiesterase 4C, transcript variant X1	yes|up	1		gene-SPTSSB	SPTSSB	serine palmitoyltransferase, small subunit B, transcript variant 2	yes|down	1
gene-ANGPT1	ANGPT1	angiopoietin 1	yes|up	1		gene-LOC422895	LOC422895	uncharacterized LOC422895	yes|down	1
gene-PKHD1	PKHD1	polycystic kidney and hepatic disease 1 (autosomal recessive), transcript variant X1	yes|up	1		gene-LRRC3C	LRRC3C	leucine rich repeat containing 3C, transcript variant X1	yes|down	1
gene-DUSP8	DUSP8	dual specificity phosphatase 8, transcript variant X3	yes|up	1		gene-CDC20B	CDC20B	cell division cycle 20B, transcript variant X3	yes|down	1
gene-PPP1R17	PPP1R17	protein phosphatase 1 regulatory subunit 17, transcript variant X3	yes|up	1		gene-SDCBP2	SDCBP2	syndecan binding protein 2	yes|down	1
gene-KCNS2	KCNS2	potassium voltage-gated channel modifier subfamily S member 2, transcript variant X1	yes|up	1		gene-STAB2	STAB2	stabilin 2	yes|down	1
gene-TWIST1	TWIST1	twist family bHLH transcription factor 1	yes|up	1		gene-NELFA	NELFA	negative elongation factor complex member A, transcript variant X1	yes|down	1
gene-F12	F12	coagulation factor XII	yes|up	1		gene-KCNN1	KCNN1	potassium calcium-activated channel subfamily N member 1, transcript variant X1	yes|down	1
gene-GIF	GIF	gastric intrinsic factor, transcript variant X2	yes|up	1		gene-PLCH1	PLCH1	phospholipase C eta 1, transcript variant X2	yes|down	1
gene-VWA5A2	VWA5A2	von Willebrand factor A domain containing 5A 2, transcript variant X1	yes|up	1		gene-SNAP91	SNAP91	synaptosome associated protein 91, transcript variant X6	yes|down	1
gene-PLAU	PLAU	plasminogen activator, urokinase	yes|up	1		gene-CHRD	CHRD	chordin, transcript variant X1	yes|down	1
gene-C2CD4A	C2CD4A	C2 calcium dependent domain containing 4A	yes|up	1		gene-RNF186	RNF186	ring finger protein 186	yes|down	1
gene-LOC378902	LOC378902	death domain-containing tumor necrosis factor receptor superfamily member 23, transcript variant 2	yes|up	1		gene-CA9	CA9	carbonic anhydrase 9, transcript variant X1	yes|down	1
gene-EEPD1	EEPD1	endonuclease/exonuclease/phosphatase family domain containing 1	yes|up	1		gene-LOC419390	LOC419390	hairy and enhancer of split 5-like, transcript variant X1	yes|down	1
gene-LOC101752065	LOC101752065	angiopoietin-related protein 7-like	yes|up	1		gene-LOC107049680	LOC107049680	V-type proton ATPase subunit B, kidney isoform-like, transcript variant X1	yes|down	1
gene-HAAO	HAAO	3-hydroxyanthranilate 3,4-dioxygenase, transcript variant X1	yes|up	1		gene-LOC112533286	LOC112533286	pro-resilin-like	yes|down	1
gene-LOC107051650	LOC107051650	uncharacterized LOC107051650	yes|up	1		gene-LOC107053589	LOC107053589	uncharacterized LOC107053589, transcript variant X1	yes|down	1
gene-LOC107051651	LOC107051651	uncharacterized LOC107051651, transcript variant X2	yes|up	1		gene-FNDC10	FNDC10	fibronectin type III domain containing 10	yes|down	1
gene-AGR2	AGR2	anterior gradient 2, protein disulphide isomerase family member	yes|up	1		gene-LOC121109917	LOC121109917	uncharacterized LOC121109917	yes|down	1
gene-CA2	CA2	carbonic anhydrase 2	yes|up	1		gene-SUOX	SUOX	sulfite oxidase, transcript variant X1	yes|down	1
gene-FAM46D	FAM46D	family with sequence similarity 46 member D, transcript variant X2	yes|up	1		gene-LOC121108789	LOC121108789	uncharacterized LOC121108789	yes|down	1
gene-FLVCR2	FLVCR2	feline leukemia virus subgroup C cellular receptor family member 2, transcript variant X1	yes|up	1		gene-ST8SIA1	ST8SIA1	ST8 alpha-N-acetyl-neuraminide alpha-2,8-sialyltransferase 1	yes|down	1
gene-LOC107049066	LOC107049066	olfactory receptor 51G2-like	yes|up	1		gene-LOC121108263	LOC121108263	uncharacterized LOC121108263	yes|down	1
gene-INSYN1	INSYN1	inhibitory synaptic factor 1	yes|up	1		gene-HES5	HES5	hes family bHLH transcription factor 5	yes|down	1
gene-ABCC9	ABCC9	ATP binding cassette subfamily C member 9, transcript variant X1	yes|up	1		gene-NXPH2	NXPH2	neurexophilin 2, transcript variant X1	yes|down	1
gene-MCMDC2	MCMDC2	minichromosome maintenance domain containing 2, transcript variant X2	yes|up	1		gene-LAMP3	LAMP3	lysosomal associated membrane protein 3	yes|down	1
gene-RAP1GAP1	RAP1GAP1	RAP1 GTPase activating protein 1, transcript variant X2	yes|up	1		gene-TMEM170B	TMEM170B	transmembrane protein 170B	yes|down	1
gene-LOC107053991	LOC107053991	uncharacterized LOC107053991	yes|up	1		gene-GJB1	GJB1	gap junction protein beta 1	yes|down	1
gene-LAMB3	LAMB3	laminin subunit beta 3, transcript variant X1	yes|up	1		gene-GPRC6A	GPRC6A	G protein-coupled receptor class C group 6 member A	yes|down	1
gene-LOC107053920	LOC107053920	uncharacterized LOC107053920, transcript variant X1	yes|up	1		gene-ADRA2A	ADRA2A	adrenoceptor alpha 2A	yes|down	1
gene-LOC101751168	LOC101751168	tumor necrosis factor ligand superfamily member 13B-like, transcript variant X1	yes|up	1		gene-SLC10A4	SLC10A4	solute carrier family 10 member 4	yes|down	1
gene-EREG	EREG	epiregulin	yes|up	1		gene-LOC107054373	LOC107054373	uncharacterized LOC107054373	yes|down	1
gene-ACSBG2	ACSBG2	acyl-CoA synthetase bubblegum family member 2, transcript variant X1	yes|up	1		gene-DSE	DSE	dermatan sulfate epimerase, transcript variant X1	yes|down	1
gene-LOC107053928	LOC107053928	uncharacterized LOC107053928	yes|up	1		gene-LOC107052596	LOC107052596	uncharacterized LOC107052596, transcript variant X1	yes|down	1
gene-MEGF10	MEGF10	multiple EGF like domains 10	yes|up	1		gene-GMNN	GMNN	geminin DNA replication inhibitor	yes|down	1
gene-LOC107053990	LOC107053990	uncharacterized LOC107053990	yes|up	1		gene-MARCH3	2022-03-03	membrane associated ring-CH-type finger 3	yes|down	1
gene-LOC121111678	LOC121111678	uncharacterized LOC121111678	yes|up	1		gene-MTCL1	MTCL1	microtubule crosslinking factor 1, transcript variant X1	yes|down	1
gene-TMEM98	TMEM98	transmembrane protein 98, transcript variant X5	yes|up	1		gene-LOC426220	LOC426220	avidin-related protein 6-like, transcript variant X1	yes|down	1
gene-LOC101752249	LOC101752249	uncharacterized LOC101752249	yes|up	1		gene-LOC101750929	LOC101750929	uncharacterized LOC101750929, transcript variant X5	yes|down	1
gene-LOC100858332	LOC100858332	G-protein coupled receptor 12-like, transcript variant X1	yes|up	1		gene-NANOS1	NANOS1	nanos C2HC-type zinc finger 1, transcript variant X1	yes|down	1
gene-ARTN	ARTN	artemin, transcript variant X1	yes|up	1		gene-LOC121109467	LOC121109467	uncharacterized LOC121109467	yes|down	1
gene-LOC121108996	LOC121108996	uncharacterized LOC121108996, transcript variant X1	yes|up	1		gene-RAB32	RAB32	RAB32, member RAS oncogene family	yes|down	1
gene-ADGRD2	ADGRD2	adhesion G protein-coupled receptor D2, transcript variant X2	yes|up	1		gene-LOC107049779	LOC107049779	uncharacterized LOC107049779, transcript variant X1	yes|down	1
gene-LOC427778	LOC427778	ectonucleoside triphosphate diphosphohydrolase 1, transcript variant X1	yes|up	1		gene-VAMP1	VAMP1	vesicle-associated membrane protein 1 (synaptobrevin 1), transcript variant X1	yes|down	1
gene-P4HA3	P4HA3	prolyl 4-hydroxylase subunit alpha 3, transcript variant X1	yes|up	1		gene-TMEM9	TMEM9	transmembrane protein 9, transcript variant X1	yes|down	1
gene-BARX2	BARX2	BARX homeobox 2	yes|up	1		gene-LOC107052876	LOC107052876	uncharacterized LOC107052876	yes|down	1
gene-SRM	SRM	spermidine synthase, transcript variant X1	yes|up	1		gene-CTPS2	CTPS2	CTP synthase 2, transcript variant X3	yes|down	1
gene-JUN	JUN	Jun proto-oncogene, AP-1 transcription factor subunit	yes|up	1		gene-ELAVL4	ELAVL4	ELAV like RNA binding protein 4, transcript variant X1	yes|down	1
gene-LOC107054177	LOC107054177	uncharacterized LOC107054177, transcript variant X3	yes|up	1		gene-SLBP	SLBP	stem-loop binding protein	yes|down	1
gene-LOC121111170	LOC121111170	uncharacterized LOC121111170	yes|up	1		gene-SOX17	SOX17	SRY-box 17	yes|down	1
gene-USH1G	USH1G	USH1 protein network component sans	yes|up	1		gene-P2RX2	P2RX2	purinergic receptor P2X 2	yes|down	1
gene-NEU4	NEU4	sialidase 4, transcript variant X1	yes|up	1		gene-PLA2G4F	PLA2G4F	phospholipase A2 group IVF, transcript variant X1	yes|down	1
gene-PHLDA2	PHLDA2	pleckstrin homology like domain family A member 2	yes|up	1		gene-TEN1	TEN1	TEN1 CST complex subunit, transcript variant X1	yes|down	1
gene-LOC107053979	LOC107053979	uncharacterized LOC107053979, transcript variant X1	yes|up	1		gene-PLA2G3	PLA2G3	phospholipase A2 group III, transcript variant X1	yes|down	1
gene-FGL2	FGL2	fibrinogen like 2	yes|up	1		gene-FIBIN	FIBIN	fin bud initiation factor homolog (zebrafish)	yes|down	1
gene-C8orf4	C8orf4	C8orf4 homolog	yes|up	1		gene-SLC2A14	SLC2A14	solute carrier family 2 member 14	yes|down	1
gene-SLC7A11	SLC7A11	solute carrier family 7 member 11, transcript variant X1	yes|up	1		gene-HPX	HPX	hemopexin	yes|down	1
gene-AKR1B10	AKR1B10	aldo-keto reductase family 1 member B10	yes|up	1		gene-YPEL1	YPEL1	yippee like 1, transcript variant X2	yes|down	1
gene-ADAMDEC1	ADAMDEC1	ADAM like decysin 1, transcript variant X1	yes|up	1		gene-LOC121108649	LOC121108649	V-type proton ATPase subunit B, kidney isoform-like, transcript variant X1	yes|down	1
gene-NABP1	NABP1	nucleic acid binding protein 1	yes|up	1		gene-DLX1	DLX1	distal-less homeobox 1	yes|down	1
gene-LOC107051510	LOC107051510	uncharacterized LOC107051510	yes|up	1		gene-LOC107051582	LOC107051582	uncharacterized LOC107051582, transcript variant X1	yes|down	1
gene-GAL3ST2	GAL3ST2	galactose-3-O-sulfotransferase 2, transcript variant X1	yes|up	1		gene-LOC422901	LOC422901	stem-loop binding protein-like	yes|down	1
gene-LOC112532898	LOC112532898	uncharacterized LOC112532898	yes|up	1		gene-CSGALNACT2	CSGALNACT2	chondroitin sulfate N-acetylgalactosaminyltransferase 2, transcript variant X3	yes|down	1
gene-LOC415324	LOC415324	epididymal protein-like, transcript variant X1	yes|up	1		gene-SEPSECS	SEPSECS	Sep (O-phosphoserine) tRNA:Sec (selenocysteine) tRNA synthase	yes|down	1
gene-LOC107053313	LOC107053313	uncharacterized LOC107053313, transcript variant X1	yes|up	1		gene-OPRM1	OPRM1	opioid receptor mu 1, transcript variant X1	yes|down	1
gene-ATP8B3	ATP8B3	ATPase phospholipid transporting 8B3, transcript variant X2	yes|up	1		gene-PSAT1	PSAT1	phosphoserine aminotransferase 1, transcript variant X1	yes|down	1
gene-TMEM27	TMEM27	transmembrane protein 27, transcript variant X1	yes|up	1		gene-LOC771456	LOC771456	histamine N-methyltransferase-like	yes|down	1
gene-HK2	HK2	hexokinase 2	yes|up	1		gene-SNX16	SNX16	sorting nexin 16, transcript variant X3	yes|down	1
gene-LOC121107371	LOC121107371	uncharacterized LOC121107371, transcript variant X2	yes|up	1		gene-LOC107051353	LOC107051353	uncharacterized LOC107051353, transcript variant X1	yes|down	1
gene-OR52B2	OR52B2	olfactory receptor family 52 subfamily B member 2	yes|up	1		gene-NPW	NPW	neuropeptide W	yes|down	1
gene-EGFLAM	EGFLAM	EGF like, fibronectin type III and laminin G domains, transcript variant X2	yes|up	1		gene-IHH	IHH	indian hedgehog	yes|down	1
gene-BPIL3	BPIL3	bactericidal/permeability-increasing protein-like 3	yes|up	1		gene-LOC121108737	LOC121108737	nucleolin-like, transcript variant X1	yes|down	1
gene-LCAT	LCAT	lecithin-cholesterol acyltransferase	yes|up	1		gene-LOC107052675	LOC107052675	uncharacterized LOC107052675, transcript variant X1	yes|down	1
gene-EPHA2	EPHA2	EPH receptor A2	yes|up	1		gene-ACPP	ACPP	acid phosphatase, prostate, transcript variant X1	yes|down	1
gene-LOC101750628	LOC101750628	uncharacterized LOC101750628, transcript variant X1	yes|up	1		gene-COL25A1	COL25A1	collagen type XXV alpha 1 chain, transcript variant X1	yes|down	1
gene-SLC7A5	SLC7A5	solute carrier family 7 member 5	yes|up	1		gene-RBP7	RBP7	retinol binding protein 7	yes|down	1
gene-LOC424998	LOC424998	multiple EGF-like-domains 6-like	yes|up	1		gene-UCHL1	UCHL1	ubiquitin C-terminal hydrolase L1	yes|down	1
gene-TC2N	TC2N	tandem C2 domains, nuclear, transcript variant X6	yes|up	1		gene-SLC15A5	SLC15A5	solute carrier family 15 member 5	yes|down	1
gene-TCF24	TCF24	transcription factor 24, transcript variant X3	yes|up	1		gene-BMPR1B	BMPR1B	bone morphogenetic protein receptor type 1B, transcript variant X5	yes|down	1
gene-HTR2B	HTR2B	5-hydroxytryptamine receptor 2B	yes|up	1		gene-ADM2	ADM2	adrenomedullin 2	yes|down	1
gene-CNTN4	CNTN4	contactin 4, transcript variant X1	yes|up	1		gene-LOC421690	LOC421690	vacuolar protein 8-like, transcript variant X1	yes|down	1
gene-LOC121106873	LOC121106873	uncharacterized LOC121106873, transcript variant X1	yes|up	1		gene-AXL	AXL	AXL receptor tyrosine kinase	yes|down	1
gene-LOC418355	LOC418355	Ig lambda chain V-VI region EB4-like, transcript variant X1	yes|up	1		gene-CHST1	CHST1	carbohydrate sulfotransferase 1, transcript variant X2	yes|down	1
gene-GADD45G	GADD45G	growth arrest and DNA damage inducible gamma	yes|up	1		gene-LOC107057283	LOC107057283	uncharacterized LOC107057283, transcript variant X2	yes|down	1
gene-LOC112533151	LOC112533151	uncharacterized LOC112533151, transcript variant X1	yes|up	1		gene-LOC107053383	LOC107053383	uncharacterized LOC107053383, transcript variant X1	yes|down	1
gene-ITGA4	ITGA4	integrin subunit alpha 4	yes|up	1		gene-BCAT1	BCAT1	branched chain amino acid transaminase 1, transcript variant X1	yes|down	1
gene-DRD4	DRD4	dopamine receptor D4	yes|up	1		gene-TRAIP	TRAIP	TRAF interacting protein, transcript variant X1	yes|down	1
gene-PDE10A	PDE10A	phosphodiesterase 10A, transcript variant X1	yes|up	1		gene-TMEM150B	TMEM150B	transmembrane protein 150B, transcript variant X1	yes|down	1
gene-ESYT3	ESYT3	extended synaptotagmin 3, transcript variant X1	yes|up	1		gene-LOC101748035	LOC101748035	uncharacterized LOC101748035	yes|down	1
gene-TBXAS1	TBXAS1	thromboxane A synthase 1, transcript variant X8	yes|up	1		gene-NKAIN3	NKAIN3	Na+/K+ transporting ATPase interacting 3, transcript variant X1	yes|down	1
gene-ATF3	ATF3	activating transcription factor 3, transcript variant X1	yes|up	1		gene-LOC121109894	LOC121109894	uncharacterized LOC121109894	yes|down	1
gene-VNN2	VNN2	vanin 2	yes|up	1		gene-LOC112531510	LOC112531510	uncharacterized LOC112531510	yes|down	1
gene-LOC101749758	LOC101749758	uncharacterized LOC101749758, transcript variant X12	yes|up	1		gene-SPOCK3	SPOCK3	SPARC/osteonectin, cwcv and kazal like domains proteoglycan 3, transcript variant X1	yes|down	1
gene-REN	REN	renin, transcript variant X1	yes|up	1		gene-SLC12A2	SLC12A2	solute carrier family 12 member 2, transcript variant X1	yes|down	1
gene-MSS51	MSS51	MSS51 mitochondrial translational activator	yes|up	1		gene-TESC	TESC	tescalcin, transcript variant X1	yes|down	1
gene-STC2	STC2	stanniocalcin 2, transcript variant X1	yes|up	1		gene-LOC121110839	LOC121110839	uncharacterized LOC121110839	yes|down	1
gene-SERPINB12	SERPINB12	serpin family B member 12	yes|up	1		gene-BCAS1	BCAS1	breast carcinoma amplified sequence 1	yes|down	1
gene-LOC121110791	LOC121110791	uncharacterized LOC121110791	yes|up	1		gene-NDC80	NDC80	NDC80, kinetochore complex component	yes|down	1
gene-PKD2	PKD2	polycystin 2, transient receptor potential cation channel	yes|up	1		gene-FOXI3	FOXI3	forkhead box I3	yes|down	1
gene-GFPT2	GFPT2	glutamine-fructose-6-phosphate transaminase 2, transcript variant X1	yes|up	1		gene-SLCO5A1	SLCO5A1	solute carrier organic anion transporter family member 5A1, transcript variant X1	yes|down	1
gene-TSKU	TSKU	tsukushi, small leucine rich proteoglycan	yes|up	1		gene-CSPG5	CSPG5	chondroitin sulfate proteoglycan 5, transcript variant 1	yes|down	1
gene-TM4SF19	TM4SF19	TM4SF19 transmembrane 4 L six family member 19, transcript variant X2	yes|up	1		gene-LGR6	LGR6	leucine rich repeat containing G protein-coupled receptor 6, transcript variant X1	yes|down	1
gene-SLC5A9	SLC5A9	solute carrier family 5 member 9, transcript variant X1	yes|up	1		gene-IGFN1	IGFN1	immunoglobulin-like and fibronectin type III domain containing 1, transcript variant X1	yes|down	1
gene-HSPB9	HSPB9	heat shock protein family B (small) member 9	yes|up	1		gene-PHGDH	PHGDH	phosphoglycerate dehydrogenase	yes|down	1
gene-DUSP1	DUSP1	dual specificity phosphatase 1	yes|up	1		gene-LOC121106500	LOC121106500	uncharacterized LOC121106500, transcript variant X1	yes|down	1
gene-CD44	CD44	CD44 molecule (Indian blood group), transcript variant X1	yes|up	1		gene-RORBL	RORBL	RAR related orphan receptor B like	yes|down	1
gene-LOC121110145	LOC121110145		yes|up	1		gene-RHOF	RHOF	ras homolog family member F, filopodia associated, transcript variant X1	yes|down	1
gene-TP53TG5	TP53TG5	TP53 target 5, transcript variant X5	yes|up	1		gene-CXCR4	CXCR4	C-X-C motif chemokine receptor 4	yes|down	1
gene-LOC107052602	LOC107052602	uncharacterized LOC107052602, transcript variant X2	yes|up	1		gene-RPIA	RPIA	ribose 5-phosphate isomerase A	yes|down	1
gene-WNT11	WNT11	Wnt family member 11	yes|up	1		gene-LOC121111483	LOC121111483	uncharacterized LOC121111483	yes|down	1
gene-LOC419080	LOC419080	olfactory receptor 51G2-like	yes|up	1		gene-ISM2	ISM2	isthmin 2, transcript variant X1	yes|down	1
gene-UCN3	UCN3	urocortin 3	yes|up	1		gene-LOC121110114	LOC121110114	uncharacterized LOC121110114, transcript variant X2	yes|down	1
gene-GJB5	GJB5	gap junction protein beta 5, transcript variant X5	yes|up	1		gene-ATP6V0A4	ATP6V0A4	ATPase H+ transporting V0 subunit a4	yes|down	1
gene-PLS1	PLS1	plastin 1, transcript variant X7	yes|up	1		gene-SLCO1B1	SLCO1B1	solute carrier organic anion transporter family member 1B1, transcript variant X1	yes|down	1
gene-LOC121109475	LOC121109475	uncharacterized LOC121109475, transcript variant X1	yes|up	1		gene-LOC772096	LOC772096	glucagon receptor-like, transcript variant X1	yes|down	1
gene-NR4A1	NR4A1	nuclear receptor subfamily 4 group A member 1	yes|up	1		gene-LOC101751655	LOC101751655	uncharacterized LOC101751655, transcript variant X2	yes|down	1
gene-LOC101751742	LOC101751742	uncharacterized LOC101751742, transcript variant X1	yes|up	1		gene-PDIA2	PDIA2	protein disulfide isomerase family A member 2	yes|down	1
gene-LOC101748352	LOC101748352	zinc finger protein 91-like	yes|up	1		gene-TBX22	TBX22	T-box 22	yes|down	1
gene-RHOU	RHOU	ras homolog family member U	yes|up	1		gene-NT5DC4	NT5DC4	5'-nucleotidase domain containing 4, transcript variant X1	yes|down	1
gene-ETV4	ETV4	ETS variant 4, transcript variant X2	yes|up	1		gene-PI4K2B	PI4K2B	phosphatidylinositol 4-kinase type 2 beta	yes|down	1
gene-ETV5	ETV5	ETS variant 5, transcript variant X2	yes|up	1		gene-RNF128	RNF128	ring finger protein 128, E3 ubiquitin protein ligase, transcript variant X1	yes|down	1
gene-FOS	FOS	Fos proto-oncogene, AP-1 transcription factor subunit	yes|up	1		gene-CD24	CD24	CD24 molecule	yes|down	1
gene-LOC101748992	LOC101748992	uncharacterized LOC101748992, transcript variant X1	yes|up	1		gene-LOC107053407	LOC107053407	uncharacterized LOC107053407	yes|down	1
gene-LOC100859850	LOC100859850	lisH domain-containing protein C1711.05-like	yes|up	1		gene-FGF14	FGF14	fibroblast growth factor 14	yes|down	1
gene-LOC112532216	LOC112532216	uncharacterized LOC112532216, transcript variant X1	yes|up	1		gene-COTL1	COTL1	coactosin like F-actin binding protein 1	yes|down	1
gene-LOC121107609	LOC121107609	uncharacterized LOC121107609, transcript variant X2	yes|up	1		gene-LOC101749506	LOC101749506	uncharacterized LOC101749506, transcript variant X1	yes|down	1
gene-PAMR1	PAMR1	peptidase domain containing associated with muscle regeneration 1, transcript variant X1	yes|up	1		gene-RGCC	RGCC	regulator of cell cycle, transcript variant X1	yes|down	1
gene-DBNDD2	DBNDD2	dysbindin domain containing 2, transcript variant X1	yes|up	1		gene-FGF19	FGF19	fibroblast growth factor 19	yes|down	1
gene-FGF1	FGF1	fibroblast growth factor 1, transcript variant X2	yes|up	1		gene-LOC107057363	LOC107057363	transcription factor HES-5-like	yes|down	1
gene-GJC3	GJC3	gap junction protein gamma 3, transcript variant X16	yes|up	1		gene-MCHR2	MCHR2	melanin-concentrating hormone receptor 2, transcript variant X1	yes|down	1
gene-TRIM71	TRIM71	tripartite motif containing 71	yes|up	1		gene-MARCKSL1	MARCKSL1	MARCKS like 1	yes|down	1
gene-DPEP1	DPEP1	dipeptidase 1	yes|up	1		gene-LOC112531797	LOC112531797	atherin-like	yes|down	1
gene-DOCK3	DOCK3	dedicator of cytokinesis 3, transcript variant X1	yes|up	1		gene-ERBB4	ERBB4	erb-b2 receptor tyrosine kinase 4, transcript variant X1	yes|down	1
gene-SEPTIN3	SEPTIN3	septin 3, transcript variant X2	yes|up	1		gene-KL	KL	klotho	yes|down	1
gene-CDCP2	CDCP2	CUB domain containing protein 2, transcript variant X2	yes|up	1		gene-FAM171B	FAM171B	family with sequence similarity 171 member B, transcript variant X1	yes|down	1
gene-POMC	POMC	proopiomelanocortin	yes|up	1		gene-LOC112532681	LOC112532681	BPI fold-containing family C protein-like, transcript variant X1	yes|down	1
gene-GDF11	GDF11	growth differentiation factor 11	yes|up	1		gene-ECEL1	ECEL1	endothelin converting enzyme like 1	yes|down	1
gene-CRYBB1	CRYBB1	crystallin beta B1	yes|up	1		gene-LOC121111667	LOC121111667	uncharacterized LOC121111667	yes|down	1
gene-LOC101749719	LOC101749719	uncharacterized LOC101749719, transcript variant X1	yes|up	1		gene-LOC112533030	LOC112533030	uncharacterized LOC112533030, transcript variant X1	yes|down	1
gene-NR4A3	NR4A3	nuclear receptor subfamily 4 group A member 3, transcript variant X1	yes|up	1		gene-NSMF	NSMF	NMDA receptor synaptonuclear signaling and neuronal migration factor, transcript variant X6	yes|down	1
gene-KIF20AL	KIF20AL	kinesin family member 20A-like, transcript variant X1	yes|up	1		gene-RXFP3	RXFP3	relaxin/insulin like family peptide receptor 3	yes|down	1
gene-AREG	AREG	amphiregulin, transcript variant X1	yes|up	1		gene-THSD7B	THSD7B	thrombospondin type 1 domain containing 7B, transcript variant X5	yes|down	1
gene-IBSP	IBSP	integrin binding sialoprotein	yes|up	1		gene-CCR7	CCR7	C-C motif chemokine receptor 7	yes|down	1
gene-DAPK2	DAPK2	death associated protein kinase 2, transcript variant X2	yes|up	1		gene-TCERG1L	TCERG1L	transcription elongation regulator 1 like, transcript variant X1	yes|down	1
gene-PTGES	PTGES	prostaglandin E synthase, transcript variant X7	yes|up	1		gene-LRRN1	LRRN1	leucine rich repeat neuronal 1	yes|down	1
gene-LAMC3	LAMC3	laminin subunit gamma 3, transcript variant X1	yes|up	1		gene-TMPRSS7	TMPRSS7	transmembrane protease, serine 7, transcript variant X2	yes|down	1
gene-SPRY4	SPRY4	sprouty RTK signaling antagonist 4, transcript variant X1	yes|up	1		gene-COL19A1	COL19A1	collagen type XIX alpha 1 chain, transcript variant X2	yes|down	1
gene-LOC107049127	LOC107049127	serpin A3-4-like, transcript variant X1	yes|up	1		gene-KCNH1	KCNH1	potassium voltage-gated channel subfamily H member 1, transcript variant X15	yes|down	1
gene-SGK3	SGK3	serum/glucocorticoid regulated kinase family, member 3, transcript variant X3	yes|up	1		gene-KCNH5	KCNH5	potassium voltage-gated channel subfamily H member 5	yes|down	1
gene-TCAP	TCAP	titin-cap	yes|up	1		gene-SOX7	SOX7	SRY-box 7	yes|down	1
gene-MYOM2	MYOM2	myomesin 2, transcript variant X2	yes|up	1		gene-LOC107051593	LOC107051593	uncharacterized LOC107051593	yes|down	1
gene-ARHGAP36	ARHGAP36	Rho GTPase activating protein 36, transcript variant X2	yes|up	1		gene-TMEM52	TMEM52	transmembrane protein 52, transcript variant X1	yes|down	1
gene-LOC107049468	LOC107049468	protein phosphatase 1 regulatory subunit 15A-like	yes|up	1		gene-PER2	PER2	period circadian clock 2, transcript variant X5	yes|down	1
gene-LOC107049467	LOC107049467	uncharacterized LOC107049467, transcript variant X1	yes|up	1		gene-PER3	PER3	period circadian clock 3	yes|down	1
gene-FAM84A	FAM84A	family with sequence similarity 84 member A, transcript variant X3	yes|up	1		gene-SALL4	SALL4	spalt like transcription factor 4	yes|down	1
gene-PLK2	PLK2	polo like kinase 2	yes|up	1		gene-LOC112530933	LOC112530933	uncharacterized LOC112530933	yes|down	1
gene-PLK3	PLK3	polo like kinase 3, transcript variant X1	yes|up	1		gene-AKR1D1	AKR1D1	aldo-keto reductase family 1 member D1	yes|down	1
gene-LOC112532540	LOC112532540	uncharacterized LOC112532540, transcript variant X2	yes|up	1		gene-ARX	ARX	aristaless related homeobox, transcript variant X1	yes|down	1
gene-COL7A1	COL7A1	collagen, type VII, alpha 1, transcript variant X1	yes|up	1		gene-CSRP2	CSRP2	cysteine and glycine rich protein 2	yes|down	1
gene-ANGPT4	ANGPT4	angiopoietin 4	yes|up	1		gene-SLC35F4	SLC35F4	solute carrier family 35 member F4, transcript variant X1	yes|down	1
gene-TSPAN9	TSPAN9	tetraspanin 9, transcript variant X1	yes|up	1		gene-RGS20	RGS20	regulator of G-protein signaling 20, transcript variant X1	yes|down	1
gene-VAMP2	VAMP2	vesicle-associated membrane protein 2 (synaptobrevin 2)	yes|up	1		gene-GCNT4	GCNT4	glucosaminyl (N-acetyl) transferase 4, core 2, transcript variant X4	yes|down	1
gene-GADL1	GADL1	glutamate decarboxylase like 1, transcript variant X1	yes|up	1		gene-LOC101750423	LOC101750423	synaptotagmin-5-like	yes|down	1
gene-NRTN	NRTN	neurturin, transcript variant X1	yes|up	1		gene-SLA2	SLA2	Src like adaptor 2	yes|down	1
gene-LOC107054342	LOC107054342	uncharacterized LOC107054342, transcript variant X2	yes|up	1		gene-CHST12	CHST12	carbohydrate sulfotransferase 12, transcript variant X5	yes|down	1
gene-LOC121110197	LOC121110197	uncharacterized LOC121110197, transcript variant X1	yes|up	1		gene-TUSC5	TUSC5	tumor suppressor candidate 5	yes|down	1
gene-LOC107052903	LOC107052903	uncharacterized LOC107052903	yes|up	1		gene-LOC421965	LOC421965	B(0,+)-type amino acid transporter 1-like, transcript variant X1	yes|down	1
gene-SYT8	SYT8	synaptotagmin 8	yes|up	1		gene-SPSB4	SPSB4	splA/ryanodine receptor domain and SOCS box containing 4, transcript variant X3	yes|down	1
gene-BTBD17	BTBD17	BTB domain containing 17	yes|up	1		gene-GRM8	GRM8	glutamate metabotropic receptor 8, transcript variant X1	yes|down	1
gene-UNC13C	UNC13C	unc-13 homolog C, transcript variant X1	yes|up	1		gene-SOX13	SOX13	SRY-box 13, transcript variant X4	yes|down	1
gene-KLF4	KLF4	Kruppel like factor 4	yes|up	1		gene-LOC101748254	LOC101748254	D-beta-hydroxybutyrate dehydrogenase, mitochondrial-like	yes|down	1
gene-WNT6	WNT6	Wnt family member 6, transcript variant X1	yes|up	1		gene-KCTD16	KCTD16	potassium channel tetramerization domain containing 16	yes|down	1
gene-DMP1	DMP1	dentin matrix acidic phosphoprotein 1	yes|up	1		gene-NLGN3	NLGN3	neuroligin 3	yes|down	1
gene-COL18A1	COL18A1	collagen, type XVIII, alpha 1, transcript variant X1	yes|up	1		gene-EDN2	EDN2	endothelin 2	yes|down	1
gene-PPP1R1C	PPP1R1C	protein phosphatase 1 regulatory inhibitor subunit 1C, transcript variant X3	yes|up	1		gene-SLC34A2	SLC34A2	solute carrier family 34 member 2, transcript variant X1	yes|down	1
gene-LOC112530443	LOC112530443	translation initiation factor IF-2-like, transcript variant X1	yes|up	1		gene-LOC121109132	LOC121109132	uncharacterized LOC121109132	yes|down	1
gene-MAFF	MAFF	MAF bZIP transcription factor F, transcript variant X1	yes|up	1		gene-LOC771515	LOC771515	uncharacterized LOC771515	yes|down	1
gene-IQCA1	IQCA1	IQ motif containing with AAA domain 1, transcript variant X1	yes|up	1		gene-PDPN	PDPN	podoplanin, transcript variant X1	yes|down	1
gene-KCNQ3	KCNQ3	potassium voltage-gated channel subfamily Q member 3, transcript variant X1	yes|up	1		gene-PPP2R2C	PPP2R2C	protein phosphatase 2 regulatory subunit Bgamma, transcript variant X1	yes|down	1
gene-KCNJ8	KCNJ8	Potassium inwardly rectifying channel subfamily J member 8, transcript variant X1	yes|up	1		gene-LOC121109895	LOC121109895	transcription factor SOX-17-like, transcript variant X1	yes|down	1
gene-PTK6	PTK6	protein tyrosine kinase 6, transcript variant X1	yes|up	1		gene-LRRC75B	LRRC75B	leucine rich repeat containing 75B, transcript variant X1	yes|down	1
gene-UPK3B	UPK3B	uroplakin 3B, transcript variant X1	yes|up	1		gene-LOC101748323	LOC101748323	uncharacterized LOC101748323, transcript variant X18	yes|down	1
gene-KCNJ2	KCNJ2	Potassium inwardly rectifying channel subfamily J member 2	yes|up	1		gene-GRIN2A	GRIN2A	glutamate ionotropic receptor NMDA type subunit 2A, transcript variant X1	yes|down	1
gene-LOC121109952	LOC121109952	uncharacterized LOC121109952, transcript variant X1	yes|up	1		gene-SLC4A7	SLC4A7	solute carrier family 4 member 7, transcript variant X1	yes|down	1
gene-FAM3D	FAM3D	family with sequence similarity 3, member D, transcript variant X1	yes|up	1		gene-TNFSF10	TNFSF10	tumor necrosis factor superfamily member 10, transcript variant X1	yes|down	1
gene-TRIM35	TRIM35	tripartite motif containing 35, transcript variant X1	yes|up	1		gene-GABRG1	GABRG1	gamma-aminobutyric acid type A receptor gamma1 subunit, transcript variant X1	yes|down	1
gene-SPERT	SPERT	spermatid associated, transcript variant X3	yes|up	1		gene-ADORA2A	ADORA2A	adenosine A2a receptor, transcript variant X1	yes|down	1
gene-ADORA2B	ADORA2B	adenosine A2b receptor	yes|up	1		gene-LOC121108626	LOC121108626	uncharacterized LOC121108626, transcript variant X2	yes|down	1
gene-OTOP2	OTOP2	otopetrin 2, transcript variant X1	yes|up	1		gene-LOC121108625	LOC121108625	uncharacterized LOC121108625, transcript variant X1	yes|down	1
gene-OTOP3	OTOP3	otopetrin 3, transcript variant X3	yes|up	1		gene-MOBP	MOBP	myelin-associated oligodendrocyte basic protein, transcript variant X1	yes|down	1
gene-CAPN8	CAPN8	calpain 8, transcript variant X1	yes|up	1		gene-GGT2	GGT2	gamma-glutamyltransferase 2, transcript variant X1	yes|down	1
						gene-NPY	NPY	neuropeptide Y	yes|down	1
						gene-MCF2	MCF2	MCF.2 cell line derived transforming sequence, transcript variant X1	yes|down	1
						gene-RANBP3L	RANBP3L	RAN binding protein 3 like, transcript variant X1	yes|down	1
